# Supplementary material for: Hsf1 and Hsp90 orchestrate temperature-dependent global transcriptional remodelling and chromatin architecture in Candida albicans
Source: Nat Commun. 2016 May 26;7:11704. doi: 10.1038/ncomms11704 (PMC4894976; doi:10.1038/ncomms11704)
Supplement: Supplementary Data 1 — Constitutively bound and heat shock bound Hsf1 targets identified by ChIP-seq. [file ncomms11704-s2.xlsx]

## Sheet: Supp Data 1 Hsf1 targets
Constitutively bound and heat shock bound Hsf1 targets identified by ChIP-seq
first_closest_gene	Binding pattern	closest_gene_common_name
orf19.48	heat specific	RPM2
orf19.413.1	heat specific	RPS27A
orf19.6259	heat specific	-
orf19.6026	heat specific	ERG2
orf19.4436	heat specific	GPX3
orf19.5094	heat specific	BUL1
orf19.4816	heat specific	-
orf19.2340	heat specific	CDC48
orf19.4998	heat specific	ROB1
orf19.7215.3	heat specific	-
orf19.7277	heat specific	-
orf19.4528.1	heat specific	-
orf19.2968	heat specific	-
orf19.2977	heat specific	MIA40
orf19.4470	heat specific	-
orf19.1042	heat specific	POR1
orf19.3526	heat specific	ITR1
orf19.1896	heat specific	SSC1
orf19.3618	heat specific	YWP1
orf19.1785	heat specific	-
orf19.1770	heat specific	CYC1
orf19.1486	heat specific	-
orf19.1499	heat specific	CTF1
orf19.5823	heat specific	SGT2
orf19.874	heat specific	-
orf19.835	heat specific	-
orf19.7371	heat specific	ZCF35
orf19.7417	heat specific	TSA1
orf19.7398.1	heat specific	TSA1B
orf19.2920	heat specific	-
orf19.2877	heat specific	PDC11
orf19.4674.1	heat specific	CRD2
orf19.4666	heat specific	-
orf19.2765	heat specific	PGA62
orf19.4246	heat specific	-
orf19.4304	heat specific	GAP1
orf19.6672	heat specific	MDJ1
orf19.1105.2	heat specific	PGA56
orf19.3929	heat specific	-
orf19.85	heat specific	GPX2
orf19.1189	heat specific	-
orf19.5741	heat specific	ALS1
orf19.4555	heat specific	ALS4
orf19.7166	heat specific	-
orf19.6630	heat specific	-
orf19.451	heat specific	SOK1
orf19.1816	heat specific	ALS3
orf19.7550	heat specific	IFA14
orf19.7551	heat specific	ALO1
orf19.7611	heat specific	TRX1
orf19.3230	heat specific	BOI2
orf19.2524	heat specific	MGE1
orf19.7522	heat specific	-
orf19.2414	heat specific	-
orf19.7504	heat specific	-
orf19.2435	constitutive	MSI3
orf19.177	constitutive	-
orf19.4754	constitutive	ZWF1
orf19.4775	constitutive	HSF1
orf19.3300	constitutive	ZPR1
orf19.2344	constitutive	ASR1
orf19.675	constitutive	-
orf19.4980	constitutive	HSP70
orf19.2933	constitutive	-
orf19.2989	constitutive	GOR1
orf19.1065	constitutive	SSA2
orf19.1069	constitutive	RPN4
orf19.33	constitutive	-
orf19.2013	constitutive	KAR2
orf19.1995	constitutive	MNN24
orf19.882	constitutive	HSP78
orf19.868	constitutive	ADAEC
orf19.822	constitutive	HSP21
orf19.813	constitutive	-
orf19.238	constitutive	CCP1
orf19.251	constitutive	GLX3
orf19.5854	constitutive	SBP1
orf19.4167	constitutive	-
orf19.1979	constitutive	GIT3
orf19.3192	constitutive	STI1
orf19.4309	constitutive	GRP2
orf19.3649	constitutive	-
orf19.93	constitutive	-
orf19.3396	constitutive	HCH1
orf19.5531	constitutive	CDC37
orf19.5749	constitutive	SBA1
orf19.7054	constitutive	-
orf19.7054	constitutive	-
orf19.6515	constitutive	HSP90
orf19.6472	constitutive	CYP1
orf19.7085	constitutive	-
orf19.3861	constitutive	SIS1
orf19.717	constitutive	HSP60
orf19.6124	constitutive	ACE2
orf19.6387	constitutive	HSP104
orf19.6408	constitutive	-
orf19.7322	constitutive	-
orf19.3264.1	constitutive	-
orf19.7602	constitutive	AHA1
orf19.7654	constitutive	CPR6
orf19.3742	constitutive	-
orf19.4376	constitutive	-
orf19.4358	constitutive	-
orf19.506	constitutive	YDJ1
