# Supplementary material for: Hsf1 and Hsp90 orchestrate temperature-dependent global transcriptional remodelling and chromatin architecture in Candida albicans
Source: Nat Commun. 2016 May 26;7:11704. doi: 10.1038/ncomms11704 (PMC4894976; doi:10.1038/ncomms11704)
Supplement: Supplementary Data 2 — GO term processes of all Hsf1 bound genes. Hsf1 targets were catagorised into processes using Candida Genome Database GO Slim Mapper function. [file ncomms11704-s3.xlsx]

## Sheet: Supp Data 2 Hsf1 genes process 
GO term processes of all Hsf1 bound genes. Hsf1 targets were catagorised into processes using Candida Genome Database GO Slim Mapper function.
GOID	GO term	Frequency	Gene(s)
6950	response to stress	31 out of 103 genes, 30.1%	ALO1 GPX3 RPN4 HSP70 YDJ1 CCP1 MDJ1 C5_02380W_A TSA1B CDC37 SGT2 HSP104 SIS1 TSA1 SBP1 AHA1 HSP21 TRX1 ZWF1 GLX3 CR_05800C_A CTA8 C6_00760W_A ZPR1 KAR2 ADAEC GPX2 HSP60 HSP78 HSP90 CDC48
50789	regulation of biological process	28 out of 103 genes, 27.2%	GPX3 CPR6 RPN4 HSP70 YDJ1 CTF1 SOK1 TSA1B ROB1 POR1 CDC37 SSC1 TSA1 SBP1 C1_02440C_A SBA1 GAP1 TRX1 CTA8 ALS1 ZPR1 CYP1 ADAEC ACE2 RPM2 HSP90 ZCF35 CDC48
42221	response to chemical	27 out of 103 genes, 26.2%	ALO1 GPX3 ERG2 RPN4 HSP70 YDJ1 CCP1 TSA1B CDC37 MSI3 HSP104 SIS1 TSA1 HSP21 TRX1 ZWF1 GLX3 CR_05800C_A C6_00760W_A PGA62 BOI2 KAR2 CR_00130C_A ACE2 SSA2 HSP90 CDC48
8150	biological_process	27 out of 103 genes, 26.2%	CR_00910W_A CR_03870W_A C1_11270W_A CR_03780C_A C7_00650W_A C1_01970W_A C1_09520C_A C4_00750C_A BUL1 C4_01230C_A C6_00290W_A C2_04080W_A C2_06570C_A C5_04420W_A C2_01750C_A C7_04090C_A C1_14580C_A CR_09240C_A C1_03950C_A CR_02270C_A ASR1 IFA14 CR_03120W_A C7_00350C_A C1_02800W_A CR_00290W_A C2_09980W_A
6457	protein folding	25 out of 103 genes, 24.3%	CPR6 MGE1 CR_08420W_A HSP70 YDJ1 STI1 MDJ1 CDC37 MSI3 HSP104 SSC1 SIS1 TSA1 C1_14090W_A AHA1 SBA1 TRX1 KAR2 CYP1 MIA40 SSA2 HSP60 HSP78 HCH1 HSP90
6996	organelle organization	20 out of 103 genes, 19.4%	MGE1 YDJ1 MDJ1 ROB1 POR1 CDC37 SSC1 RPS27A TRX1 CTA8 BOI2 C2_03900C_A KAR2 CYP1 MIA40 HSP60 RPM2 HSP78 HSP90 CDC48
6810	transport	17 out of 103 genes, 16.5%	MGE1 HSP70 YDJ1 POR1 SGT2 ALS3 SSC1 SIS1 ITR1 GIT3 GAP1 TRX1 KAR2 MIA40 SSA2 HSP60 CDC48
30447	filamentous growth	13 out of 103 genes, 12.6%	ALO1 C5_02380W_A TSA1B ROB1 ALS3 TSA1 HSP21 GAP1 TRX1 ALS4 ALS1 ACE2 HSP90
30163	protein catabolic process	9 out of 103 genes, 8.7%	RPN4 YDJ1 MDJ1 C2_03460C_A SIS1 CR_05800C_A C6_00760W_A KAR2 CDC48
44419	interspecies interaction between organisms	9 out of 103 genes, 8.7%	HSP70 ALS3 TSA1 C6_00920W_A YWP1 ALS4 ALS1 ACE2 SSA2
9405	pathogenesis	9 out of 103 genes, 8.7%	ALO1 CTF1 MSI3 ALS3 HSP104 HSP21 ALS1 ACE2 HSP90
42493	response to drug	8 out of 103 genes, 7.8%	ERG2 CDC37 MSI3 PGA62 BOI2 CR_00130C_A ACE2 HSP90
7049	cell cycle	7 out of 103 genes, 6.8%	ERG2 CDC37 TSA1 CTA8 CYP1 ACE2 CDC48
16070	RNA metabolic process	7 out of 103 genes, 6.8%	CTF1 C1_06540C_A ROB1 RPS27A RPM2 ZCF35 CDC48
6464	cellular protein modification process	6 out of 103 genes, 5.8%	GPX3 CDC37 MNN24 C1_02440C_A TRX1 CYP1
42710	biofilm formation	6 out of 103 genes, 5.8%	ROB1 ALS3 HSP104 YWP1 ALS1 ACE2
19725	cellular homeostasis	6 out of 103 genes, 5.8%	CRD2 TSA1B POR1 ALS3 TSA1 TRX1
5975	carbohydrate metabolic process	5 out of 103 genes, 4.9%	HSP104 PGA56 MNN24 HSP21 PDC11
7010	cytoskeleton organization	4 out of 103 genes, 3.9%	YDJ1 CDC37 CTA8 CDC48
7155	cell adhesion	4 out of 103 genes, 3.9%	ALS3 ALS4 ALS1 ACE2
71555	cell wall organization	4 out of 103 genes, 3.9%	TSA1B TSA1 PGA62 ACE2
6412	translation	4 out of 103 genes, 3.9%	SIS1 RPS27A C6_00760W_A RPM2
6091	generation of precursor metabolites and energy	3 out of 103 genes, 2.9%	CYC1 C6_00920W_A PDC11
42254	ribosome biogenesis	3 out of 103 genes, 2.9%	C1_06540C_A RPS27A C4_06170C_A
7165	signal transduction	3 out of 103 genes, 2.9%	SOK1 CDC37 HSP90
6259	DNA metabolic process	3 out of 103 genes, 2.9%	TSA1 ADAEC HSP90
45333	cellular respiration	2 out of 103 genes, 1.9%	CYC1 C6_00920W_A
30448	hyphal growth	2 out of 103 genes, 1.9%	ALS4 ALS1
6629	lipid metabolic process	2 out of 103 genes, 1.9%	ERG2 CTF1
48468	cell development	2 out of 103 genes, 1.9%	ERG2 CYP1
16192	vesicle-mediated transport	2 out of 103 genes, 1.9%	ALS3 TRX1
746	conjugation	1 out of 103 genes, 1%	KAR2
6997	nucleus organization	1 out of 103 genes, 1%	KAR2
7114	cell budding	1 out of 103 genes, 1%	BOI2
6766	vitamin metabolic process	1 out of 103 genes, 1%	ALO1
