# Supplementary material for: Hsf1 and Hsp90 orchestrate temperature-dependent global transcriptional remodelling and chromatin architecture in Candida albicans
Source: Nat Commun. 2016 May 26;7:11704. doi: 10.1038/ncomms11704 (PMC4894976; doi:10.1038/ncomms11704)
Supplement: Supplementary Data 3 — GO terms of Hsf1 bound genes grouped by specific catagories using Candida Genome Database GO Term Finder function. [file ncomms11704-s4.xlsx]

## Sheet: Supp Data 3 Hsf1 genes GO terms
GO terms of Hsf1 bound genes grouped by specific catagories using Candida Genome Database GO Term Finder function.
GOID	GO_term	Cluster frequency	Background frequency	Corrected P-value	False discovery rate	Gene(s) annotated to the term
6457	protein folding	23 out of 103 genes, 22.3%	96 out of 13081 background genes, 0.7%	1.87e-20	0	MIA40:SSA2:MSI3:HSP70:C1_14090W_A:KAR2:HSP78:SSC1:TSA1:STI1:MDJ1:HCH1:CDC37:SBA1:HSP90:CYP1:MGE1:YDJ1:SIS1:HSP60:HSP104:AHA1:CPR6
42026	protein refolding	10 out of 103 genes, 9.7%	12 out of 13081 background genes, 0.1%	4.82e-15	0	MSI3:C1_14090W_A:HSP78:SSC1:MDJ1:MGE1:YDJ1:HSP60:HSP104:CPR6
6458	'de novo' protein folding	5 out of 103 genes, 4.9%	10 out of 13081 background genes, 0.1%	5.42e-05	0	KAR2:MDJ1:YDJ1:HSP60:HSP104
9266	response to temperature stimulus	11 out of 103 genes, 10.7%	125 out of 13081 background genes, 1.0%	0.00047	0	CTA8:HSP70:SGT2:HSP78:HSP21:MDJ1:ALS4:HSP90:HSP60:HSP104:AHA1
50896	response to stimulus	42 out of 103 genes, 40.8%	1528 out of 13081 background genes, 11.7%	0.00065	0	ERG2:ZPR1:SSA2:RPN4:MSI3:GPX3:ZWF1:CTA8:CDC48:HSP70:ROB1:KAR2:SGT2:HSP78:ADAEC:HSP21:CCP1:GLX3:SBP1:TSA1:TSA1B:PGA62:C5_02380W_A:MDJ1:C6_00760W_A:GPX2:CDC37:ALS1:ALS4:HSP90:CR_00130C_A:BOI2:YDJ1:CR_05800C_A:SOK1:SIS1:HSP60:ACE2:HSP104:ALO1:AHA1:TRX1
9408	response to heat	10 out of 103 genes, 9.7%	105 out of 13081 background genes, 0.8%	0.00074	0	CTA8:HSP70:SGT2:HSP78:HSP21:MDJ1:HSP90:HSP60:HSP104:AHA1
6950	response to stress	31 out of 103 genes, 30.1%	950 out of 13081 background genes, 7.3%	0.00092	0	ZPR1:RPN4:GPX3:ZWF1:CTA8:CDC48:HSP70:KAR2:SGT2:HSP78:ADAEC:HSP21:CCP1:GLX3:SBP1:TSA1:TSA1B:C5_02380W_A:MDJ1:C6_00760W_A:GPX2:CDC37:HSP90:YDJ1:CR_05800C_A:SIS1:HSP60:HSP104:ALO1:AHA1:TRX1
35719	tRNA import into nucleus	3 out of 103 genes, 2.9%	3 out of 13081 background genes, 0.0%	0.00131	0	SSA2:YDJ1:SIS1
42221	response to chemical	27 out of 103 genes, 26.2%	777 out of 13081 background genes, 5.9%	0.00165	0	ERG2:SSA2:RPN4:MSI3:GPX3:ZWF1:CDC48:HSP70:KAR2:HSP21:CCP1:GLX3:TSA1:TSA1B:PGA62:C6_00760W_A:CDC37:HSP90:CR_00130C_A:BOI2:YDJ1:CR_05800C_A:SIS1:ACE2:HSP104:ALO1:TRX1
30260	entry into host cell	3 out of 103 genes, 2.9%	4 out of 13081 background genes, 0.0%	0.0052	0	HSP70:ALS1:ALS3
43335	protein unfolding	3 out of 103 genes, 2.9%	4 out of 13081 background genes, 0.0%	0.0052	0	HSP78:SSC1:HSP104
51806	entry into cell of other organism involved in symbiotic interaction	3 out of 103 genes, 2.9%	4 out of 13081 background genes, 0.0%	0.0052	0	HSP70:ALS1:ALS3
6979	response to oxidative stress	11 out of 103 genes, 10.7%	165 out of 13081 background genes, 1.3%	0.00715	0.0015	GPX3:ZWF1:HSP21:CCP1:GLX3:TSA1:TSA1B:GPX2:HSP104:ALO1:TRX1
6515	misfolded or incompletely synthesized protein catabolic process	5 out of 103 genes, 4.9%	24 out of 13081 background genes, 0.2%	0.00786	0.0043	CDC48:C2_03460C_A:MDJ1:C6_00760W_A:SIS1
34605	cellular response to heat	8 out of 103 genes, 7.8%	83 out of 13081 background genes, 0.6%	0.00814	0.004	CTA8:HSP70:HSP78:HSP21:HSP90:HSP60:HSP104:AHA1
65002	intracellular protein transmembrane transport	8 out of 103 genes, 7.8%	84 out of 13081 background genes, 0.6%	0.0089	0.0038	MIA40:SSA2:HSP70:C1_14090W_A:KAR2:SSC1:MGE1:HSP60
71806	protein transmembrane transport	8 out of 103 genes, 7.8%	84 out of 13081 background genes, 0.6%	0.0089	0.0035	MIA40:SSA2:HSP70:C1_14090W_A:KAR2:SSC1:MGE1:HSP60
51716	cellular response to stimulus	36 out of 103 genes, 35.0%	1355 out of 13081 background genes, 10.4%	0.01276	0.0033	ERG2:ZPR1:RPN4:MSI3:GPX3:CTA8:CDC48:HSP70:ROB1:KAR2:HSP78:ADAEC:HSP21:CCP1:GLX3:SBP1:TSA1:TSA1B:PGA62:C5_02380W_A:C6_00760W_A:CDC37:ALS1:HSP90:CR_00130C_A:BOI2:YDJ1:CR_05800C_A:SOK1:SIS1:HSP60:ACE2:HSP104:ALO1:AHA1:TRX1
6404	RNA import into nucleus	3 out of 103 genes, 2.9%	5 out of 13081 background genes, 0.0%	0.01289	0.0032	SSA2:YDJ1:SIS1
33554	cellular response to stress	27 out of 103 genes, 26.2%	874 out of 13081 background genes, 6.7%	0.01475	0.004	ZPR1:RPN4:GPX3:CTA8:CDC48:HSP70:KAR2:HSP78:ADAEC:HSP21:CCP1:GLX3:SBP1:TSA1:TSA1B:C5_02380W_A:C6_00760W_A:CDC37:HSP90:YDJ1:CR_05800C_A:SIS1:HSP60:HSP104:ALO1:AHA1:TRX1
44403	symbiosis, encompassing mutualism through parasitism	9 out of 103 genes, 8.7%	126 out of 13081 background genes, 1.0%	0.02657	0.0038	SSA2:HSP70:YWP1:TSA1:C6_00920W_A:ALS1:ALS4:ALS3:ACE2
302	response to reactive oxygen species	6 out of 103 genes, 5.8%	50 out of 13081 background genes, 0.4%	0.02881	0.0045	GPX3:ZWF1:TSA1:TSA1B:HSP104:TRX1
44419	interspecies interaction between organisms	9 out of 103 genes, 8.7%	128 out of 13081 background genes, 1.0%	0.03008	0.0043	SSA2:HSP70:YWP1:TSA1:C6_00920W_A:ALS1:ALS4:ALS3:ACE2
45041	protein import into mitochondrial intermembrane space	3 out of 103 genes, 2.9%	7 out of 13081 background genes, 0.1%	0.04424	0.0075	MIA40:C1_14090W_A:HSP60
61407	positive regulation of transcription from RNA polymerase II promoter in response to hydrogen peroxide	3 out of 103 genes, 2.9%	7 out of 13081 background genes, 0.1%	0.04424	0.0072	GPX3:TSA1:TSA1B
70887	cellular response to chemical stimulus	21 out of 103 genes, 20.4%	640 out of 13081 background genes, 4.9%	0.06096	0.0085	ERG2:RPN4:MSI3:GPX3:CDC48:HSP21:CCP1:GLX3:TSA1:TSA1B:PGA62:C6_00760W_A:CDC37:HSP90:CR_00130C_A:BOI2:SIS1:ACE2:HSP104:ALO1:TRX1
34599	cellular response to oxidative stress	9 out of 103 genes, 8.7%	142 out of 13081 background genes, 1.1%	0.06734	0.0081	GPX3:HSP21:CCP1:GLX3:TSA1:TSA1B:HSP104:ALO1:TRX1
45047	protein targeting to ER	5 out of 103 genes, 4.9%	37 out of 13081 background genes, 0.3%	0.0701	0.0107	SSA2:HSP70:KAR2:SGT2:YDJ1
72599	establishment of protein localization to endoplasmic reticulum	5 out of 103 genes, 4.9%	38 out of 13081 background genes, 0.3%	0.07986	0.0103	SSA2:HSP70:KAR2:SGT2:YDJ1
6626	protein targeting to mitochondrion	6 out of 103 genes, 5.8%	60 out of 13081 background genes, 0.5%	0.08133	0.01	MIA40:C1_14090W_A:SSC1:MGE1:YDJ1:HSP60
44712	single-organism catabolic process	14 out of 103 genes, 13.6%	336 out of 13081 background genes, 2.6%	0.08962	0.0103	GOR1:CDC48:KAR2:CTF1:GLX3:TSA1:TSA1B:PDC11:PGA56:C6_00760W_A:YDJ1:CR_05800C_A:SIS1:TRX1
