# Supplementary material for: Hsf1 and Hsp90 orchestrate temperature-dependent global transcriptional remodelling and chromatin architecture in Candida albicans
Source: Nat Commun. 2016 May 26;7:11704. doi: 10.1038/ncomms11704 (PMC4894976; doi:10.1038/ncomms11704)
Supplement: Supplementary Data 4 — Hsf1 motif analysis. Bioinformatic analysis of C. albicans genome to identify the common Hsf1 motifs identified by ChIP-seq analysis in promoters (1 kb upstream of ATG) of all genes. [file ncomms11704-s5.xlsx]

## Sheet: Supp Data 4 Hsf1 motif analysis
Hsf1 motif analysis. Bioinformatic analysis of C. albicans genome to identify the common Hsf1 motifs identified by ChIP-seq analysis in promoters (1 kb upstream of ATG) of all genes.
gene	chr	Start	End	strands	GAAnnTTC	TTCnnnnnnnTTC	TTCnnGAAnnTTC	Distance between summit and ATG
orf19.7054	Ca21chr7_C_albicans_SC5314	113110	114110	+	-	-401,-982,	-	-991,
TSA1	Ca21chr3_C_albicans_SC5314	1406632	1407632	-	-	-930,-925,-920,-915,-910,-905,-767,-728,-417,	-	-925,
TSA1B	Ca21chr3_C_albicans_SC5314	1451471	1452471	+	-	-361,-398,-709,-748,-886,-891,-896,-901,-906,-911,-916,	-	-913,
GPX3	Ca21chr1_C_albicans_SC5314	1584935	1585935	-	-	-918,-905,-794,	-	-905,
CPR6	Ca21chrR_C_albicans_SC5314	2257818	2258818	+	-	-61,-257,-368,	-909,	-902,
orf19.6259	Ca21chr1_C_albicans_SC5314	1396220	1397220	-	-	-	-900,	-897,
AHA1	Ca21chrR_C_albicans_SC5314	2190483	2191483	-	-533,	-888,-171,	-	-882,
orf19.4816	Ca21chr1_C_albicans_SC5314	2096110	2097110	-	-	-993,-983,-858,	-	-879,
orf19.7522	Ca21chrR_C_albicans_SC5314	34247	35247	-	-863,	-237,	-	-878,
CDC37	Ca21chr6_C_albicans_SC5314	533889	534889	-	-	-437,-141,	-870,	-874,
MGE1	Ca21chrR_C_albicans_SC5314	329757	330757	+	-190,	-866,	-	-873,
orf19.2414	Ca21chrR_C_albicans_SC5314	707148	708148	+	-	-217,-320,-641,-722,-851,	-	-859,
orf19.3742	Ca21chrR_C_albicans_SC5314	509367	510367	-	-	-507,-159,	-	-856,
orf19.3929	Ca21chr5_C_albicans_SC5314	973703	974703	+	-165,	-	-	-855,
orf19.4358	Ca21chrR_C_albicans_SC5314	863755	864755	+	-	-913,	-843,	-848,
orf19.7215.3	Ca21chr1_C_albicans_SC5314	3104095	3105095	+	-554,-842,	-151,-847,-869,	-	-848,
HCH1	Ca21chr6_C_albicans_SC5314	386653	387653	-	-	-940,-851,-746,	-	-844,
orf19.7322	Ca21chrR_C_albicans_SC5314	1967721	1968721	-	-	-841,-831,	-	-839,
orf19.4357	Ca21chrR_C_albicans_SC5314	864429	865429	-	-	-761,-341,-209,-92,	-831,	-826,
HSP90	Ca21chr7_C_albicans_SC5314	438531	439531	+	-159,-817,	-822,-832,	-	-818,
MDJ1	Ca21chr5_C_albicans_SC5314	802173	803173	+	-899,	-116,-802,-975,	-	-817,
SGT2	Ca21chr2_C_albicans_SC5314	564635	565635	-	-811,	-	-	-809,
orf19.7166	Ca21chr7_C_albicans_SC5314	888621	889621	-	-	-827,-611,-39,	-	-809,
orf19.2968	Ca21chr1_C_albicans_SC5314	583392	584392	+	-	-526,-747,-778,	-	-797,
STI1	Ca21chr5_C_albicans_SC5314	408958	409958	+	-807,	-100,	-	-791,
orf19.874	Ca21chr2_C_albicans_SC5314	723193	724193	-	-	-798,-145,	-	-790,
orf19.7085	Ca21chr7_C_albicans_SC5314	57377	58377	-	-918,	-800,-790,-780,-645,	-770,	-782,
POR1	Ca21chr1_C_albicans_SC5314	860544	861544	-	-763,	-928,-773,	-	-778,
CDC48	Ca21chr1_C_albicans_SC5314	2389766	2390766	+	-775,	-140,	-	-777,
orf19.3649	Ca21chr6_C_albicans_SC5314	133314	134314	+	-	-29,	-774,	-775,
HSP60	Ca21chrR_C_albicans_SC5314	1388174	1389174	-	-	-657,	-768,	-772,
ROB1	Ca21chr1_C_albicans_SC5314	2992348	2993348	+	-105,-773,	-692,-963,	-982,	-772,
PGA62	Ca21chr4_C_albicans_SC5314	479635	480635	+	-	-612,-740,	-	-760,
HSP104	Ca21chrR_C_albicans_SC5314	1791743	1792743	-	-738,	-947,-810,-748,-348,	-	-759,
orf19.813	Ca21chr2_C_albicans_SC5314	857692	858692	+	-	-711,	-765,	-752,
HSP78	Ca21chr2_C_albicans_SC5314	709618	710618	-	-710,-161,	-720,	-699,	-727,
KAR2	Ca21chr2_C_albicans_SC5314	179800	180800	+	-183,	-658,-731,	-	-727,
SBA1	Ca21chr6_C_albicans_SC5314	810326	811326	-	-	-	-726,	-726,
GRP2	Ca21chr5_C_albicans_SC5314	640030	641030	-	-	-929,-604,-175,-156,	-732,	-719,
ZCF35	Ca21chr3_C_albicans_SC5314	1324561	1325561	+	-721,	-	-	-716,
HSP21	Ca21chr2_C_albicans_SC5314	838760	839760	-	-724,	-719,-709,-699,-273,-105,	-	-713,
HNT2	Ca21chr3_C_albicans_SC5314	1452313	1453313	+	-	-44,-49,-54,-59,-64,-69,-74,-336,-917,	-	-71,
RPS27A	Ca21chr1_C_albicans_SC5314	1155839	1156839	-	-	-729,-719,-709,-699,-689,-388,	-	-708,
GLX3	Ca21chr3_C_albicans_SC5314	565948	566948	-	-338,	-732,-670,	-	-708,
orf19.3928	Ca21chr5_C_albicans_SC5314	974251	975251	-	-	-556,	-	-693,
orf19.1785	Ca21chr2_C_albicans_SC5314	2040670	2041670	+	-697,	-972,	-	-688,
SIS1	Ca21chrR_C_albicans_SC5314	1296556	1297556	+	-687,	-677,-719,-729,-911,	-667,	-683,
MSI3	Ca21chr1_C_albicans_SC5314	1280738	1281738	-	-672,	-817,-667,-493,	-	-676,
CYP1	Ca21chr7_C_albicans_SC5314	519625	520625	-	-58,	-666,-524,-28,	-	-666,
SSA2	Ca21chr1_C_albicans_SC5314	892386	893386	-	-10,	-749,-739,-630,	-	-651,
GOR1	Ca21chr1_C_albicans_SC5314	619165	620165	+	-	-	-647,	-642,
NAT4	Ca21chr4_C_albicans_SC5314	249950	250950	+	-	-34,-44,-856,	-652,	-634,
HSP70	Ca21chr1_C_albicans_SC5314	2954762	2955762	+	-806,	-148,-297,-615,-625,-649,-659,-749,-847,-857,-886,-891,	-	-628,
YDJ1	Ca21chrR_C_albicans_SC5314	938273	939273	+	-	-699,	-632,	-622,
MIA40	Ca21chr1_C_albicans_SC5314	606542	607542	-	-	-976,-877,-726,	-	-610,
orf19.2933	Ca21chr1_C_albicans_SC5314	519223	520223	-	-	-559,	-596,	-604,
orf19.4528.1	Ca21chr1_C_albicans_SC5314	404767	405767	+	-601,-888,	-758,	-	-604,
orf19.6408	Ca21chrR_C_albicans_SC5314	1815749	1816749	+	-613,	-376,-603,-618,-764,	-	-602,
orf19.93	Ca21chr6_C_albicans_SC5314	181745	182745	+	-	-570,-654,	-	-562,
orf19.7277	Ca21chr1_C_albicans_SC5314	3185909	3186909	-	-	-544,	-	-549,
CRD2	Ca21chr4_C_albicans_SC5314	232670	233670	+	-222,-542,	-900,	-	-547,
RPN4	Ca21chr1_C_albicans_SC5314	897013	898013	+	-181,	-464,-474,-479,-484,-489,-494,-532,-542,-907,-921,	-	-545,
orf19.6391	Ca21chrR_C_albicans_SC5314	1791440	1792440	+	-565,	-356,-493,-555,-955,	-	-544,
RAM2	Ca21chr1_C_albicans_SC5314	2095717	2096717	+	-	-90,-400,-410,-535,	-	-514,
orf19.7504	Ca21chrR_C_albicans_SC5314	71120	72120	+	-	-491,-501,	-	-514,
YPT52	Ca21chr1_C_albicans_SC5314	3104892	3105892	+	-45,	-50,-72,-732,	-	-51,
orf19.4305.1	Ca21chr5_C_albicans_SC5314	628207	629207	+	-701,	-	-	-498,
orf19.7603	Ca21chrR_C_albicans_SC5314	2190147	2191147	+	-199,-803,	-448,	-	-454,
CCP1	Ca21chr3_C_albicans_SC5314	541083	542083	-	-652,	-906,-900,-896,-886,	-421,	-433,
SSC1	Ca21chr2_C_albicans_SC5314	1505984	1506984	+	-424,	-207,-539,-814,	-	-431,
ADAEC	Ca21chr2_C_albicans_SC5314	742466	743466	-	-	-445,-435,-174,	-	-428,
ASR1	Ca21chr1_C_albicans_SC5314	2384713	2385713	-	-854,-414,-27,	-952,	-	-425,
ITR1	Ca21chr2_C_albicans_SC5314	1031796	1032796	-	-	-417,-241,-236,-231,-226,-221,	-544,	-419,
ZPR1	Ca21chr1_C_albicans_SC5314	222077	223077	-	-12,	-647,-408,	-418,	-415,
TRX1	Ca21chrR_C_albicans_SC5314	2210638	2211638	-	-	-911,-741,-697,	-	-407,
AHP2	Ca21chr7_C_albicans_SC5314	519556	520556	+	-	-403,-545,	-	-403,
orf19.6630	Ca21chrR_C_albicans_SC5314	1229098	1230098	-	-	-956,	-716,	-398,
BUL1	Ca21chr1_C_albicans_SC5314	1782963	1783963	-	-	-391,-381,	-	-395,
ACE2	Ca21chrR_C_albicans_SC5314	1610848	1611848	+	-	-271,-288,-379,-529,	-	-389,
orf19.675	Ca21chr1_C_albicans_SC5314	2474597	2475597	+	-7,-855,	-788,-838,	-363,	-366,
HSF1	Ca21chr1_C_albicans_SC5314	2009391	2010391	+	-	-	-353,	-346,
CYC1	Ca21chr2_C_albicans_SC5314	2073774	2074774	+	-	-320,-387,-712,-717,-938,	-	-341,
orf19.1105.3	Ca21chr5_C_albicans_SC5314	855730	856730	-	-	-688,-605,-225,-219,-209,	-	-32,
IFA14	Ca21chrR_C_albicans_SC5314	2080150	2081150	-	-	-866,-856,-434,-424,-314,-304,-71,	-	-300,
ALS3	Ca21chrR_C_albicans_SC5314	1535813	1536813	-	-147,	-15,	-	-23,
PGK1	Ca21chr6_C_albicans_SC5314	133290	134290	-	-	-947,	-202,	-201,
PGA23	Ca21chrR_C_albicans_SC5314	509509	510509	+	-	-351,-699,-895,	-	-2,
orf19.4435	Ca21chr1_C_albicans_SC5314	1585011	1586011	+	-	-6,-19,-130,-937,	-	-19,
HNT1	Ca21chr1_C_albicans_SC5314	2389729	2390729	-	-188,	-823,	-	-186,
orf19.4376	Ca21chrR_C_albicans_SC5314	841970	842970	-	-	-176,	-	-181,
BCY1	Ca21chr2_C_albicans_SC5314	179692	180692	-	-709,	-234,-161,	-	-165,
GAP1	Ca21chr5_C_albicans_SC5314	627851	628851	-	-	-	-	-146,
orf19.675.1	Ca21chr1_C_albicans_SC5314	2474092	2475092	-	-488,	-880,	-132,	-129,
SBP1	Ca21chr3_C_albicans_SC5314	855949	856949	+	-746,	-440,	-129,	-124,
RPM2	Ca21chr1_C_albicans_SC5314	1032522	1033522	-	-	-699,-689,-555,-319,-144,-137,-134,-124,-114,	-	-120,
PGA56	Ca21chr5_C_albicans_SC5314	855605	856605	+	-	-437,-520,-900,-906,-916,	-	-1093,
orf19.6390	Ca21chrR_C_albicans_SC5314	1792049	1793049	-	-	-654,	-	-1065,
orf19.4665	Ca21chr4_C_albicans_SC5314	250645	251645	-	-70,	-839,	-	-1061,
orf19.7321	Ca21chrR_C_albicans_SC5314	1966892	1967892	-	-515,	-909,-574,-507,	-	-10,
orf19.4246	Ca21chr5_C_albicans_SC5314	528708	529708	+	-	-573,-583,	-	+84,
GPX2	Ca21chr6_C_albicans_SC5314	164076	165076	+	-465,-847,	-172,-198,	-	+62,
FGR24	Ca21chr1_C_albicans_SC5314	3185304	3186304	-	-691,	-866,	-	+56,
orf19.823	Ca21chr2_C_albicans_SC5314	838001	839001	-	-	-	-	+46,
orf19.3743	Ca21chrR_C_albicans_SC5314	508478	509478	-	-170,	-498,-200,	-	+33,
orf19.4167	Ca21chr4_C_albicans_SC5314	127113	128113	-	-	-	-	+183,
SSY1	Ca21chr2_C_albicans_SC5314	857429	858429	-	-	-963,-26,	-	+15,
orf19.4470	Ca21chr1_C_albicans_SC5314	833843	834843	-	-39,	-	-	+125,
orf19.590	Ca21chrR_C_albicans_SC5314	1757970	1758970	-	-970,-467,	-945,	-	-
orf19.2721	Ca21chr4_C_albicans_SC5314	580529	581529	-	-947,	-	-923,	-
orf19.2575	Ca21chrR_C_albicans_SC5314	403543	404543	+	-	-641,	-	-
SOD1	Ca21chr4_C_albicans_SC5314	461741	462741	-	-	-974,-880,	-	-
orf19.6882.1	Ca21chr2_C_albicans_SC5314	1168075	1169075	-	-	-868,-505,-163,	-	-
SDS22	Ca21chr2_C_albicans_SC5314	840282	841282	-	-842,-310,	-162,-33,	-	-
orf19.3047	Ca21chr1_C_albicans_SC5314	726816	727816	-	-	-	-	-
orf19.3827	Ca21chr4_C_albicans_SC5314	975579	976579	-	-438,	-874,-856,-652,	-	-
RAT1	Ca21chr4_C_albicans_SC5314	218462	219462	+	-	-57,-414,	-	-
orf19.7497	Ca21chrR_C_albicans_SC5314	91319	92319	+	-	-	-	-
orf19.2720	Ca21chr4_C_albicans_SC5314	579782	580782	+	-800,	-565,	-824,	-
orf19.3170	Ca21chr5_C_albicans_SC5314	453568	454568	-	-34,	-688,	-	-
orf19.428	Ca21chr1_C_albicans_SC5314	1128162	1129162	-	-554,	-821,-212,-96,	-	-
FDH3	Ca21chrR_C_albicans_SC5314	2187850	2188850	-	-91,	-959,-912,-781,	-	-
ARO10	Ca21chrR_C_albicans_SC5314	1469568	1470568	-	-	-774,-539,-243,	-	-
orf19.4898	Ca21chr1_C_albicans_SC5314	2269357	2270357	-	-795,	-	-	-
RCK2	Ca21chr2_C_albicans_SC5314	1455535	1456535	-	-773,	-768,-603,	-	-
orf19.173	Ca21chrR_C_albicans_SC5314	555961	556961	+	-163,	-141,-742,	-	-
MDR1	Ca21chr6_C_albicans_SC5314	668242	669242	-	-	-805,	-	-
PRN4	Ca21chr1_C_albicans_SC5314	1220590	1221590	+	-650,	-	-	-
ZNC1	Ca21chr5_C_albicans_SC5314	423724	424724	-	-	-734,	-	-
orf19.4372	Ca21chrR_C_albicans_SC5314	834934	835934	-	-	-	-	-
orf19.3932.1	Ca21chr5_C_albicans_SC5314	981480	982480	-	-147,	-818,	-727,	-
YKE2	Ca21chrR_C_albicans_SC5314	2044321	2045321	-	-	-908,-903,-696,-693,-686,-683,-673,-670,-524,	-	-
LEU1	Ca21chrR_C_albicans_SC5314	91784	92784	-	-249,	-	-	-
INN1	Ca21chrR_C_albicans_SC5314	626521	627521	+	-	-280,-345,-575,-601,	-	-
orf19.264	Ca21chr3_C_albicans_SC5314	589521	590521	+	-	-571,-581,	-	-
RAS2	Ca21chr3_C_albicans_SC5314	935509	936509	-	-	-392,-294,	-	-
orf19.4942	Ca21chr1_C_albicans_SC5314	2870337	2871337	+	-	-272,	-	-
orf19.3186	Ca21chr5_C_albicans_SC5314	423411	424411	+	-	-579,	-	-
orf19.891	Ca21chr2_C_albicans_SC5314	697222	698222	+	-79,	-349,-563,-790,	-	-
orf19.1777	Ca21chr2_C_albicans_SC5314	2057113	2058113	+	-985,	-520,-565,	-	-
NAD6	Ca19-mtDNA	3131	4131	+	-494,	-96,-353,	-	-
CDC3	Ca21chr1_C_albicans_SC5314	877866	878866	-	-	-672,-341,	-	-
PRN1	Ca21chr1_C_albicans_SC5314	1214461	1215461	+	-526,-914,	-116,	-	-
orf19.5376	Ca21chr3_C_albicans_SC5314	147265	148265	+	-512,	-496,-605,-885,	-	-
orf19.33	Ca21chr2_C_albicans_SC5314	1332952	1333952	-	-	-504,-494,	-	-
orf19.5381	Ca21chr3_C_albicans_SC5314	136632	137632	+	-610,	-493,	-	-
orf19.2308	Ca21chr1_C_albicans_SC5314	2441032	2442032	+	-424,-755,	-495,	-	-
orf19.7601	Ca21chrR_C_albicans_SC5314	2187567	2188567	+	-	-93,-324,-371,-502,	-	-
orf19.5495	Ca21chr2_C_albicans_SC5314	1284343	1285343	+	-159,	-329,-436,	-	-
PDC11	Ca21chr4_C_albicans_SC5314	1469944	1470944	-	-	-501,-491,	-	-
orf19.6066	Ca21chr1_C_albicans_SC5314	66325	67325	-	-491,	-	-	-
TYE7	Ca21chr1_C_albicans_SC5314	2869829	2870829	-	-	-703,-527,-220,	-	-
PIL1	Ca21chr1_C_albicans_SC5314	972551	973551	+	-	-437,-505,	-	-
orf19.6392	Ca21chrR_C_albicans_SC5314	1792525	1793525	+	-	-	-	-
UBI4	Ca21chr3_C_albicans_SC5314	1669382	1670382	-	-	-936,-171,-118,	-	-
NDE1	Ca21chr3_C_albicans_SC5314	724676	725676	-	-	-980,-577,-574,-342,	-124,	-
orf19.2574	Ca21chrR_C_albicans_SC5314	403453	404453	-	-	-939,-269,	-	-
MSS4	Ca21chr3_C_albicans_SC5314	235576	236576	+	-204,-330,	-19,-61,-66,-71,-84,-240,-243,-711,	-	-
orf19.6411	Ca21chrR_C_albicans_SC5314	1817771	1818771	+	-	-370,	-251,	-
CBF1	Ca21chr4_C_albicans_SC5314	1470203	1471203	+	-	-240,-250,	-	-
orf19.3932	Ca21chr5_C_albicans_SC5314	980773	981773	-	-	-828,-111,	-20,	-
orf19.5428	Ca21chr3_C_albicans_SC5314	54651	55651	+	-	-	-225,	-
orf19.3185	Ca21chr5_C_albicans_SC5314	423769	424769	+	-	-221,	-	-
orf19.4234	Ca21chr5_C_albicans_SC5314	506321	507321	-	-	-262,-108,-86,	-	-
PTC8	Ca21chr4_C_albicans_SC5314	173443	174443	+	-29,	-3,	-	-
ATP9	Ca19-mtDNA	12699	13699	-	-	-	-	-
NAD1	Ca19-mtDNA	3571	4571	+	-54,	-	-	-
YME1	Ca21chr4_C_albicans_SC5314	1244692	1245692	+	-	-296,	-	-
ATP6	Ca19-mtDNA	13635	14635	-	-	-	-	-
orf19.1643	Ca21chr3_C_albicans_SC5314	444676	445676	+	-959,	-465,-587,-690,-700,	-	-
orf19.3264.1	Ca21chrR_C_albicans_SC5314	205338	206338	+	-	-919,-929,	-	-
orf19.6065	Ca21chr1_C_albicans_SC5314	66844	67844	+	-	-	-	-
PDE1	Ca21chr5_C_albicans_SC5314	507165	508165	+	-	-48,-70,	-	-
orf19.6586	Ca21chr7_C_albicans_SC5314	296775	297775	-	-	-555,-550,	-	-
COX1	Ca19-mtDNA	13771	14771	+	-	-	-	-
CaalfMp08.4	Ca19-mtDNA	13771	14771	+	-	-	-	-
CaalfMp08.1	Ca19-mtDNA	13771	14771	+	-	-	-	-
CaalfMp08.3	Ca19-mtDNA	13771	14771	+	-	-	-	-
CaalfMp08.2	Ca19-mtDNA	13771	14771	+	-	-	-	-
SFH5	Ca21chr1_C_albicans_SC5314	2268407	2269407	-	-	-824,	-	-
MNT4	Ca21chrR_C_albicans_SC5314	1037275	1038275	+	-917,	-335,-372,	-966,	-
MOB1	Ca21chr6_C_albicans_SC5314	529251	530251	-	-	-682,	-958,	-
MEX67	Ca21chrR_C_albicans_SC5314	912970	913970	-	-	-	-938,	-
orf19.5892	Ca21chr3_C_albicans_SC5314	918708	919708	+	-	-855,-951,	-932,	-
orf19.5985	Ca21chr3_C_albicans_SC5314	1099723	1100723	-	-32,	-864,-573,	-925,-732,	-
orf19.6868	Ca21chr2_C_albicans_SC5314	1128825	1129825	+	-	-	-920,	-
orf19.2726	Ca21chr4_C_albicans_SC5314	559897	560897	-	-246,	-	-908,	-
orf19.3286	Ca21chrR_C_albicans_SC5314	170088	171088	-	-	-906,-690,	-89,	-
orf19.4171	Ca21chr4_C_albicans_SC5314	120074	121074	+	-	-	-885,	-
DOA1	Ca21chr1_C_albicans_SC5314	2125419	2126419	+	-	-523,-549,	-883,	-
orf19.392	Ca21chr1_C_albicans_SC5314	1860319	1861319	+	-578,	-141,-151,-761,-806,	-859,	-
CCT5	Ca21chr2_C_albicans_SC5314	1485767	1486767	+	-	-576,	-838,	-
CPR3	Ca21chr2_C_albicans_SC5314	461919	462919	-	-	-964,-722,	-825,	-
orf19.5281	Ca21chr1_C_albicans_SC5314	2594379	2595379	+	-	-14,-683,	-824,	-
CSR1	Ca21chr4_C_albicans_SC5314	1044124	1045124	-	-	-420,	-821,	-
orf19.6374	Ca21chrR_C_albicans_SC5314	1769183	1770183	+	-962,	-184,-946,	-820,	-
orf19.1215	Ca21chr6_C_albicans_SC5314	885640	886640	-	-	-	-806,	-
RPL29	Ca21chr1_C_albicans_SC5314	2433130	2434130	+	-	-339,	-801,	-
orf19.3320	Ca21chr1_C_albicans_SC5314	258001	259001	+	-	-81,	-771,	-
orf19.6899	Ca21chr7_C_albicans_SC5314	247260	248260	-	-	-	-745,	-
NIP7	Ca21chr6_C_albicans_SC5314	492633	493633	+	-	-970,	-680,	-
CTF18	Ca21chrR_C_albicans_SC5314	262366	263366	-	-	-891,-66,	-679,	-
orf19.2296	Ca21chr1_C_albicans_SC5314	2456135	2457135	+	-62,-435,	-791,	-658,	-
PGA12	Ca21chrR_C_albicans_SC5314	2180057	2181057	+	-	-	-644,	-
RBT1	Ca21chr4_C_albicans_SC5314	747433	748433	-	-	-	-641,	-
GCA2	Ca21chr1_C_albicans_SC5314	2335782	2336782	-	-	-432,-285,	-64,	-
orf19.7167	Ca21chr7_C_albicans_SC5314	886021	887021	-	-192,	-900,	-636,	-
SRR1	Ca21chrR_C_albicans_SC5314	1194904	1195904	-	-11,	-838,-563,-242,-236,-232,	-631,	-
orf19.3854	Ca21chrR_C_albicans_SC5314	1289799	1290799	+	-	-378,-550,-661,	-627,	-
orf19.6246	Ca21chr1_C_albicans_SC5314	1420911	1421911	+	-	-	-622,	-
GLO2	Ca21chr2_C_albicans_SC5314	1895034	1896034	-	-	-	-602,	-
ALS6	Ca21chr3_C_albicans_SC5314	1411972	1412972	-	-954,	-726,	-601,	-
orf19.6017	Ca21chr1_C_albicans_SC5314	173466	174466	+	-	-15,-808,	-600,	-
orf19.7181	Ca21chr7_C_albicans_SC5314	869489	870489	+	-	-	-594,	-
NAB3	Ca21chr6_C_albicans_SC5314	528703	529703	+	-	-866,	-590,	-
orf19.1516	Ca21chr2_C_albicans_SC5314	388652	389652	+	-	-	-59,	-
orf19.3139	Ca21chr4_C_albicans_SC5314	1494860	1495860	+	-	-414,-847,-917,	-575,	-
orf19.4220	Ca21chr5_C_albicans_SC5314	477815	478815	-	-247,	-	-57,	-
orf19.4862	Ca21chr1_C_albicans_SC5314	2174808	2175808	-	-	-	-55,	-
GLE2	Ca21chr6_C_albicans_SC5314	965793	966793	-	-	-777,-559,	-541,	-
NPL3	Ca21chr1_C_albicans_SC5314	3147648	3148648	-	-	-	-535,	-
orf19.2499	Ca21chr3_C_albicans_SC5314	194198	195198	-	-270,	-980,-720,-438,	-531,	-
CAP1	Ca21chr3_C_albicans_SC5314	478014	479014	+	-631,	-	-527,	-
orf19.341	Ca21chr3_C_albicans_SC5314	728408	729408	-	-777,-568,	-670,-421,-399,	-521,	-
RPA12	Ca21chr2_C_albicans_SC5314	1486119	1487119	-	-	-776,	-514,	-
PUT3	Ca21chr1_C_albicans_SC5314	1497140	1498140	-	-	-	-498,	-
orf19.4834	Ca21chr1_C_albicans_SC5314	2133295	2134295	+	-917,	-	-478,	-
orf19.3140.1	Ca21chr4_C_albicans_SC5314	1494912	1495912	-	-	-638,-205,-135,	-477,	-
MIR1	Ca21chr1_C_albicans_SC5314	2235380	2236380	+	-	-918,	-475,	-
orf19.5782	Ca21chr2_C_albicans_SC5314	636276	637276	-	-	-405,	-47,	-
orf19.7433	Ca21chr3_C_albicans_SC5314	1462642	1463642	+	-786,	-185,	-47,	-
orf19.6866	Ca21chr2_C_albicans_SC5314	1128792	1129792	-	-	-	-47,	-
SMT3	Ca21chr1_C_albicans_SC5314	2487456	2488456	-	-380,	-861,-475,	-465,	-
SIZ1	Ca21chr1_C_albicans_SC5314	312177	313177	+	-317,	-173,-821,-886,	-464,	-
orf19.1388	Ca21chr2_C_albicans_SC5314	1976755	1977755	+	-	-833,	-456,	-
orf19.4172	Ca21chr4_C_albicans_SC5314	120395	121395	-	-	-318,-86,	-436,	-
SNZ1	Ca21chr1_C_albicans_SC5314	542657	543657	-	-	-884,	-428,	-
orf19.7546	Ca21chrR_C_albicans_SC5314	2069097	2070097	+	-	-362,-825,-835,-850,	-420,	-
orf19.2740	Ca21chr4_C_albicans_SC5314	536699	537699	-	-	-282,	-398,	-
orf19.5890	Ca21chr3_C_albicans_SC5314	919034	920034	-	-	-471,-375,	-394,	-
orf19.432	Ca21chr1_C_albicans_SC5314	1119669	1120669	-	-415,	-17,	-392,	-
orf19.5308	Ca21chr4_C_albicans_SC5314	861810	862810	-	-	-936,-739,-696,	-386,	-
ALS7	Ca21chr3_C_albicans_SC5314	1445611	1446611	+	-	-324,	-381,	-
orf19.2330	Ca21chr1_C_albicans_SC5314	2406857	2407857	+	-	-341,-468,-965,	-366,	-
DYN1	Ca21chr3_C_albicans_SC5314	1143879	1144879	-	-	-464,-216,	-353,	-
ARO9	Ca21chr4_C_albicans_SC5314	1215124	1216124	-	-	-958,	-349,	-
CDA2	Ca21chrR_C_albicans_SC5314	72423	73423	+	-68,	-136,-258,	-344,	-
PEX1	Ca21chr7_C_albicans_SC5314	533971	534971	+	-154,	-298,-762,-933,	-340,	-
TRY6	Ca21chr3_C_albicans_SC5314	1548098	1549098	+	-217,	-257,-479,-753,	-336,	-
orf19.3284	Ca21chrR_C_albicans_SC5314	170669	171669	+	-	-	-330,	-
orf19.6458	Ca21chr7_C_albicans_SC5314	540394	541394	+	-	-677,	-302,	-
RPS27	Ca21chrR_C_albicans_SC5314	1657927	1658927	-	-	-962,-930,	-295,	-
orf19.7427	Ca21chr3_C_albicans_SC5314	1461974	1462974	-	-879,	-757,-752,-531,-147,	-285,	-
orf19.1449	Ca21chr2_C_albicans_SC5314	258767	259767	-	-	-	-281,	-
orf19.2310	Ca21chr1_C_albicans_SC5314	2433657	2434657	+	-	-668,	-274,	-
PLC1	Ca21chr7_C_albicans_SC5314	827626	828626	-	-	-985,	-273,	-
orf19.6900	Ca21chr7_C_albicans_SC5314	247252	248252	+	-	-	-263,	-
orf19.4583	Ca21chr4_C_albicans_SC5314	415212	416212	+	-	-139,-435,	-254,	-
HPT1	Ca21chr2_C_albicans_SC5314	547558	548558	-	-	-771,-425,	-234,	-
PHO13	Ca21chr2_C_albicans_SC5314	1939951	1940951	+	-118,	-	-232,	-
MNL1	Ca21chrR_C_albicans_SC5314	1617244	1618244	-	-	-843,-701,	-227,	-
MET2	Ca21chrR_C_albicans_SC5314	474617	475617	+	-401,	-555,-704,	-227,	-
orf19.2180	Ca21chr2_C_albicans_SC5314	1632775	1633775	-	-	-835,-443,-215,-205,	-225,	-
SLK19	Ca21chr3_C_albicans_SC5314	1680817	1681817	-	-	-896,-695,-672,	-214,	-
DLD1	Ca21chr2_C_albicans_SC5314	597148	598148	-	-288,	-213,	-198,	-
UPC2	Ca21chr1_C_albicans_SC5314	1860375	1861375	-	-478,	-915,-905,-295,-250,	-197,	-
orf19.4919	Ca21chr1_C_albicans_SC5314	2804665	2805665	+	-207,	-558,	-170,	-
PMS1	Ca21chr2_C_albicans_SC5314	1939349	1940349	-	-652,-280,	-418,	-166,	-
EXM2	Ca21chr4_C_albicans_SC5314	1542161	1543161	-	-	-786,	-163,	-
orf19.7555	Ca21chrR_C_albicans_SC5314	2097154	2098154	-	-444,	-89,	-158,	-
orf19.1214	Ca21chr6_C_albicans_SC5314	885677	886677	+	-	-	-157,	-
ARP9	Ca21chr3_C_albicans_SC5314	210941	211941	+	-	-758,-799,-964,	-147,	-
PMT4	Ca21chr2_C_albicans_SC5314	1245154	1246154	+	-191,	-230,-902,	-146,	-
orf19.5678	Ca21chr4_C_albicans_SC5314	83045	84045	+	-	-	-134,	-
SHY1	Ca21chr1_C_albicans_SC5314	2141907	2142907	-	-	-282,-229,	-117,	-
orf19.3114	Ca21chr4_C_albicans_SC5314	1542882	1543882	+	-	-707,	-116,	-
MRS7	Ca21chr1_C_albicans_SC5314	258656	259656	+	-	-560,	-116,	-
SNO1	Ca21chr1_C_albicans_SC5314	543113	544113	+	-575,	-713,-951,	-116,	-
orf19.3735	Ca21chrR_C_albicans_SC5314	517256	518256	+	-	-	-110,	-
ADE6	Ca21chrR_C_albicans_SC5314	1031590	1032590	-	-	-896,	-107,	-
orf19.3202	Ca21chr5_C_albicans_SC5314	389739	390739	+	-	-605,-615,	-101,	-
CDC11	Ca21chr5_C_albicans_SC5314	7946	8946	+	-	-90,	-100,	-
orf19.6252	Ca21chr1_C_albicans_SC5314	1411044	1412044	-	-	-	-	-
orf19.6357	Ca21chr1_C_albicans_SC5314	2758755	2759755	+	-48,-428,	-	-	-
SWI4	Ca21chr1_C_albicans_SC5314	371242	372242	+	-	-	-	-
SSZ1	Ca21chr4_C_albicans_SC5314	1006666	1007666	+	-	-	-	-
orf19.5424	Ca21chr3_C_albicans_SC5314	60243	61243	-	-	-	-	-
orf19.2111	Ca21chr2_C_albicans_SC5314	30051	31051	-	-370,	-361,	-	-
NPL6	Ca21chr2_C_albicans_SC5314	118825	119825	+	-	-105,-514,	-	-
orf19.1500	Ca21chr2_C_albicans_SC5314	355815	356815	-	-472,	-	-	-
TPO4	Ca21chrR_C_albicans_SC5314	890929	891929	-	-364,	-485,	-	-
orf19.2516	Ca21chr3_C_albicans_SC5314	230364	231364	+	-	-369,	-	-
orf19.2408	Ca21chrR_C_albicans_SC5314	713287	714287	+	-	-279,-445,-455,-519,	-	-
TLO4	Ca21chr1_C_albicans_SC5314	3186870	3187870	-	-	-866,-431,-75,	-	-
SEC72	Ca21chr4_C_albicans_SC5314	110013	111013	-	-	-	-	-
OSH3	Ca21chr4_C_albicans_SC5314	769486	770486	-	-842,-682,-509,	-297,	-	-
orf19.7250	Ca21chr1_C_albicans_SC5314	3161285	3162285	+	-	-	-	-
orf19.7328	Ca21chrR_C_albicans_SC5314	1980530	1981530	-	-	-950,-946,	-	-
ARO3	Ca21chr2_C_albicans_SC5314	391667	392667	+	-	-424,-859,	-	-
orf19.6699	Ca21chr7_C_albicans_SC5314	810518	811518	+	-858,	-	-	-
CYK3	Ca21chr1_C_albicans_SC5314	1431024	1432024	+	-	-510,-840,	-	-
orf19.4018	Ca21chr5_C_albicans_SC5314	1148441	1149441	-	-	-741,	-	-
HLJ1	Ca21chr7_C_albicans_SC5314	879388	880388	+	-	-484,-974,	-	-
orf19.6233	Ca21chr1_C_albicans_SC5314	1443504	1444504	+	-727,	-68,-361,-717,	-	-
orf19.4750	Ca21chr1_C_albicans_SC5314	1938354	1939354	-	-765,-458,	-937,	-	-
orf19.7345	Ca21chrR_C_albicans_SC5314	2027614	2028614	-	-	-564,	-	-
PTP1	Ca21chrR_C_albicans_SC5314	1759180	1760180	+	-	-	-	-
MNN4-4	Ca21chr6_C_albicans_SC5314	582682	583682	+	-440,	-893,	-	-
orf19.4006	Ca21chr5_C_albicans_SC5314	1129323	1130323	+	-	-	-	-
RRN11	Ca21chrR_C_albicans_SC5314	1386011	1387011	-	-	-	-	-
HRK1	Ca21chr3_C_albicans_SC5314	80270	81270	-	-546,	-924,-300,	-	-
KRE62	Ca21chr5_C_albicans_SC5314	86237	87237	-	-	-948,	-	-
orf19.6705	Ca21chr7_C_albicans_SC5314	770047	771047	+	-480,	-252,-436,	-	-
orf19.7343	Ca21chrR_C_albicans_SC5314	2020942	2021942	+	-	-12,	-	-
orf19.4498	Ca21chr2_C_albicans_SC5314	949182	950182	-	-	-925,-682,	-	-
orf19.69	Ca21chr1_C_albicans_SC5314	2719131	2720131	+	-	-51,-119,-357,-798,	-	-
SEC4	Ca21chrR_C_albicans_SC5314	397884	398884	-	-	-261,	-	-
orf19.7058	Ca21chr7_C_albicans_SC5314	101327	102327	-	-198,	-406,	-	-
ICL1	Ca21chr1_C_albicans_SC5314	928160	929160	+	-	-	-	-
DUG3	Ca21chr7_C_albicans_SC5314	657444	658444	-	-727,	-944,-648,	-	-
DAL5	Ca21chr3_C_albicans_SC5314	664878	665878	-	-	-	-	-
SEC5	Ca21chr6_C_albicans_SC5314	919494	920494	-	-	-	-	-
orf19.5201.1	Ca21chr1_C_albicans_SC5314	905590	906590	-	-	-506,-365,-178,	-	-
HST2	Ca21chrR_C_albicans_SC5314	409030	410030	-	-	-454,	-	-
YVH1	Ca21chrR_C_albicans_SC5314	791099	792099	-	-	-429,	-	-
SPC34	Ca21chr4_C_albicans_SC5314	1056829	1057829	-	-	-	-	-
orf19.2961	Ca21chr1_C_albicans_SC5314	566502	567502	+	-	-178,-188,-511,-532,-676,	-	-
orf19.4346	Ca21chr5_C_albicans_SC5314	705913	706913	-	-	-	-	-
HAL9	Ca21chr5_C_albicans_SC5314	415006	416006	-	-165,	-	-	-
orf19.5213	Ca21chr2_C_albicans_SC5314	1207528	1208528	+	-973,	-300,-539,-549,	-	-
RPS1	Ca21chr1_C_albicans_SC5314	642289	643289	+	-225,	-230,	-	-
PWP2	Ca21chrR_C_albicans_SC5314	189010	190010	-	-	-973,-963,-689,-340,	-	-
DIE2	Ca21chr3_C_albicans_SC5314	1182347	1183347	+	-	-	-	-
SIT1	Ca21chr2_C_albicans_SC5314	1636365	1637365	-	-	-971,	-	-
PEX11	Ca21chr6_C_albicans_SC5314	952697	953697	+	-	-	-	-
orf19.1037	Ca21chr1_C_albicans_SC5314	775845	776845	-	-490,	-735,	-	-
orf19.3963	Ca21chr5_C_albicans_SC5314	1034482	1035482	+	-	-28,	-	-
orf19.2124	Ca21chr6_C_albicans_SC5314	985627	986627	-	-	-778,-489,-322,	-	-
MED10	Ca21chr1_C_albicans_SC5314	2620014	2621014	+	-	-	-	-
POP4	Ca21chr6_C_albicans_SC5314	600481	601481	+	-	-	-	-
GRF10	Ca21chr5_C_albicans_SC5314	1118088	1119088	+	-74,	-79,	-	-
TLO5	Ca21chr2_C_albicans_SC5314	3248	4248	+	-116,-142,-566,	-694,	-	-
PMR1	Ca21chr7_C_albicans_SC5314	51214	52214	-	-660,	-	-	-
ALG6	Ca21chrR_C_albicans_SC5314	1477277	1478277	-	-719,	-574,	-	-
orf19.1917	Ca21chr2_C_albicans_SC5314	9289	10289	-	-	-951,-492,	-	-
orf19.7237	Ca21chr1_C_albicans_SC5314	3144510	3145510	+	-	-290,-305,	-	-
ARX1	Ca21chr1_C_albicans_SC5314	679161	680161	-	-	-	-	-
orf19.604	Ca21chrR_C_albicans_SC5314	1733493	1734493	+	-	-	-	-
RAD6	Ca21chr7_C_albicans_SC5314	854163	855163	+	-	-866,-962,	-	-
orf19.1450	Ca21chr2_C_albicans_SC5314	260155	261155	-	-	-970,-446,	-	-
orf19.714	Ca21chrR_C_albicans_SC5314	1391937	1392937	-	-	-641,-207,	-	-
orf19.7364	Ca21chr3_C_albicans_SC5314	1308949	1309949	+	-	-	-	-
RPL21A	Ca21chr2_C_albicans_SC5314	805314	806314	-	-	-78,	-	-
orf19.5413	Ca21chr3_C_albicans_SC5314	72883	73883	-	-	-518,-302,	-	-
orf19.5814.1	Ca21chr2_C_albicans_SC5314	581058	582058	+	-791,	-	-	-
orf19.1248	Ca21chr4_C_albicans_SC5314	1237180	1238180	+	-308,	-	-	-
CCC1	Ca21chr3_C_albicans_SC5314	781738	782738	+	-	-478,-729,-734,-744,	-	-
orf19.1053	Ca21chr1_C_albicans_SC5314	873841	874841	-	-8,	-518,-454,-261,	-	-
DAK2	Ca21chr1_C_albicans_SC5314	2019470	2020470	-	-	-944,-656,-115,	-	-
orf19.6893	Ca21chr2_C_albicans_SC5314	1187214	1188214	-	-	-29,	-	-
orf19.5184	Ca21chr7_C_albicans_SC5314	595459	596459	+	-	-	-	-
CHT2	Ca21chr5_C_albicans_SC5314	921556	922556	-	-	-412,	-	-
orf19.1948	Ca21chr5_C_albicans_SC5314	272059	273059	+	-	-264,-345,-383,	-	-
ARC18	Ca21chr6_C_albicans_SC5314	222243	223243	-	-	-894,	-	-
orf19.2468	Ca21chr1_C_albicans_SC5314	1212982	1213982	+	-	-	-	-
RFA1	Ca21chr2_C_albicans_SC5314	55237	56237	-	-	-	-	-
orf19.6196	Ca21chr1_C_albicans_SC5314	1512343	1513343	+	-	-93,-929,	-	-
UTP20	Ca21chr3_C_albicans_SC5314	249059	250059	+	-	-856,	-	-
STE4	Ca21chr2_C_albicans_SC5314	883534	884534	+	-	-694,-824,	-	-
orf19.2784	Ca21chr1_C_albicans_SC5314	1647328	1648328	-	-	-	-	-
SYN8	Ca21chrR_C_albicans_SC5314	710988	711988	-	-380,	-608,-549,-138,	-	-
orf19.4430	Ca21chr1_C_albicans_SC5314	1599458	1600458	+	-	-51,	-	-
CHT1	Ca21chrR_C_albicans_SC5314	44739	45739	-	-781,	-	-	-
orf19.2442	Ca21chr1_C_albicans_SC5314	1268401	1269401	-	-223,	-	-	-
FRP2	Ca21chr7_C_albicans_SC5314	13047	14047	+	-859,-965,	-	-	-
orf19.3601	Ca21chr2_C_albicans_SC5314	1776186	1777186	+	-	-218,-618,	-	-
orf19.3956	Ca21chr5_C_albicans_SC5314	1021725	1022725	+	-	-600,	-	-
HOS1	Ca21chr4_C_albicans_SC5314	1334577	1335577	-	-	-	-	-
orf19.3064.1	Ca21chr1_C_albicans_SC5314	757360	758360	+	-	-39,-241,-276,	-	-
PHO87	Ca21chr1_C_albicans_SC5314	1243696	1244696	+	-	-579,-793,-878,	-	-
orf19.6057	Ca21chr1_C_albicans_SC5314	79125	80125	+	-506,	-	-	-
ACT1	Ca21chr1_C_albicans_SC5314	3010464	3011464	+	-	-514,-902,	-	-
orf19.1893	Ca21chr2_C_albicans_SC5314	1511607	1512607	-	-	-448,	-	-
FGR3	Ca21chr4_C_albicans_SC5314	946694	947694	+	-289,	-470,-579,-619,-938,	-	-
orf19.4525	Ca21chr1_C_albicans_SC5314	411836	412836	+	-	-257,	-	-
orf19.6778	Ca21chr3_C_albicans_SC5314	1654334	1655334	+	-	-	-	-
PAP1	Ca21chr5_C_albicans_SC5314	399510	400510	+	-	-	-	-
orf19.6668	Ca21chr5_C_albicans_SC5314	797397	798397	+	-	-299,-400,	-	-
orf19.6461	Ca21chr7_C_albicans_SC5314	532827	533827	+	-	-479,-798,	-	-
NMT1	Ca21chr4_C_albicans_SC5314	302654	303654	+	-517,	-54,-98,-344,-764,-769,-774,-779,-789,-799,	-	-
BMT5	Ca21chr2_C_albicans_SC5314	279251	280251	+	-	-	-	-
orf19.5541	Ca21chr6_C_albicans_SC5314	556040	557040	-	-	-	-	-
KRE1	Ca21chrR_C_albicans_SC5314	844400	845400	-	-818,-62,	-	-	-
RIM101	Ca21chr1_C_albicans_SC5314	3160657	3161657	-	-	-	-	-
RRP15	Ca21chr2_C_albicans_SC5314	1910231	1911231	+	-	-	-	-
STV1	Ca21chr6_C_albicans_SC5314	46683	47683	-	-537,-398,	-	-	-
orf19.5016	Ca21chr1_C_albicans_SC5314	3031406	3032406	-	-	-989,	-	-
FTR2	Ca21chr1_C_albicans_SC5314	3134269	3135269	-	-	-815,	-	-
orf19.7185	Ca21chr7_C_albicans_SC5314	867936	868936	-	-	-317,	-	-
orf19.442	Ca21chr1_C_albicans_SC5314	1103299	1104299	+	-	-	-	-
ZRT1	Ca21chr4_C_albicans_SC5314	1546802	1547802	-	-	-659,-635,	-	-
orf19.485	Ca21chrR_C_albicans_SC5314	906468	907468	-	-	-579,-386,	-	-
SKN7	Ca21chr5_C_albicans_SC5314	39891	40891	+	-684,	-	-	-
orf19.3726	Ca21chrR_C_albicans_SC5314	534398	535398	+	-	-	-	-
orf19.3154	Ca21chr3_C_albicans_SC5314	238304	239304	+	-	-888,	-	-
UGA6	Ca21chr2_C_albicans_SC5314	569159	570159	+	-464,	-	-	-
orf19.5576	Ca21chr6_C_albicans_SC5314	616211	617211	-	-	-	-	-
orf19.2318.1	Ca21chr1_C_albicans_SC5314	2417540	2418540	+	-	-261,	-	-
PDR17	Ca21chr2_C_albicans_SC5314	536582	537582	+	-	-707,	-	-
HMG1	Ca21chr1_C_albicans_SC5314	793652	794652	-	-	-699,-603,-525,	-	-
orf19.612	Ca21chrR_C_albicans_SC5314	1711520	1712520	+	-	-469,	-	-
DIP2	Ca21chr1_C_albicans_SC5314	1819339	1820339	-	-	-	-	-
SSP96	Ca21chr7_C_albicans_SC5314	672892	673892	-	-	-	-	-
orf19.5596	Ca21chr6_C_albicans_SC5314	655101	656101	-	-325,	-489,	-	-
orf19.7344	Ca21chrR_C_albicans_SC5314	2022763	2023763	+	-	-853,	-	-
orf19.1212	Ca21chr6_C_albicans_SC5314	889242	890242	+	-	-	-	-
orf19.7598	Ca21chrR_C_albicans_SC5314	2181918	2182918	+	-	-641,	-	-
orf19.5205	Ca21chr2_C_albicans_SC5314	1190791	1191791	+	-	-582,-662,	-	-
STE3	Ca21chr1_C_albicans_SC5314	1177077	1178077	-	-	-852,-589,-117,	-	-
SOK1	Ca21chrR_C_albicans_SC5314	1273197	1274197	+	-	-657,	-	-
orf19.4168	Ca21chr4_C_albicans_SC5314	125015	126015	+	-600,	-58,-532,	-	-
orf19.1360.1	Ca21chr2_C_albicans_SC5314	2027115	2028115	-	-815,	-302,-292,	-	-
orf19.763	Ca21chr1_C_albicans_SC5314	996365	997365	+	-180,	-	-	-
orf19.7198	Ca21chr7_C_albicans_SC5314	847780	848780	+	-	-33,-43,	-	-
orf19.2713	Ca21chr4_C_albicans_SC5314	585425	586425	+	-110,	-942,	-	-
NAD2	Ca19-mtDNA	20422	21422	+	-	-353,	-	-
orf19.5474	Ca21chr3_C_albicans_SC5314	4880	5880	-	-	-	-	-
orf19.1780	Ca21chr2_C_albicans_SC5314	2051925	2052925	-	-	-480,	-	-
orf19.5518	Ca21chr6_C_albicans_SC5314	516545	517545	-	-	-488,	-	-
AKR1	Ca21chr1_C_albicans_SC5314	2886263	2887263	-	-	-	-	-
orf19.5719	Ca21chr6_C_albicans_SC5314	752057	753057	-	-	-	-	-
orf19.2737	Ca21chr4_C_albicans_SC5314	546002	547002	-	-	-626,-262,-59,-49,	-	-
orf19.2739	Ca21chr4_C_albicans_SC5314	538698	539698	-	-	-	-	-
ABP1	Ca21chr4_C_albicans_SC5314	605596	606596	+	-	-906,	-	-
orf19.3886	Ca21chrR_C_albicans_SC5314	1341404	1342404	-	-	-708,	-	-
orf19.7024	Ca21chr7_C_albicans_SC5314	188687	189687	+	-	-711,	-	-
AHR1	Ca21chr3_C_albicans_SC5314	1361620	1362620	+	-	-325,-959,	-	-
orf19.5698	Ca21chr5_C_albicans_SC5314	2999	3999	+	-	-	-	-
RAD52	Ca21chr6_C_albicans_SC5314	97421	98421	-	-	-580,-275,-265,-255,	-	-
orf19.1374	Ca21chr2_C_albicans_SC5314	1993421	1994421	+	-365,-380,	-	-	-
orf19.3364	Ca21chr4_C_albicans_SC5314	707956	708956	-	-	-618,	-	-
orf19.6551	Ca21chr7_C_albicans_SC5314	375266	376266	-	-	-199,	-	-
MRPL40	Ca21chrR_C_albicans_SC5314	905449	906449	-	-	-664,	-	-
ATG9	Ca21chr3_C_albicans_SC5314	1085081	1086081	-	-	-	-	-
orf19.3996	Ca21chr5_C_albicans_SC5314	1103781	1104781	+	-	-	-	-
IST1	Ca21chr3_C_albicans_SC5314	77889	78889	-	-	-	-	-
GCN4	Ca21chr2_C_albicans_SC5314	2030301	2031301	+	-	-402,	-	-
orf19.1203.1	Ca21chr6_C_albicans_SC5314	73162	74162	+	-	-562,	-	-
orf19.1208	Ca21chr4_C_albicans_SC5314	850833	851833	-	-	-780,	-	-
IST2	Ca21chr1_C_albicans_SC5314	1629144	1630144	-	-	-815,-82,	-	-
orf19.7266	Ca21chr1_C_albicans_SC5314	3175504	3176504	+	-	-	-	-
orf19.6731	Ca21chr3_C_albicans_SC5314	1733055	1734055	+	-	-48,-810,	-	-
MCD1	Ca21chrR_C_albicans_SC5314	2239475	2240475	-	-	-	-	-
orf19.1920	Ca21chr2_C_albicans_SC5314	8043	9043	-	-496,	-	-	-
UEC1	Ca21chr4_C_albicans_SC5314	290302	291302	+	-726,	-138,	-	-
orf19.2128	Ca21chr6_C_albicans_SC5314	990541	991541	+	-982,	-	-	-
orf19.3626	Ca21chr2_C_albicans_SC5314	1726526	1727526	-	-602,-481,	-525,-60,	-	-
RAD3	Ca21chr7_C_albicans_SC5314	5761	6761	-	-	-	-	-
orf19.190	Ca21chr2_C_albicans_SC5314	999848	1000848	+	-917,	-	-	-
orf19.6195	Ca21chr1_C_albicans_SC5314	1516388	1517388	-	-	-137,	-	-
MPRL36	Ca21chr5_C_albicans_SC5314	383458	384458	+	-55,	-67,-156,-783,	-	-
PEX2	Ca21chr2_C_albicans_SC5314	1063025	1064025	+	-	-433,	-	-
orf19.3280	Ca21chrR_C_albicans_SC5314	177157	178157	+	-	-	-	-
FGR50	Ca21chrR_C_albicans_SC5314	1337424	1338424	-	-	-325,-109,	-	-
orf19.1349	Ca21chr2_C_albicans_SC5314	1683487	1684487	-	-	-914,	-	-
orf19.5139	Ca21chr7_C_albicans_SC5314	684158	685158	+	-	-708,	-	-
CUP5	Ca21chr3_C_albicans_SC5314	911132	912132	+	-	-	-	-
orf19.182	Ca21chr2_C_albicans_SC5314	1007679	1008679	+	-	-	-	-
ALG5	Ca21chrR_C_albicans_SC5314	638526	639526	-	-	-340,	-	-
FAA21	Ca21chr3_C_albicans_SC5314	607345	608345	-	-	-350,	-	-
orf19.3931.2	Ca21chr5_C_albicans_SC5314	979644	980644	-	-803,	-645,-366,	-	-
orf19.7123	Ca21chr7_C_albicans_SC5314	1278	2278	+	-	-825,	-	-
orf19.3697	Ca21chr7_C_albicans_SC5314	567048	568048	+	-	-265,-270,-275,-572,	-	-
NIP100	Ca21chrR_C_albicans_SC5314	905700	906700	+	-	-85,	-	-
orf19.1054	Ca21chr1_C_albicans_SC5314	875468	876468	-	-493,	-898,-893,	-	-
orf19.2506	Ca21chr3_C_albicans_SC5314	208733	209733	+	-536,	-	-	-
orf19.934	Ca21chr5_C_albicans_SC5314	121859	122859	-	-	-896,-770,-180,-165,	-	-
MED19	Ca21chr6_C_albicans_SC5314	338657	339657	+	-	-292,-844,	-	-
orf19.6592	Ca21chrR_C_albicans_SC5314	2062769	2063769	+	-	-	-	-
HGT20	Ca21chr2_C_albicans_SC5314	528401	529401	-	-562,-410,	-	-	-
orf19.6450	Ca21chrR_C_albicans_SC5314	1880876	1881876	+	-	-	-	-
FGR39	Ca21chr1_C_albicans_SC5314	2468859	2469859	+	-	-	-	-
orf19.3435	Ca21chr6_C_albicans_SC5314	298115	299115	-	-	-	-	-
orf19.4455	Ca21chr1_C_albicans_SC5314	1530826	1531826	-	-	-906,-299,-231,	-	-
IPK2	Ca21chr2_C_albicans_SC5314	1989007	1990007	-	-	-	-	-
orf19.4904	Ca21chr1_C_albicans_SC5314	2284784	2285784	-	-	-558,-308,	-	-
orf19.2256	Ca21chr2_C_albicans_SC5314	1435602	1436602	+	-	-	-	-
GLN4	Ca21chr7_C_albicans_SC5314	91080	92080	-	-	-639,	-	-
CTP1	Ca21chr3_C_albicans_SC5314	888046	889046	-	-	-	-	-
orf19.4423	Ca21chr1_C_albicans_SC5314	1610087	1611087	+	-	-292,	-	-
orf19.4589	Ca21chr4_C_albicans_SC5314	408049	409049	+	-	-129,	-	-
orf19.133	Ca21chr6_C_albicans_SC5314	241064	242064	+	-207,	-414,-587,-858,	-	-
ALS2	Ca21chr6_C_albicans_SC5314	970454	971454	+	-	-611,-621,-851,	-	-
GDH2	Ca21chr2_C_albicans_SC5314	1607435	1608435	+	-	-609,	-	-
EXO1	Ca21chr5_C_albicans_SC5314	144424	145424	-	-22,	-	-	-
orf19.5306	Ca21chr4_C_albicans_SC5314	865890	866890	+	-	-	-	-
orf19.7341	Ca21chrR_C_albicans_SC5314	2007958	2008958	-	-	-656,	-	-
IFC3	Ca21chrR_C_albicans_SC5314	496621	497621	-	-	-914,-501,	-	-
orf19.5426	Ca21chr3_C_albicans_SC5314	59342	60342	-	-	-	-	-
SIM1	Ca21chr1_C_albicans_SC5314	3073225	3074225	+	-	-148,-923,	-	-
orf19.2690	Ca21chr4_C_albicans_SC5314	626864	627864	+	-	-	-	-
orf19.7073	Ca21chr7_C_albicans_SC5314	74620	75620	+	-	-65,-812,-903,	-	-
FGR16	Ca21chr1_C_albicans_SC5314	2447714	2448714	+	-500,	-	-	-
orf19.6867	Ca21chr2_C_albicans_SC5314	1128080	1129080	+	-	-179,-345,	-	-
orf19.6023	Ca21chr1_C_albicans_SC5314	157729	158729	+	-	-322,-920,	-	-
orf19.7170	Ca21chr7_C_albicans_SC5314	883889	884889	-	-	-908,	-	-
orf19.7580	Ca21chrR_C_albicans_SC5314	2148931	2149931	+	-	-	-	-
ZFU2	Ca21chr3_C_albicans_SC5314	1651363	1652363	-	-	-	-	-
PGA5	Ca21chr1_C_albicans_SC5314	492214	493214	-	-444,-344,	-	-	-
orf19.4537	Ca21chr1_C_albicans_SC5314	382769	383769	+	-	-487,	-	-
DNM1	Ca21chr3_C_albicans_SC5314	1239019	1240019	-	-536,	-	-	-
orf19.5646	Ca21chr4_C_albicans_SC5314	31585	32585	+	-	-924,	-	-
PRS	Ca21chrR_C_albicans_SC5314	341526	342526	+	-	-	-	-
HGC1	Ca21chr1_C_albicans_SC5314	140936	141936	-	-	-589,-584,-579,-574,-569,-564,-559,-554,-549,-544,	-	-
CDC6	Ca21chr1_C_albicans_SC5314	2666057	2667057	+	-	-672,-898,	-	-
SAS10	Ca21chr4_C_albicans_SC5314	584201	585201	-	-	-911,-751,	-	-
AMS1	Ca21chr4_C_albicans_SC5314	463968	464968	+	-	-845,	-	-
orf19.5210.1	Ca21chr2_C_albicans_SC5314	1203193	1204193	+	-	-532,	-	-
VPS35	Ca21chr2_C_albicans_SC5314	1151671	1152671	+	-782,	-150,	-	-
orf19.1877	Ca21chr2_C_albicans_SC5314	1532526	1533526	+	-83,	-858,	-	-
PHO86	Ca21chr2_C_albicans_SC5314	1594358	1595358	-	-741,-278,	-969,-785,-592,	-	-
orf19.3228	Ca21chrR_C_albicans_SC5314	299887	300887	+	-	-	-	-
orf19.3037	Ca21chr1_C_albicans_SC5314	705559	706559	+	-	-	-	-
ERV46	Ca21chr5_C_albicans_SC5314	196621	197621	-	-	-777,-497,	-	-
SPR1	Ca21chr2_C_albicans_SC5314	1401483	1402483	+	-	-229,	-	-
orf19.7209	Ca21chr1_C_albicans_SC5314	3088336	3089336	+	-	-	-	-
orf19.6874	Ca21chr2_C_albicans_SC5314	1149098	1150098	+	-	-468,-628,	-	-
MED16	Ca21chr7_C_albicans_SC5314	735818	736818	-	-	-156,	-	-
ALK8	Ca21chrR_C_albicans_SC5314	1556768	1557768	-	-437,	-	-	-
orf19.4043	Ca21chr5_C_albicans_SC5314	1174952	1175952	-	-800,	-	-	-
NOC2	Ca21chrR_C_albicans_SC5314	1173845	1174845	+	-	-	-	-
CHS6	Ca21chr7_C_albicans_SC5314	662425	663425	-	-453,	-238,-152,	-	-
orf19.4637	Ca21chr4_C_albicans_SC5314	307265	308265	+	-	-286,	-	-
SEH1	Ca21chr2_C_albicans_SC5314	1616552	1617552	+	-	-	-	-
PHA2	Ca21chr3_C_albicans_SC5314	538228	539228	-	-134,-75,	-304,	-	-
orf19.1096	Ca21chr6_C_albicans_SC5314	965081	966081	+	-599,	-935,	-	-
orf19.2971	Ca21chr1_C_albicans_SC5314	592755	593755	+	-	-334,	-	-
orf19.2438	Ca21chr1_C_albicans_SC5314	1271885	1272885	+	-	-	-	-
GCV3	Ca21chr1_C_albicans_SC5314	3009024	3010024	-	-	-149,	-	-
orf19.6175	Ca21chr3_C_albicans_SC5314	1773946	1774946	-	-	-	-	-
orf19.5042	Ca21chr4_C_albicans_SC5314	821859	822859	-	-	-888,	-	-
NDT80	Ca21chr2_C_albicans_SC5314	18691	19691	+	-419,	-637,	-	-
orf19.948	Ca21chr5_C_albicans_SC5314	76014	77014	+	-	-16,	-	-
orf19.7478	Ca21chrR_C_albicans_SC5314	133047	134047	+	-	-	-	-
orf19.1137	Ca21chr1_C_albicans_SC5314	2583210	2584210	+	-825,	-	-	-
MSS11	Ca21chrR_C_albicans_SC5314	1050182	1051182	-	-	-138,	-	-
orf19.7274	Ca21chr1_C_albicans_SC5314	3184316	3185316	-	-	-	-	-
RPS6A	Ca21chr4_C_albicans_SC5314	254674	255674	+	-	-354,-377,-432,	-	-
TPS2	Ca21chr1_C_albicans_SC5314	708532	709532	+	-249,-788,	-260,-464,-925,	-	-
orf19.4916	Ca21chr1_C_albicans_SC5314	2802440	2803440	-	-	-529,	-	-
CCE1	Ca21chrR_C_albicans_SC5314	206731	207731	+	-	-	-	-
VPS15	Ca21chr6_C_albicans_SC5314	236909	237909	-	-291,	-	-	-
orf19.7285	Ca21chrR_C_albicans_SC5314	1909464	1910464	-	-	-913,	-	-
MET16	Ca21chr4_C_albicans_SC5314	1552891	1553891	+	-	-	-	-
DUR32	Ca21chr1_C_albicans_SC5314	3033599	3034599	-	-	-362,	-	-
RAS1	Ca21chr2_C_albicans_SC5314	2097593	2098593	-	-	-524,	-	-
orf19.6660	Ca21chr5_C_albicans_SC5314	789259	790259	-	-	-573,	-	-
PRI2	Ca21chr4_C_albicans_SC5314	1443855	1444855	-	-	-602,-595,	-	-
orf19.3914	Ca21chr5_C_albicans_SC5314	953387	954387	-	-	-669,	-	-
orf19.1867	Ca21chr2_C_albicans_SC5314	1546799	1547799	+	-	-	-	-
GAL102	Ca21chr1_C_albicans_SC5314	455845	456845	-	-	-203,	-	-
orf19.270	Ca21chr3_C_albicans_SC5314	602153	603153	+	-	-10,-131,-473,	-	-
NAG6	Ca21chr6_C_albicans_SC5314	1015993	1016993	+	-	-	-	-
DAD1	Ca21chr1_C_albicans_SC5314	3013825	3014825	-	-282,	-	-	-
orf19.2489	Ca21chr1_C_albicans_SC5314	1180920	1181920	-	-	-910,-687,-426,	-	-
DUT1	Ca21chr1_C_albicans_SC5314	261847	262847	-	-	-961,	-	-
orf19.4917	Ca21chr1_C_albicans_SC5314	2803144	2804144	-	-108,	-415,	-	-
orf19.3281	Ca21chrR_C_albicans_SC5314	177251	178251	-	-60,	-	-	-
orf19.7437	Ca21chr3_C_albicans_SC5314	1480996	1481996	+	-	-	-	-
GIN1	Ca21chr1_C_albicans_SC5314	2511975	2512975	-	-645,	-	-	-
CDR1	Ca21chr3_C_albicans_SC5314	1145153	1146153	+	-	-912,	-	-
AGM1	Ca21chr1_C_albicans_SC5314	3020071	3021071	+	-	-423,-936,-962,	-	-
orf19.762	Ca21chr1_C_albicans_SC5314	1000297	1001297	-	-	-	-	-
orf19.3728	Ca21chrR_C_albicans_SC5314	529049	530049	+	-480,	-540,	-	-
PHO100	Ca21chr1_C_albicans_SC5314	1608129	1609129	+	-	-288,	-	-
DUN1	Ca21chr5_C_albicans_SC5314	1124644	1125644	-	-	-910,	-	-
PIM1	Ca21chrR_C_albicans_SC5314	962557	963557	+	-3,	-161,-202,-313,-535,-661,	-	-
orf19.4240	Ca21chr5_C_albicans_SC5314	515226	516226	-	-	-	-	-
orf19.6166	Ca21chr3_C_albicans_SC5314	180784	181784	-	-	-	-	-
orf19.2247	Ca21chr2_C_albicans_SC5314	1421082	1422082	-	-	-	-	-
BRG1	Ca21chr1_C_albicans_SC5314	1081678	1082678	+	-	-842,-972,	-	-
CDC50	Ca21chr6_C_albicans_SC5314	778263	779263	-	-876,	-259,	-	-
MRPL6	Ca21chrR_C_albicans_SC5314	117396	118396	+	-810,	-783,	-	-
PEX7	Ca21chr6_C_albicans_SC5314	171306	172306	+	-424,	-154,	-	-
KIC1	Ca21chr2_C_albicans_SC5314	996849	997849	+	-191,	-306,-749,	-	-
orf19.6852	Ca21chr1_C_albicans_SC5314	944536	945536	-	-	-	-	-
orf19.1681	Ca21chr3_C_albicans_SC5314	354041	355041	+	-193,	-687,	-	-
orf19.5607	Ca21chr6_C_albicans_SC5314	673328	674328	+	-	-724,	-	-
SRP54	Ca21chrR_C_albicans_SC5314	250463	251463	+	-515,	-483,	-	-
orf19.1994	Ca21chr2_C_albicans_SC5314	222605	223605	+	-	-933,	-	-
orf19.7545	Ca21chrR_C_albicans_SC5314	6890	7890	-	-	-857,	-	-
SMC4	Ca21chr5_C_albicans_SC5314	53010	54010	-	-538,	-644,-608,-34,	-	-
orf19.1529	Ca21chr2_C_albicans_SC5314	418894	419894	-	-564,	-	-	-
orf19.835	Ca21chr2_C_albicans_SC5314	815909	816909	-	-838,-161,	-	-	-
orf19.4812	Ca21chr1_C_albicans_SC5314	2089037	2090037	+	-724,	-	-	-
IMG2	Ca21chr4_C_albicans_SC5314	1070383	1071383	+	-	-	-	-
QCR8	Ca21chr2_C_albicans_SC5314	960251	961251	-	-865,	-605,	-	-
MRV3	Ca21chr5_C_albicans_SC5314	935301	936301	+	-	-360,	-	-
orf19.3080	Ca21chr4_C_albicans_SC5314	1593905	1594905	-	-	-901,-747,-469,	-	-
DNA2	Ca21chr6_C_albicans_SC5314	53930	54930	-	-	-585,	-	-
orf19.3123.2	Ca21chr4_C_albicans_SC5314	1532638	1533638	-	-	-984,-292,	-	-
orf19.3804	Ca21chr4_C_albicans_SC5314	1018439	1019439	-	-	-	-	-
orf19.4706	Ca21chr4_C_albicans_SC5314	156363	157363	-	-	-541,-409,-174,	-	-
GPI13	Ca21chr2_C_albicans_SC5314	822416	823416	-	-970,-463,	-753,-363,	-	-
COX6	Ca21chr2_C_albicans_SC5314	724341	725341	-	-	-766,-122,	-	-
COQ4	Ca21chr1_C_albicans_SC5314	658608	659608	-	-	-990,-861,-776,-754,-176,	-	-
orf19.36	Ca21chr2_C_albicans_SC5314	1346014	1347014	+	-	-508,-689,	-	-
FAR1	Ca21chr7_C_albicans_SC5314	22536	23536	+	-969,	-	-	-
orf19.1641	Ca21chr3_C_albicans_SC5314	447246	448246	+	-	-162,	-	-
orf19.2305	Ca21chr1_C_albicans_SC5314	2446615	2447615	-	-	-859,-606,-334,-219,-140,	-	-
DIT2	Ca21chrR_C_albicans_SC5314	1013148	1014148	-	-539,	-850,-221,-215,	-	-
MLS1	Ca21chr1_C_albicans_SC5314	2131388	2132388	+	-104,-245,	-	-	-
orf19.641	Ca21chrR_C_albicans_SC5314	1114255	1115255	-	-673,	-964,-640,-72,	-	-
orf19.6805	Ca21chr3_C_albicans_SC5314	1591067	1592067	+	-	-784,-839,-844,-939,	-	-
orf19.7450	Ca21chr3_C_albicans_SC5314	1507295	1508295	+	-	-295,-821,	-	-
orf19.2473	Ca21chr1_C_albicans_SC5314	1207547	1208547	+	-	-839,	-	-
LAS1	Ca21chr2_C_albicans_SC5314	1222378	1223378	+	-	-424,-872,-929,	-	-
orf19.697	Ca21chrR_C_albicans_SC5314	1419445	1420445	+	-	-	-	-
ARE2	Ca21chr2_C_albicans_SC5314	1424342	1425342	-	-	-403,-358,	-	-
FAV3	Ca21chr2_C_albicans_SC5314	12443	13443	-	-	-	-	-
SPC19	Ca21chr1_C_albicans_SC5314	837307	838307	+	-	-430,	-	-
CSC25	Ca21chr3_C_albicans_SC5314	812706	813706	+	-	-194,-502,	-	-
orf19.11	Ca21chrR_C_albicans_SC5314	1558272	1559272	-	-	-247,	-	-
orf19.5455	Ca21chr3_C_albicans_SC5314	23092	24092	-	-	-486,-360,	-	-
orf19.3798	Ca21chr4_C_albicans_SC5314	1035871	1036871	-	-	-504,-392,	-	-
GST1	Ca21chr4_C_albicans_SC5314	1536009	1537009	+	-	-262,	-	-
orf19.4612	Ca21chr4_C_albicans_SC5314	355583	356583	+	-	-633,	-	-
orf19.216.1	Ca21chr2_C_albicans_SC5314	1811610	1812610	+	-	-	-	-
COX9	Ca21chr2_C_albicans_SC5314	1210893	1211893	+	-455,-536,-557,	-	-	-
orf19.332	Ca21chr3_C_albicans_SC5314	701822	702822	-	-	-404,	-	-
TPO2	Ca21chr7_C_albicans_SC5314	927833	928833	+	-	-	-	-
orf19.4294	Ca21chr5_C_albicans_SC5314	613957	614957	+	-362,	-797,	-	-
orf19.6255	Ca21chr1_C_albicans_SC5314	1403890	1404890	+	-225,	-47,	-	-
MNN9	Ca21chr3_C_albicans_SC5314	1367781	1368781	+	-699,	-547,-569,	-	-
orf19.4174	Ca21chr4_C_albicans_SC5314	115226	116226	+	-583,	-947,-976,	-	-
HIS3	Ca21chr2_C_albicans_SC5314	1006761	1007761	+	-	-73,-584,	-	-
orf19.3885	Ca21chrR_C_albicans_SC5314	1337755	1338755	+	-	-344,-560,	-	-
orf19.3737	Ca21chrR_C_albicans_SC5314	514916	515916	-	-	-441,	-	-
orf19.5431	Ca21chr3_C_albicans_SC5314	50706	51706	+	-	-	-	-
orf19.6554	Ca21chr7_C_albicans_SC5314	369382	370382	+	-	-	-	-
RTS1	Ca21chr2_C_albicans_SC5314	1308223	1309223	-	-	-	-	-
PEL1	Ca21chr7_C_albicans_SC5314	77930	78930	-	-	-951,	-	-
HYR4	Ca21chrR_C_albicans_SC5314	181477	182477	-	-940,-14,	-78,	-	-
orf19.5547	Ca21chr6_C_albicans_SC5314	565751	566751	+	-917,	-	-	-
MCR1	Ca21chr6_C_albicans_SC5314	417020	418020	+	-	-129,-966,	-	-
orf19.2509	Ca21chr3_C_albicans_SC5314	215369	216369	-	-	-507,	-	-
orf19.5842	Ca21chr2_C_albicans_SC5314	535636	536636	-	-779,	-	-	-
OCH1	Ca21chr3_C_albicans_SC5314	1386772	1387772	-	-	-770,	-	-
orf19.2671	Ca21chr4_C_albicans_SC5314	670384	671384	+	-	-563,-573,	-	-
AIP2	Ca21chr3_C_albicans_SC5314	640879	641879	+	-	-314,	-	-
MDL1	Ca21chrR_C_albicans_SC5314	466268	467268	+	-	-	-	-
FAS2	Ca21chr3_C_albicans_SC5314	1036388	1037388	-	-	-662,-190,	-	-
DCC1	Ca21chr7_C_albicans_SC5314	59279	60279	+	-	-716,	-	-
SLN1	Ca21chrR_C_albicans_SC5314	226003	227003	-	-788,	-940,-391,-385,-236,-209,	-	-
orf19.1267.1	Ca21chr4_C_albicans_SC5314	1289223	1290223	+	-947,	-300,-504,	-	-
DPB4	Ca21chr2_C_albicans_SC5314	64994	65994	-	-	-967,-95,	-	-
MNN13	Ca21chr5_C_albicans_SC5314	572196	573196	+	-	-	-	-
orf19.420	Ca21chr1_C_albicans_SC5314	1141135	1142135	+	-135,-150,-645,	-	-	-
orf19.1889	Ca21chr2_C_albicans_SC5314	1515534	1516534	+	-84,	-299,-953,	-	-
orf19.810	Ca21chr2_C_albicans_SC5314	863311	864311	+	-	-533,	-	-
CCN1	Ca21chr5_C_albicans_SC5314	379759	380759	-	-	-820,-814,-810,	-	-
orf19.3446	Ca21chr6_C_albicans_SC5314	276219	277219	-	-	-828,-821,	-	-
orf19.261	Ca21chr3_C_albicans_SC5314	582642	583642	-	-	-51,	-	-
orf19.7234	Ca21chr1_C_albicans_SC5314	3138214	3139214	+	-396,	-454,	-	-
CTN1	Ca21chr1_C_albicans_SC5314	356096	357096	+	-	-	-	-
CSA2	Ca21chr4_C_albicans_SC5314	1540574	1541574	-	-312,	-831,-767,	-	-
orf19.6871	Ca21chr2_C_albicans_SC5314	1134090	1135090	+	-	-640,	-	-
SPF1	Ca21chr2_C_albicans_SC5314	1329398	1330398	-	-	-953,-598,-31,	-	-
orf19.2263	Ca21chr2_C_albicans_SC5314	1445592	1446592	-	-	-	-	-
TLO16	Ca21chr7_C_albicans_SC5314	943388	944388	-	-575,-99,-73,	-708,	-	-
ENP1	Ca21chr7_C_albicans_SC5314	824034	825034	-	-	-	-	-
orf19.2230	Ca21chr2_C_albicans_SC5314	1391405	1392405	+	-	-	-	-
HCR1	Ca21chrR_C_albicans_SC5314	2213260	2214260	+	-	-	-	-
MAF1	Ca21chr2_C_albicans_SC5314	1645206	1646206	+	-	-62,-182,-965,	-	-
orf19.2892	Ca21chr4_C_albicans_SC5314	1425618	1426618	+	-601,	-271,-555,-766,-952,	-	-
orf19.7263	Ca21chr1_C_albicans_SC5314	3174603	3175603	-	-	-	-	-
orf19.4142	Ca21chr5_C_albicans_SC5314	329793	330793	-	-	-	-	-
GAC1	Ca21chr7_C_albicans_SC5314	114894	115894	+	-49,-338,	-26,	-	-
TPI1	Ca21chr3_C_albicans_SC5314	1701071	1702071	+	-	-411,-913,	-	-
orf19.4450.1	Ca21chr1_C_albicans_SC5314	1535433	1536433	-	-	-225,	-	-
REP1	Ca21chrR_C_albicans_SC5314	35752	36752	+	-184,-722,	-891,	-	-
orf19.5056	Ca21chr1_C_albicans_SC5314	1709964	1710964	-	-	-150,	-	-
orf19.3169	Ca21chr5_C_albicans_SC5314	454903	455903	-	-	-176,-34,	-	-
orf19.1110	Ca21chr5_C_albicans_SC5314	843153	844153	+	-	-883,	-	-
CNH1	Ca21chr4_C_albicans_SC5314	4033	5033	+	-139,	-	-	-
KGD1	Ca21chr3_C_albicans_SC5314	174326	175326	+	-	-647,-874,	-	-
OCA6	Ca21chr1_C_albicans_SC5314	3082829	3083829	+	-	-	-	-
SUR7	Ca21chr6_C_albicans_SC5314	365076	366076	-	-645,-284,	-936,-918,-902,-578,-558,-208,-60,	-	-
CPP1	Ca21chr1_C_albicans_SC5314	2185137	2186137	-	-	-455,	-	-
RPP1A	Ca21chr1_C_albicans_SC5314	629252	630252	+	-	-132,	-	-
RRS1	Ca21chr1_C_albicans_SC5314	177697	178697	+	-	-	-	-
GLN1	Ca21chrR_C_albicans_SC5314	1094525	1095525	+	-265,	-871,-876,-881,	-	-
orf19.676	Ca21chr1_C_albicans_SC5314	2471723	2472723	+	-682,	-448,	-	-
orf19.580	Ca21chr5_C_albicans_SC5314	185724	186724	-	-	-897,-508,	-	-
orf19.5589	Ca21chr6_C_albicans_SC5314	646648	647648	-	-	-414,	-	-
orf19.7149	Ca21chr7_C_albicans_SC5314	926413	927413	-	-	-90,	-	-
ADH2	Ca21chr1_C_albicans_SC5314	1830334	1831334	-	-323,	-891,-502,	-	-
PHB1	Ca21chr3_C_albicans_SC5314	786552	787552	-	-	-727,-657,	-	-
DAL9	Ca21chr3_C_albicans_SC5314	767456	768456	+	-	-	-	-
EBP7	Ca21chr2_C_albicans_SC5314	576539	577539	-	-	-374,	-	-
orf19.3522	Ca21chr2_C_albicans_SC5314	1025295	1026295	+	-	-	-	-
KRE6	Ca21chr3_C_albicans_SC5314	1305201	1306201	+	-	-258,-333,-548,-691,-764,-786,-791,-840,-884,-894,	-	-
CAK1	Ca21chr2_C_albicans_SC5314	894179	895179	+	-	-778,-906,	-	-
PKC1	Ca21chr3_C_albicans_SC5314	930120	931120	+	-	-	-	-
orf19.6415.1	Ca21chrR_C_albicans_SC5314	1831363	1832363	-	-	-707,-370,-149,	-	-
CTA24	Ca21chr5_C_albicans_SC5314	1182927	1183927	-	-576,	-708,	-	-
orf19.7014	Ca21chr7_C_albicans_SC5314	212249	213249	-	-678,	-	-	-
FKH2	Ca21chr3_C_albicans_SC5314	115299	116299	-	-	-343,-299,	-	-
WOR2	Ca21chr3_C_albicans_SC5314	1117833	1118833	+	-	-859,	-	-
MSB2	Ca21chr2_C_albicans_SC5314	326699	327699	+	-	-144,-325,-330,	-	-
orf19.1856	Ca21chrR_C_albicans_SC5314	1454568	1455568	+	-	-52,-118,-694,	-	-
HMO1	Ca21chrR_C_albicans_SC5314	1208448	1209448	-	-	-888,-722,-672,-210,-17,	-	-
CHA1	Ca21chr2_C_albicans_SC5314	214567	215567	+	-	-172,	-	-
orf19.993	Ca21chr1_C_albicans_SC5314	2323072	2324072	+	-	-949,	-	-
orf19.2472.1	Ca21chr1_C_albicans_SC5314	1209733	1210733	+	-	-108,	-	-
orf19.1964	Ca21chr5_C_albicans_SC5314	227465	228465	-	-49,	-261,-84,	-	-
KTI12	Ca21chrR_C_albicans_SC5314	750070	751070	-	-	-	-	-
orf19.5724	Ca21chr6_C_albicans_SC5314	758178	759178	+	-	-657,	-	-
orf19.5565	Ca21chr6_C_albicans_SC5314	598758	599758	-	-	-89,	-	-
orf19.1530	Ca21chr2_C_albicans_SC5314	419508	420508	-	-	-603,-200,	-	-
orf19.95	Ca21chr6_C_albicans_SC5314	185701	186701	-	-	-	-	-
orf19.3312	Ca21chr1_C_albicans_SC5314	249112	250112	+	-	-844,	-	-
RME1	Ca21chr1_C_albicans_SC5314	1577967	1578967	+	-	-23,-88,-953,-985,	-	-
orf19.5161	Ca21chr7_C_albicans_SC5314	652621	653621	-	-639,-281,	-135,	-	-
PLC2	Ca21chr2_C_albicans_SC5314	613063	614063	+	-	-89,	-	-
SNU114	Ca21chr2_C_albicans_SC5314	974872	975872	-	-	-839,-727,-201,	-	-
BLP1	Ca21chr1_C_albicans_SC5314	2798928	2799928	+	-	-147,-798,-808,	-	-
orf19.1247	Ca21chr4_C_albicans_SC5314	1237944	1238944	-	-	-	-	-
orf19.5865	Ca21chr3_C_albicans_SC5314	876617	877617	+	-	-	-	-
orf19.7360	Ca21chr3_C_albicans_SC5314	1298648	1299648	-	-352,-267,	-331,	-	-
orf19.4678	Ca21chr4_C_albicans_SC5314	229004	230004	-	-874,	-498,	-	-
CDC20	Ca21chr6_C_albicans_SC5314	223427	224427	+	-666,	-10,	-	-
orf19.5271	Ca21chr1_C_albicans_SC5314	2615882	2616882	-	-	-215,-68,	-	-
orf19.6455	Ca21chr7_C_albicans_SC5314	548338	549338	-	-913,	-923,-868,-413,	-	-
LEU4	Ca21chr1_C_albicans_SC5314	28804	29804	+	-268,-502,-601,	-609,-633,-776,	-	-
orf19.607	Ca21chrR_C_albicans_SC5314	1729384	1730384	-	-102,	-891,-544,	-	-
orf19.1409.1	Ca21chr4_C_albicans_SC5314	935933	936933	+	-	-271,-310,	-	-
GPI8	Ca21chr1_C_albicans_SC5314	1616916	1617916	-	-	-	-	-
orf19.2472	Ca21chr1_C_albicans_SC5314	1211754	1212754	-	-	-947,-91,	-	-
BMT9	Ca21chr4_C_albicans_SC5314	236764	237764	-	-	-490,	-	-
DPB2	Ca21chrR_C_albicans_SC5314	2116462	2117462	-	-25,	-997,-369,-313,-245,	-	-
orf19.4400	Ca21chrR_C_albicans_SC5314	788310	789310	+	-	-307,-317,	-	-
orf19.4946	Ca21chr1_C_albicans_SC5314	2878648	2879648	+	-	-	-	-
IQG1	Ca21chr7_C_albicans_SC5314	393417	394417	+	-7,	-607,	-	-
orf19.1913	Ca21chr2_C_albicans_SC5314	11627	12627	+	-	-	-	-
VTI1	Ca21chr3_C_albicans_SC5314	718561	719561	-	-	-	-	-
RPT2	Ca21chr3_C_albicans_SC5314	38195	39195	+	-	-	-	-
orf19.708	Ca21chrR_C_albicans_SC5314	1446594	1447594	+	-	-633,	-	-
orf19.2048	Ca21chr2_C_albicans_SC5314	131488	132488	-	-	-852,	-	-
DOA4	Ca21chr1_C_albicans_SC5314	3086875	3087875	-	-	-953,-406,	-	-
NAT5	Ca21chrR_C_albicans_SC5314	913690	914690	+	-	-656,-682,	-	-
orf19.357	Ca21chr3_C_albicans_SC5314	760588	761588	+	-552,	-929,	-	-
CYB2	Ca21chr1_C_albicans_SC5314	2996207	2997207	+	-	-313,	-	-
orf19.2730	Ca21chr4_C_albicans_SC5314	552938	553938	+	-	-	-	-
CTA1	Ca21chr6_C_albicans_SC5314	380908	381908	+	-	-638,-885,	-	-
orf19.5156	Ca21chr7_C_albicans_SC5314	658536	659536	+	-928,	-	-	-
orf19.1376	Ca21chr2_C_albicans_SC5314	1988931	1989931	+	-	-	-	-
SOL1	Ca21chr3_C_albicans_SC5314	807024	808024	-	-	-	-	-
orf19.4280	Ca21chr5_C_albicans_SC5314	593542	594542	+	-619,	-801,-958,	-	-
orf19.3991	Ca21chr5_C_albicans_SC5314	1100466	1101466	-	-984,-966,	-311,	-	-
AYR1	Ca21chr3_C_albicans_SC5314	182019	183019	-	-602,	-853,-520,	-	-
orf19.6852.1	Ca21chr1_C_albicans_SC5314	945320	946320	+	-	-498,	-	-
ACB1	Ca21chr7_C_albicans_SC5314	142529	143529	+	-53,	-214,	-	-
SER1	Ca21chr2_C_albicans_SC5314	1268118	1269118	-	-446,	-	-	-
UTP15	Ca21chr2_C_albicans_SC5314	1763718	1764718	-	-	-	-	-
TLO7	Ca21chr3_C_albicans_SC5314	12756	13756	+	-	-	-	-
POL1	Ca21chr3_C_albicans_SC5314	897764	898764	-	-240,	-	-	-
orf19.1090	Ca21chr6_C_albicans_SC5314	954968	955968	-	-	-887,-837,-832,	-	-
LIP5	Ca21chr7_C_albicans_SC5314	610811	611811	-	-	-346,	-	-
RCN1	Ca21chr6_C_albicans_SC5314	225997	226997	+	-	-	-	-
orf19.7160	Ca21chr7_C_albicans_SC5314	893852	894852	-	-	-561,	-	-
GCD6	Ca21chr1_C_albicans_SC5314	1885055	1886055	-	-976,	-373,-49,-42,	-	-
orf19.6082	Ca21chr1_C_albicans_SC5314	35679	36679	-	-	-817,-811,-801,-434,	-	-
LSC1	Ca21chr1_C_albicans_SC5314	343920	344920	-	-	-127,	-	-
orf19.3667	Ca21chr1_C_albicans_SC5314	431248	432248	+	-536,	-226,	-	-
AOX2	Ca21chr1_C_albicans_SC5314	2003893	2004893	+	-	-64,-932,	-	-
FGR15	Ca21chr2_C_albicans_SC5314	122850	123850	-	-	-941,-821,	-	-
orf19.6596	Ca21chrR_C_albicans_SC5314	2055203	2056203	-	-	-874,	-	-
orf19.1389	Ca21chr2_C_albicans_SC5314	1973713	1974713	+	-	-669,-674,-679,	-	-
orf19.6809	Ca21chr3_C_albicans_SC5314	1583183	1584183	+	-304,	-7,-930,-944,	-	-
orf19.2105	Ca21chr2_C_albicans_SC5314	36407	37407	-	-	-925,	-	-
orf19.5777	Ca21chr2_C_albicans_SC5314	642501	643501	+	-	-790,	-	-
orf19.2391	Ca21chrR_C_albicans_SC5314	743086	744086	+	-928,	-918,	-	-
UTP13	Ca21chr5_C_albicans_SC5314	570509	571509	-	-466,	-149,	-	-
orf19.5267	Ca21chr1_C_albicans_SC5314	2623074	2624074	+	-595,	-528,-684,	-	-
orf19.2509.1	Ca21chr3_C_albicans_SC5314	215500	216500	+	-	-362,-873,	-	-
TRM2	Ca21chr1_C_albicans_SC5314	271985	272985	-	-	-373,-235,-219,	-	-
PDC2	Ca21chr1_C_albicans_SC5314	2178173	2179173	-	-	-52,	-	-
PGA7	Ca21chr4_C_albicans_SC5314	16801	17801	+	-	-607,	-	-
VPS4	Ca21chr5_C_albicans_SC5314	686547	687547	+	-745,	-	-	-
HHF22	Ca21chrR_C_albicans_SC5314	1461352	1462352	-	-	-260,-230,	-	-
orf19.2386	Ca21chrR_C_albicans_SC5314	747452	748452	+	-529,	-	-	-
orf19.2691	Ca21chr4_C_albicans_SC5314	625096	626096	-	-	-	-	-
orf19.5578	Ca21chr6_C_albicans_SC5314	617073	618073	+	-669,	-	-	-
GLK4	Ca21chrR_C_albicans_SC5314	1625505	1626505	-	-	-936,	-	-
orf19.5249	Ca21chr1_C_albicans_SC5314	2654955	2655955	-	-801,	-	-	-
orf19.855	Ca21chr2_C_albicans_SC5314	767528	768528	+	-	-242,-252,	-	-
orf19.4273	Ca21chr5_C_albicans_SC5314	579346	580346	-	-	-606,-481,-465,	-	-
RPN7	Ca21chrR_C_albicans_SC5314	1911418	1912418	-	-	-425,	-	-
orf19.2485	Ca21chr1_C_albicans_SC5314	1187646	1188646	-	-	-874,-272,	-	-
MIG1	Ca21chr5_C_albicans_SC5314	653658	654658	-	-	-944,	-	-
orf19.6532	Ca21chr7_C_albicans_SC5314	405125	406125	-	-895,	-91,-86,	-	-
orf19.2631	Ca21chr4_C_albicans_SC5314	1142215	1143215	+	-142,	-819,-854,	-	-
ISY1	Ca21chr7_C_albicans_SC5314	781300	782300	-	-	-674,-340,	-	-
PCT1	Ca21chr4_C_albicans_SC5314	100504	101504	-	-	-121,	-	-
PUT1	Ca21chr5_C_albicans_SC5314	579957	580957	+	-	-879,	-	-
NCR1	Ca21chr1_C_albicans_SC5314	3154898	3155898	-	-	-	-	-
orf19.6079	Ca21chr1_C_albicans_SC5314	41606	42606	+	-	-127,	-	-
orf19.6981	Ca21chr3_C_albicans_SC5314	1206891	1207891	+	-	-	-	-
orf19.7621	Ca21chrR_C_albicans_SC5314	2222004	2223004	+	-136,	-234,	-	-
orf19.1409.3	Ca21chr4_C_albicans_SC5314	940662	941662	-	-	-891,-754,-749,-124,	-	-
orf19.3585	Ca21chr2_C_albicans_SC5314	1793949	1794949	+	-	-958,	-	-
orf19.419	Ca21chr1_C_albicans_SC5314	1142880	1143880	-	-	-977,-911,-287,	-	-
PTK2	Ca21chr6_C_albicans_SC5314	360612	361612	-	-	-901,-567,-521,-351,-344,-263,	-	-
orf19.2914	Ca21chr4_C_albicans_SC5314	1390861	1391861	+	-	-310,	-	-
PRP39	Ca21chr2_C_albicans_SC5314	335574	336574	+	-492,	-482,	-	-
PGA41	Ca21chr4_C_albicans_SC5314	1403382	1404382	-	-	-945,-186,	-	-
orf19.7665	Ca21chrR_C_albicans_SC5314	2273812	2274812	-	-415,	-701,	-	-
orf19.1229	Ca21chr1_C_albicans_SC5314	1672965	1673965	-	-665,	-760,-750,	-	-
orf19.4019	Ca21chr5_C_albicans_SC5314	1147592	1148592	+	-	-269,	-	-
orf19.2010	Ca21chr2_C_albicans_SC5314	186283	187283	-	-915,	-910,-278,	-	-
orf19.1026	Ca21chr1_C_albicans_SC5314	804068	805068	-	-545,	-	-	-
AGE1	Ca21chr1_C_albicans_SC5314	735718	736718	-	-	-	-	-
INP51	Ca21chr2_C_albicans_SC5314	1997964	1998964	-	-	-	-	-
orf19.2325	Ca21chr1_C_albicans_SC5314	2411665	2412665	+	-	-6,-98,-604,-812,	-	-
YNK1	Ca21chr5_C_albicans_SC5314	640794	641794	+	-916,	-61,-80,-638,-850,-899,	-	-
NAR1	Ca21chr1_C_albicans_SC5314	1961576	1962576	+	-	-239,-795,	-	-
STE24	Ca21chr4_C_albicans_SC5314	40651	41651	+	-	-	-	-
orf19.879	Ca21chr2_C_albicans_SC5314	718203	719203	-	-573,	-	-	-
ECM1	Ca21chr4_C_albicans_SC5314	879516	880516	-	-	-	-	-
orf19.4907	Ca21chr1_C_albicans_SC5314	2294809	2295809	-	-	-786,	-	-
orf19.1457	Ca21chr2_C_albicans_SC5314	270403	271403	-	-	-479,	-	-
orf19.5353	Ca21chr2_C_albicans_SC5314	2204013	2205013	+	-	-399,	-	-
GSL1	Ca21chr1_C_albicans_SC5314	1168252	1169252	+	-	-261,-330,	-	-
orf19.3053	Ca21chr1_C_albicans_SC5314	739753	740753	-	-	-480,-187,-139,	-	-
orf19.1764	Ca21chr2_C_albicans_SC5314	2091410	2092410	-	-	-673,-663,-187,-145,	-	-
orf19.5469	Ca21chr3_C_albicans_SC5314	8097	9097	-	-	-740,-621,-464,	-	-
orf19.2000	Ca21chr2_C_albicans_SC5314	211319	212319	-	-	-	-	-
QCR9	Ca21chr4_C_albicans_SC5314	598959	599959	-	-	-276,	-	-
orf19.334	Ca21chr3_C_albicans_SC5314	709155	710155	-	-	-314,	-	-
orf19.1582	Ca21chr2_C_albicans_SC5314	518117	519117	+	-	-	-	-
MTLA1	Ca21chr5_C_albicans_SC5314	394488	395488	-	-	-316,	-	-
SDH1	Ca21chr1_C_albicans_SC5314	1107598	1108598	-	-	-	-	-
PLD1	Ca21chr1_C_albicans_SC5314	2541332	2542332	+	-703,	-100,-975,	-	-
orf19.6170	Ca21chr3_C_albicans_SC5314	1768851	1769851	-	-	-	-	-
EXO84	Ca21chr6_C_albicans_SC5314	244503	245503	+	-	-568,	-	-
NPL4	Ca21chr1_C_albicans_SC5314	1282994	1283994	-	-	-	-	-
RAD16	Ca21chr1_C_albicans_SC5314	584974	585974	+	-353,-576,	-19,-698,-916,-926,	-	-
THG1	Ca21chr7_C_albicans_SC5314	92165	93165	-	-542,	-792,-363,	-	-
TFA1	Ca21chr1_C_albicans_SC5314	2159971	2160971	-	-	-644,	-	-
IMP2	Ca21chr5_C_albicans_SC5314	197650	198650	+	-733,	-96,-455,	-	-
orf19.3306	Ca21chr1_C_albicans_SC5314	240923	241923	-	-	-	-	-
SSH1	Ca21chr1_C_albicans_SC5314	1162939	1163939	-	-	-948,	-	-
orf19.4914	Ca21chr1_C_albicans_SC5314	2796901	2797901	+	-	-645,-806,	-	-
orf19.4763	Ca21chr1_C_albicans_SC5314	1972938	1973938	-	-	-129,	-	-
orf19.1793	Ca21chr4_C_albicans_SC5314	1166226	1167226	+	-	-316,-537,	-	-
MET1	Ca21chr2_C_albicans_SC5314	585227	586227	+	-136,-220,-771,	-234,-327,	-	-
IFF11	Ca21chr3_C_albicans_SC5314	94651	95651	+	-	-951,	-	-
orf19.6487	Ca21chr7_C_albicans_SC5314	491273	492273	+	-	-79,	-	-
orf19.2917.1	Ca21chr4_C_albicans_SC5314	1385209	1386209	+	-386,	-834,	-	-
ELA1	Ca21chr1_C_albicans_SC5314	799429	800429	-	-646,	-	-	-
orf19.7675	Ca21chrR_C_albicans_SC5314	2283424	2284424	-	-	-346,	-	-
orf19.1848.1	Ca21chrR_C_albicans_SC5314	1467472	1468472	-	-	-656,	-	-
orf19.6901	Ca21chr7_C_albicans_SC5314	248862	249862	+	-	-452,	-	-
CDC19	Ca21chr2_C_albicans_SC5314	1117746	1118746	+	-	-649,	-	-
orf19.3373	Ca21chr4_C_albicans_SC5314	725966	726966	-	-	-346,	-	-
orf19.5727	Ca21chr6_C_albicans_SC5314	762899	763899	-	-415,	-985,-688,-518,-232,-218,-92,	-	-
ZCF38	Ca21chrR_C_albicans_SC5314	40616	41616	+	-247,	-	-	-
ERD1	Ca21chr1_C_albicans_SC5314	1727666	1728666	-	-	-476,-264,	-	-
PFK26	Ca21chr1_C_albicans_SC5314	1947259	1948259	+	-	-139,-249,-369,-827,	-	-
PEX14	Ca21chrR_C_albicans_SC5314	1065201	1066201	+	-	-	-	-
GVP36	Ca21chr4_C_albicans_SC5314	1213108	1214108	-	-	-853,-843,	-	-
orf19.5289	Ca21chrR_C_albicans_SC5314	1146425	1147425	-	-	-778,-448,	-	-
orf19.3473	Ca21chr6_C_albicans_SC5314	478519	479519	+	-	-	-	-
FRS2	Ca21chr1_C_albicans_SC5314	564743	565743	+	-532,	-122,-132,	-	-
orf19.1682	Ca21chr3_C_albicans_SC5314	352614	353614	+	-	-54,-560,-874,-919,	-	-
VMA13	Ca21chrR_C_albicans_SC5314	1098638	1099638	+	-875,-983,	-899,	-	-
orf19.364	Ca21chr4_C_albicans_SC5314	1845	2845	+	-	-	-	-
KRS1	Ca21chr3_C_albicans_SC5314	1699059	1700059	-	-934,	-193,	-	-
YST1	Ca21chr3_C_albicans_SC5314	1194311	1195311	-	-	-	-	-
orf19.5006.1	Ca21chr1_C_albicans_SC5314	3010010	3011010	-	-	-970,-682,-32,	-	-
MPS1	Ca21chrR_C_albicans_SC5314	1918974	1919974	-	-	-579,	-	-
CYT1	Ca21chr2_C_albicans_SC5314	1033784	1034784	-	-	-664,-460,	-	-
orf19.6553	Ca21chr7_C_albicans_SC5314	370483	371483	+	-334,	-167,-714,	-	-
orf19.7193	Ca21chr7_C_albicans_SC5314	859180	860180	-	-522,	-931,-926,	-	-
orf19.652	Ca21chrR_C_albicans_SC5314	1081058	1082058	+	-	-801,	-	-
FIG1	Ca21chr6_C_albicans_SC5314	252239	253239	+	-314,	-142,	-	-
FHL1	Ca21chr2_C_albicans_SC5314	1401601	1402601	-	-	-889,	-	-
orf19.6113	Ca21chr1_C_albicans_SC5314	8908	9908	-	-	-638,	-	-
orf19.6847	Ca21chr1_C_albicans_SC5314	935776	936776	-	-	-	-	-
STT3	Ca21chr2_C_albicans_SC5314	301509	302509	-	-	-854,	-	-
orf19.3420	Ca21chr6_C_albicans_SC5314	348879	349879	-	-	-	-	-
orf19.530	Ca21chrR_C_albicans_SC5314	976537	977537	+	-	-331,	-	-
orf19.6271	Ca21chr1_C_albicans_SC5314	1363202	1364202	-	-732,	-41,	-	-
CLB2	Ca21chr2_C_albicans_SC5314	250508	251508	-	-298,	-293,	-	-
AGC1	Ca21chr1_C_albicans_SC5314	2922382	2923382	-	-	-	-	-
orf19.4563	Ca21chr4_C_albicans_SC5314	447495	448495	-	-130,	-	-	-
orf19.4396	Ca21chrR_C_albicans_SC5314	783374	784374	+	-	-	-	-
orf19.1546	Ca21chr2_C_albicans_SC5314	456283	457283	+	-123,	-766,-773,-776,	-	-
orf19.6909	Ca21chr7_C_albicans_SC5314	262354	263354	+	-	-	-	-
orf19.1363	Ca21chr2_C_albicans_SC5314	2021601	2022601	-	-129,	-613,-589,-438,	-	-
orf19.3569	Ca21chr2_C_albicans_SC5314	1105693	1106693	+	-646,	-710,	-	-
AVT7	Ca21chr2_C_albicans_SC5314	671821	672821	+	-44,-136,-154,	-49,-59,-126,-353,	-	-
CAR2	Ca21chr4_C_albicans_SC5314	27186	28186	-	-326,	-969,-770,-265,	-	-
RPO41	Ca21chr1_C_albicans_SC5314	111028	112028	-	-	-879,	-	-
ROT1	Ca21chr1_C_albicans_SC5314	136438	137438	-	-866,-615,	-195,	-	-
orf19.2853	Ca21chrR_C_albicans_SC5314	680673	681673	+	-780,	-1,-18,-176,-595,-611,	-	-
AAT1	Ca21chr2_C_albicans_SC5314	1079143	1080143	-	-741,	-182,	-	-
PGA4	Ca21chr5_C_albicans_SC5314	1167315	1168315	-	-	-804,-479,	-	-
orf19.5693	Ca21chr5_C_albicans_SC5314	6473	7473	-	-	-	-	-
orf19.2394	Ca21chrR_C_albicans_SC5314	741862	742862	-	-	-	-	-
SSN8	Ca21chr3_C_albicans_SC5314	1287826	1288826	-	-	-	-	-
orf19.36.1	Ca21chr2_C_albicans_SC5314	1350101	1351101	-	-	-971,-961,-877,-854,-662,-491,	-	-
orf19.2542	Ca21chrR_C_albicans_SC5314	356411	357411	+	-829,	-	-	-
orf19.5066	Ca21chr1_C_albicans_SC5314	1730502	1731502	-	-	-450,-340,	-	-
LAP3	Ca21chrR_C_albicans_SC5314	990430	991430	-	-	-28,	-	-
FLU1	Ca21chr7_C_albicans_SC5314	319557	320557	+	-953,	-838,	-	-
FOX2	Ca21chr3_C_albicans_SC5314	160696	161696	-	-	-	-	-
DAL8	Ca21chr3_C_albicans_SC5314	866153	867153	+	-	-	-	-
orf19.1662	Ca21chr3_C_albicans_SC5314	408037	409037	+	-	-	-	-
orf19.6612	Ca21chrR_C_albicans_SC5314	2028770	2029770	-	-	-	-	-
orf19.1297	Ca21chr4_C_albicans_SC5314	806452	807452	+	-	-966,	-	-
orf19.2778	Ca21chr1_C_albicans_SC5314	1659272	1660272	+	-712,	-	-	-
orf19.280	Ca21chr3_C_albicans_SC5314	622788	623788	-	-	-	-	-
orf19.4133	Ca21chr5_C_albicans_SC5314	320892	321892	-	-	-862,-559,-549,-419,	-	-
YDC1	Ca21chr4_C_albicans_SC5314	1555725	1556725	+	-	-878,	-	-
SEF1	Ca21chrR_C_albicans_SC5314	482445	483445	-	-	-678,-400,	-	-
FGR6-10	Ca21chr4_C_albicans_SC5314	1203774	1204774	+	-	-643,-790,	-	-
SAP3	Ca21chr3_C_albicans_SC5314	1150759	1151759	+	-352,	-186,-884,	-	-
orf19.3289	Ca21chr1_C_albicans_SC5314	203629	204629	-	-	-	-	-
orf19.693	Ca21chrR_C_albicans_SC5314	1405210	1406210	+	-	-911,	-	-
orf19.2594	Ca21chrR_C_albicans_SC5314	426492	427492	+	-	-416,-650,	-	-
orf19.6117	Ca21chrR_C_albicans_SC5314	1621614	1622614	+	-	-818,-821,	-	-
CHS3	Ca21chr1_C_albicans_SC5314	2859992	2860992	-	-	-997,-389,	-	-
OPT5	Ca21chr2_C_albicans_SC5314	1688413	1689413	-	-	-	-	-
orf19.2278	Ca21chr2_C_albicans_SC5314	1471371	1472371	+	-41,	-	-	-
orf19.7042	Ca21chr7_C_albicans_SC5314	144917	145917	+	-	-	-	-
COQ3	Ca21chr6_C_albicans_SC5314	383593	384593	-	-	-606,	-	-
RRP6	Ca21chr1_C_albicans_SC5314	1057731	1058731	-	-383,	-975,-662,-652,-495,	-	-
IFF4	Ca21chrR_C_albicans_SC5314	144031	145031	+	-	-368,-759,	-	-
MIS12	Ca21chrR_C_albicans_SC5314	20385	21385	+	-	-582,-812,	-	-
orf19.4742	Ca21chr1_C_albicans_SC5314	1921856	1922856	+	-	-	-	-
LYS22	Ca21chr2_C_albicans_SC5314	931070	932070	+	-530,	-96,	-	-
PWP1	Ca21chr4_C_albicans_SC5314	304343	305343	+	-234,-577,	-824,	-	-
RPS12	Ca21chr3_C_albicans_SC5314	1637100	1638100	-	-	-693,-683,-553,	-	-
orf19.5961	Ca21chr3_C_albicans_SC5314	1060429	1061429	-	-309,	-	-	-
RMS1	Ca21chr5_C_albicans_SC5314	733722	734722	+	-	-	-	-
ARP4	Ca21chr6_C_albicans_SC5314	704853	705853	-	-985,	-885,-498,	-	-
orf19.2610	Ca21chrR_C_albicans_SC5314	459418	460418	-	-206,	-989,-513,	-	-
orf19.7445	Ca21chr3_C_albicans_SC5314	1495409	1496409	+	-	-517,-852,-862,	-	-
orf19.4337	Ca21chr5_C_albicans_SC5314	686079	687079	-	-	-726,-716,-709,	-	-
orf19.782	Ca21chr1_C_albicans_SC5314	957856	958856	+	-	-	-	-
orf19.6807	Ca21chr3_C_albicans_SC5314	1584384	1585384	+	-	-	-	-
orf19.2553	Ca21chrR_C_albicans_SC5314	375284	376284	-	-	-	-	-
RGS2	Ca21chrR_C_albicans_SC5314	1410390	1411390	-	-	-786,	-	-
orf19.2781	Ca21chr1_C_albicans_SC5314	1653745	1654745	-	-416,	-726,-705,-700,-396,	-	-
orf19.1724	Ca21chr3_C_albicans_SC5314	272911	273911	+	-	-312,	-	-
IFI3	Ca21chr1_C_albicans_SC5314	853018	854018	+	-	-59,-932,	-	-
TOM7	Ca21chr7_C_albicans_SC5314	405841	406841	-	-	-807,-802,-339,	-	-
orf19.5129	Ca21chr7_C_albicans_SC5314	709164	710164	-	-	-395,	-	-
PRY1	Ca21chr1_C_albicans_SC5314	1640814	1641814	-	-148,	-854,-102,	-	-
orf19.5238	Ca21chr1_C_albicans_SC5314	2676383	2677383	-	-	-147,	-	-
CHS5	Ca21chr2_C_albicans_SC5314	872052	873052	+	-	-356,	-	-
SMP2	Ca21chr2_C_albicans_SC5314	276127	277127	+	-	-23,-33,-94,	-	-
orf19.5984	Ca21chr3_C_albicans_SC5314	1097032	1098032	+	-	-	-	-
GPM2	Ca21chr1_C_albicans_SC5314	894168	895168	+	-	-735,	-	-
LPD1	Ca21chrR_C_albicans_SC5314	1607579	1608579	-	-369,	-	-	-
MNN14	Ca21chr3_C_albicans_SC5314	1253649	1254649	+	-	-905,	-	-
CAN2	Ca21chr6_C_albicans_SC5314	207755	208755	-	-	-645,	-	-
orf19.3666	Ca21chr1_C_albicans_SC5314	432017	433017	-	-303,	-156,	-	-
orf19.1217	Ca21chr6_C_albicans_SC5314	880560	881560	+	-	-	-	-
orf19.4127	Ca21chr2_C_albicans_SC5314	1014567	1015567	-	-	-773,-684,	-	-
orf19.2382	Ca21chrR_C_albicans_SC5314	752493	753493	+	-	-	-	-
SWC4	Ca21chrR_C_albicans_SC5314	104010	105010	-	-80,	-	-	-
orf19.1200	Ca21chr6_C_albicans_SC5314	67495	68495	-	-717,	-19,	-	-
TAR1	Ca21chrR_C_albicans_SC5314	1894073	1895073	-	-508,	-748,-653,-623,	-	-
orf19.3635	Ca21chr2_C_albicans_SC5314	1703794	1704794	+	-480,	-	-	-
RPS23A	Ca21chr1_C_albicans_SC5314	1408046	1409046	+	-	-951,	-	-
ASK1	Ca21chr4_C_albicans_SC5314	230171	231171	+	-	-235,	-	-
orf19.2231	Ca21chr2_C_albicans_SC5314	1393616	1394616	-	-	-	-	-
orf19.6283	Ca21chrR_C_albicans_SC5314	1663160	1664160	+	-	-	-	-
orf19.2583.1	Ca21chrR_C_albicans_SC5314	416074	417074	+	-879,	-	-	-
orf19.5009	Ca21chr1_C_albicans_SC5314	3013085	3014085	+	-	-	-	-
CYB5	Ca21chr7_C_albicans_SC5314	128228	129228	+	-	-947,	-	-
VPS11	Ca21chr4_C_albicans_SC5314	1312615	1313615	-	-	-	-	-
POP3	Ca21chrR_C_albicans_SC5314	2264749	2265749	+	-	-233,	-	-
CIT1	Ca21chrR_C_albicans_SC5314	776837	777837	+	-	-867,	-	-
GPX1	Ca21chr6_C_albicans_SC5314	168171	169171	+	-	-	-	-
FCY2	Ca21chr3_C_albicans_SC5314	703237	704237	+	-	-250,-971,	-	-
RPC19	Ca21chrR_C_albicans_SC5314	559836	560836	+	-827,	-114,	-	-
2001-04-01	Ca21chr2_C_albicans_SC5314	1513476	1514476	-	-	-850,-736,-267,	-	-
orf19.6600	Ca21chrR_C_albicans_SC5314	2048280	2049280	-	-73,	-786,-685,-672,-662,-659,-462,	-	-
orf19.2333	Ca21chr1_C_albicans_SC5314	2401214	2402214	-	-302,	-	-	-
YKT6	Ca21chr1_C_albicans_SC5314	603791	604791	-	-	-906,	-	-
orf19.7396	Ca21chr3_C_albicans_SC5314	1396110	1397110	+	-	-840,	-	-
orf19.1240	Ca21chr4_C_albicans_SC5314	1220392	1221392	+	-	-66,-579,	-	-
orf19.7055	Ca21chr7_C_albicans_SC5314	106646	107646	-	-	-923,	-	-
SMC5	Ca21chrR_C_albicans_SC5314	701960	702960	+	-	-	-	-
orf19.660	Ca21chr1_C_albicans_SC5314	2505221	2506221	+	-	-	-	-
PTC1	Ca21chr1_C_albicans_SC5314	2035953	2036953	-	-	-	-	-
PST1	Ca21chr2_C_albicans_SC5314	1413266	1414266	-	-	-857,	-	-
orf19.4796	Ca21chr1_C_albicans_SC5314	2059917	2060917	+	-189,-652,	-	-	-
NUP60	Ca21chr4_C_albicans_SC5314	1412144	1413144	-	-	-864,-860,-857,-537,-34,	-	-
orf19.6416	Ca21chrR_C_albicans_SC5314	1827758	1828758	+	-	-20,	-	-
ZDS1	Ca21chr4_C_albicans_SC5314	981303	982303	+	-	-607,-732,	-	-
orf19.1486	Ca21chr2_C_albicans_SC5314	315173	316173	-	-	-544,	-	-
orf19.5608	Ca21chr6_C_albicans_SC5314	676416	677416	-	-	-	-	-
COX7	Ca21chr3_C_albicans_SC5314	526853	527853	-	-	-984,	-	-
OGG1	Ca21chr7_C_albicans_SC5314	859197	860197	+	-461,	-52,-57,	-	-
HWP1	Ca21chr4_C_albicans_SC5314	761939	762939	+	-	-	-	-
GLK1	Ca21chrR_C_albicans_SC5314	1558103	1559103	+	-	-922,	-	-
ATG15	Ca21chr6_C_albicans_SC5314	368297	369297	-	-	-	-	-
orf19.4724	Ca21chr1_C_albicans_SC5314	1892559	1893559	-	-	-870,	-	-
orf19.2521	Ca21chrR_C_albicans_SC5314	326534	327534	+	-	-212,-305,-457,-534,	-	-
SSK1	Ca21chr1_C_albicans_SC5314	3066600	3067600	+	-	-276,-286,-291,-498,-665,	-	-
orf19.1874	Ca21chr2_C_albicans_SC5314	1537231	1538231	-	-	-	-	-
CHT4	Ca21chr2_C_albicans_SC5314	389302	390302	-	-	-	-	-
orf19.3273	Ca21chrR_C_albicans_SC5314	190663	191663	-	-	-729,-719,	-	-
DFR1	Ca21chr7_C_albicans_SC5314	678680	679680	-	-	-	-	-
orf19.2959	Ca21chr1_C_albicans_SC5314	562719	563719	-	-	-	-	-
orf19.2725	Ca21chr4_C_albicans_SC5314	567228	568228	-	-157,	-795,-268,	-	-
orf19.1708	Ca21chr3_C_albicans_SC5314	305821	306821	+	-	-796,-884,	-	-
orf19.2244	Ca21chr2_C_albicans_SC5314	1416704	1417704	-	-	-537,	-	-
orf19.540	Ca21chrR_C_albicans_SC5314	991762	992762	-	-674,	-	-	-
orf19.6103	Ca21chr1_C_albicans_SC5314	14595	15595	+	-991,	-	-	-
FET3	Ca21chr6_C_albicans_SC5314	89365	90365	-	-	-740,-657,	-	-
MSH2	Ca21chr4_C_albicans_SC5314	1578386	1579386	-	-24,	-851,-592,	-	-
STD1	Ca21chr3_C_albicans_SC5314	1771314	1772314	+	-	-941,	-	-
ANT1	Ca21chr1_C_albicans_SC5314	1406331	1407331	+	-194,	-	-	-
orf19.1117	Ca21chr5_C_albicans_SC5314	835092	836092	-	-	-779,-629,-535,	-	-
orf19.6626	Ca21chrR_C_albicans_SC5314	1234065	1235065	+	-	-346,-492,	-	-
EAP1	Ca21chr2_C_albicans_SC5314	1950311	1951311	+	-483,	-	-	-
AAT21	Ca21chrR_C_albicans_SC5314	1654397	1655397	+	-	-427,-931,	-	-
orf19.1620	Ca21chr3_C_albicans_SC5314	488994	489994	-	-	-549,	-	-
orf19.4269	Ca21chr5_C_albicans_SC5314	572472	573472	-	-154,-38,	-	-	-
DCK2	Ca21chr2_C_albicans_SC5314	846741	847741	-	-	-	-	-
ECI1	Ca21chrR_C_albicans_SC5314	1875847	1876847	-	-	-639,-131,	-	-
orf19.6919	Ca21chr7_C_albicans_SC5314	280377	281377	+	-	-425,	-	-
orf19.4446	Ca21chr1_C_albicans_SC5314	1548214	1549214	-	-	-367,-84,	-	-
EMP46	Ca21chrR_C_albicans_SC5314	1563484	1564484	+	-	-856,	-	-
ECM15	Ca21chr3_C_albicans_SC5314	1479787	1480787	-	-353,	-	-	-
orf19.5680	Ca21chr5_C_albicans_SC5314	18011	19011	+	-	-107,-321,	-	-
orf19.457	Ca21chrR_C_albicans_SC5314	1250543	1251543	+	-	-171,	-	-
orf19.3283	Ca21chrR_C_albicans_SC5314	172342	173342	-	-	-	-	-
EMP70	Ca21chr4_C_albicans_SC5314	529387	530387	-	-	-577,	-	-
ALO1	Ca21chrR_C_albicans_SC5314	2089795	2090795	+	-	-859,	-	-
orf19.3088	Ca21chr4_C_albicans_SC5314	1583008	1584008	+	-226,	-37,-47,-210,-723,	-	-
orf19.1473	Ca21chr2_C_albicans_SC5314	290132	291132	+	-496,-964,	-152,-948,	-	-
FDH1	Ca21chrR_C_albicans_SC5314	1118217	1119217	-	-	-208,	-	-
ATP7	Ca21chr1_C_albicans_SC5314	1644704	1645704	+	-863,	-810,	-	-
orf19.3916	Ca21chr5_C_albicans_SC5314	955373	956373	+	-	-53,-310,	-	-
orf19.2387	Ca21chrR_C_albicans_SC5314	748211	749211	-	-	-	-	-
orf19.7223	Ca21chr1_C_albicans_SC5314	3120139	3121139	+	-	-	-	-
orf19.6035	Ca21chr1_C_albicans_SC5314	122067	123067	+	-262,-694,	-	-	-
orf19.6306	Ca21chrR_C_albicans_SC5314	1055989	1056989	-	-	-926,-907,-110,	-	-
PLB1	Ca21chr6_C_albicans_SC5314	404984	405984	+	-	-	-	-
orf19.470	Ca21chrR_C_albicans_SC5314	888243	889243	-	-	-424,-288,-45,	-	-
SAP5	Ca21chr6_C_albicans_SC5314	634336	635336	+	-	-	-	-
SEC21	Ca21chr1_C_albicans_SC5314	1003536	1004536	+	-9,	-537,	-	-
HGT4	Ca21chr3_C_albicans_SC5314	1063075	1064075	-	-	-859,-173,	-	-
orf19.4888	Ca21chr1_C_albicans_SC5314	2244436	2245436	+	-	-454,	-	-
orf19.732	Ca21chrR_C_albicans_SC5314	1562333	1563333	+	-779,	-803,-881,-982,	-	-
HIS5	Ca21chr4_C_albicans_SC5314	110285	111285	+	-	-	-	-
MEP2	Ca21chr4_C_albicans_SC5314	66995	67995	+	-	-	-	-
RIX7	Ca21chr5_C_albicans_SC5314	476853	477853	-	-	-996,-885,-98,	-	-
orf19.1140	Ca21chr1_C_albicans_SC5314	2577590	2578590	-	-313,	-	-	-
orf19.4544	Ca21chr1_C_albicans_SC5314	374852	375852	+	-	-343,-632,	-	-
TFP1	Ca21chr3_C_albicans_SC5314	354985	355985	+	-	-240,	-	-
orf19.4388	Ca21chrR_C_albicans_SC5314	763416	764416	+	-	-420,-559,	-	-
orf19.6225.1	Ca21chr1_C_albicans_SC5314	1457571	1458571	-	-	-854,-849,-444,-426,	-	-
orf19.6501	Ca21chr7_C_albicans_SC5314	468502	469502	+	-	-368,-452,-740,	-	-
orf19.22	Ca21chr2_C_albicans_SC5314	1311518	1312518	-	-522,	-95,	-	-
STF2	Ca21chr2_C_albicans_SC5314	32351	33351	+	-	-	-	-
CUE5	Ca21chr1_C_albicans_SC5314	1096011	1097011	-	-	-904,-119,	-	-
PEX12	Ca21chr2_C_albicans_SC5314	185664	186664	+	-704,	-709,	-	-
orf19.5834	Ca21chr2_C_albicans_SC5314	541346	542346	+	-	-836,	-	-
orf19.6355	Ca21chr1_C_albicans_SC5314	2763811	2764811	+	-	-550,	-	-
orf19.3010	Ca21chr1_C_albicans_SC5314	659994	660994	+	-	-	-	-
ABG1	Ca21chr2_C_albicans_SC5314	1911340	1912340	+	-444,	-	-	-
orf19.6084	Ca21chr1_C_albicans_SC5314	33318	34318	-	-	-	-	-
orf19.6235	Ca21chr1_C_albicans_SC5314	1441352	1442352	+	-	-264,-662,-931,	-	-
orf19.5364	Ca21chr2_C_albicans_SC5314	2215503	2216503	+	-	-	-	-
orf19.7422	Ca21chr3_C_albicans_SC5314	1456909	1457909	-	-	-825,-821,	-	-
LIP2	Ca21chr1_C_albicans_SC5314	2074465	2075465	+	-	-	-	-
EXO70	Ca21chr7_C_albicans_SC5314	457369	458369	-	-	-727,-13,	-	-
YTH1	Ca21chr2_C_albicans_SC5314	1164808	1165808	-	-740,	-776,-499,	-	-
orf19.3607	Ca21chr2_C_albicans_SC5314	1769024	1770024	-	-84,	-	-	-
MAE1	Ca21chr6_C_albicans_SC5314	349706	350706	+	-	-246,-252,-496,	-	-
orf19.1653	Ca21chr3_C_albicans_SC5314	429146	430146	-	-	-119,	-	-
orf19.6264	Ca21chr1_C_albicans_SC5314	1379462	1380462	+	-	-105,-186,-229,-792,-852,-894,-915,	-	-
XOG1	Ca21chr1_C_albicans_SC5314	623597	624597	-	-388,	-75,	-	-
RPD31	Ca21chr3_C_albicans_SC5314	1599943	1600943	+	-	-	-	-
IFD3	Ca21chr1_C_albicans_SC5314	247825	248825	+	-845,	-	-	-
orf19.1748	Ca21chr2_C_albicans_SC5314	2124870	2125870	-	-940,	-585,-465,-431,-160,	-	-
orf19.2898	Ca21chr4_C_albicans_SC5314	1415251	1416251	-	-	-87,	-	-
PRE5	Ca21chr7_C_albicans_SC5314	875213	876213	-	-	-835,	-	-
orf19.6198.1	Ca21chr1_C_albicans_SC5314	1508336	1509336	-	-	-333,	-	-
SEC8	Ca21chr6_C_albicans_SC5314	136397	137397	+	-840,	-	-	-
orf19.6484	Ca21chr7_C_albicans_SC5314	494607	495607	+	-	-	-	-
TOP2	Ca21chr4_C_albicans_SC5314	1472748	1473748	+	-	-607,-922,	-	-
orf19.4227	Ca21chr5_C_albicans_SC5314	487684	488684	+	-106,	-593,-675,	-	-
SPA2	Ca21chr1_C_albicans_SC5314	2751581	2752581	+	-	-792,-860,	-	-
orf19.6530	Ca21chr7_C_albicans_SC5314	409251	410251	-	-	-	-	-
orf19.4982	Ca21chr1_C_albicans_SC5314	2962728	2963728	-	-	-548,-164,-109,	-	-
orf19.3625	Ca21chr2_C_albicans_SC5314	1727787	1728787	-	-798,	-990,-62,	-	-
orf19.5572	Ca21chr6_C_albicans_SC5314	608019	609019	-	-702,	-66,	-	-
orf19.7594	Ca21chrR_C_albicans_SC5314	2175858	2176858	+	-363,-872,	-207,	-	-
ALD5	Ca21chr2_C_albicans_SC5314	592987	593987	-	-	-72,	-	-
WSC2	Ca21chr6_C_albicans_SC5314	548957	549957	-	-	-995,-602,-225,-108,	-	-
orf19.6083	Ca21chr1_C_albicans_SC5314	34446	35446	-	-	-	-	-
TAZ1	Ca21chr2_C_albicans_SC5314	1903546	1904546	+	-	-	-	-
orf19.5239	Ca21chr1_C_albicans_SC5314	2674291	2675291	-	-	-512,-502,	-	-
orf19.1686	Ca21chr3_C_albicans_SC5314	344433	345433	+	-791,	-566,	-	-
MPH1	Ca21chr4_C_albicans_SC5314	1386118	1387118	-	-721,	-	-	-
orf19.6628	Ca21chrR_C_albicans_SC5314	1231369	1232369	+	-	-	-	-
VPS51	Ca21chr6_C_albicans_SC5314	603302	604302	-	-	-982,-956,-595,-52,	-	-
orf19.275	Ca21chr3_C_albicans_SC5314	614564	615564	+	-	-	-	-
orf19.7179	Ca21chr7_C_albicans_SC5314	871321	872321	+	-	-941,	-	-
orf19.7473	Ca21chrR_C_albicans_SC5314	143784	144784	-	-868,	-947,-931,-385,	-	-
orf19.4529	Ca21chr1_C_albicans_SC5314	402787	403787	-	-	-	-	-
CAM1-1	Ca21chr5_C_albicans_SC5314	741856	742856	+	-	-900,-905,	-	-
orf19.6118	Ca21chrR_C_albicans_SC5314	1619979	1620979	+	-683,	-286,	-	-
orf19.7378	Ca21chr3_C_albicans_SC5314	1345056	1346056	-	-908,-29,	-511,-166,	-	-
BUB1	Ca21chr4_C_albicans_SC5314	657311	658311	-	-	-873,-466,	-	-
orf19.2281	Ca21chr2_C_albicans_SC5314	1478435	1479435	-	-	-553,	-	-
MAS1	Ca21chr1_C_albicans_SC5314	690091	691091	-	-	-416,	-	-
orf19.1684	Ca21chr3_C_albicans_SC5314	348259	349259	+	-146,	-	-	-
MET10	Ca21chr2_C_albicans_SC5314	1875991	1876991	-	-	-87,	-	-
orf19.6177	Ca21chr3_C_albicans_SC5314	1774682	1775682	+	-	-	-	-
ALI1	Ca21chr3_C_albicans_SC5314	303620	304620	-	-	-	-	-
orf19.6934	Ca21chr3_C_albicans_SC5314	803412	804412	-	-852,	-372,	-	-
GOA1	Ca21chr4_C_albicans_SC5314	1000098	1001098	-	-	-561,-336,	-	-
orf19.6338	Ca21chr6_C_albicans_SC5314	2622	3622	+	-19,	-	-	-
orf19.5965	Ca21chr3_C_albicans_SC5314	1072234	1073234	-	-869,	-578,-203,-171,	-	-
orf19.5619	Ca21chr6_C_albicans_SC5314	692815	693815	+	-	-221,-313,-857,	-	-
orf19.7127.1	Ca21chr7_C_albicans_SC5314	942255	943255	-	-	-857,-561,-197,-165,-152,-137,-57,	-	-
orf19.757.1	Ca21chr1_C_albicans_SC5314	1008446	1009446	-	-934,	-556,	-	-
CAR1	Ca21chr5_C_albicans_SC5314	982845	983845	-	-	-18,	-	-
ATP16	Ca21chrR_C_albicans_SC5314	2285380	2286380	-	-	-993,-987,-880,-408,-384,-363,-342,-315,-300,-220,	-	-
orf19.3577.1	Ca21chr2_C_albicans_SC5314	1121940	1122940	-	-	-963,-831,-235,	-	-
orf19.3303	Ca21chr1_C_albicans_SC5314	234943	235943	-	-	-	-	-
OPT1	Ca21chrR_C_albicans_SC5314	443243	444243	-	-	-	-	-
orf19.308	Ca21chr3_C_albicans_SC5314	659966	660966	+	-	-	-	-
orf19.6676	Ca21chr5_C_albicans_SC5314	808408	809408	+	-	-283,-757,	-	-
HYR3	Ca21chr5_C_albicans_SC5314	170037	171037	+	-	-93,-869,-952,	-	-
PR26	Ca21chr2_C_albicans_SC5314	615968	616968	+	-	-127,-149,-785,	-	-
PGA30	Ca21chr4_C_albicans_SC5314	872010	873010	-	-	-821,	-	-
SET1	Ca21chr1_C_albicans_SC5314	197804	198804	-	-	-188,	-	-
orf19.7581	Ca21chrR_C_albicans_SC5314	2149750	2150750	+	-	-223,-653,	-	-
VPS52	Ca21chrR_C_albicans_SC5314	2269109	2270109	-	-59,	-	-	-
orf19.5356	Ca21chr2_C_albicans_SC5314	2208734	2209734	-	-	-795,-244,	-	-
orf19.4901	Ca21chr1_C_albicans_SC5314	2279112	2280112	+	-	-252,-262,-290,	-	-
orf19.5300	Ca21chr4_C_albicans_SC5314	878564	879564	-	-	-	-	-
orf19.3782	Ca21chr4_C_albicans_SC5314	1062925	1063925	+	-	-	-	-
orf19.5989	Ca21chr3_C_albicans_SC5314	1102543	1103543	+	-65,	-	-	-
CSH1	Ca21chr1_C_albicans_SC5314	845857	846857	-	-494,	-605,	-	-
DRG1	Ca21chr1_C_albicans_SC5314	1766426	1767426	+	-	-139,-160,-232,	-	-
STE11	Ca21chr2_C_albicans_SC5314	798201	799201	-	-	-151,-109,-99,	-	-
MDM34	Ca21chr1_C_albicans_SC5314	1302625	1303625	-	-	-625,-140,	-	-
orf19.702	Ca21chrR_C_albicans_SC5314	1439673	1440673	-	-	-	-	-
RNR21	Ca21chr2_C_albicans_SC5314	604784	605784	-	-	-943,-840,-481,	-	-
orf19.7009	Ca21chr7_C_albicans_SC5314	220546	221546	+	-	-	-	-
orf19.4726	Ca21chr1_C_albicans_SC5314	1895937	1896937	-	-	-	-	-
orf19.6272	Ca21chr1_C_albicans_SC5314	1359018	1360018	+	-	-907,-939,	-	-
orf19.3213	Ca21chr5_C_albicans_SC5314	875524	876524	+	-	-508,-690,-777,-926,	-	-
orf19.4996	Ca21chr1_C_albicans_SC5314	2985453	2986453	+	-726,-905,	-770,	-	-
orf19.5609	Ca21chr6_C_albicans_SC5314	675630	676630	+	-502,	-	-	-
DAL1	Ca21chr3_C_albicans_SC5314	24971	25971	-	-	-	-	-
EST3	Ca21chr3_C_albicans_SC5314	61513	62513	+	-	-440,	-	-
LTE1	Ca21chr2_C_albicans_SC5314	1406349	1407349	+	-484,	-	-	-
SSU81	Ca21chr1_C_albicans_SC5314	2000741	2001741	-	-	-589,-309,-306,	-	-
orf19.1567	Ca21chr2_C_albicans_SC5314	483560	484560	+	-	-	-	-
orf19.7480	Ca21chrR_C_albicans_SC5314	128416	129416	+	-	-	-	-
AGP2	Ca21chr4_C_albicans_SC5314	225566	226566	-	-	-907,	-	-
orf19.3695	Ca21chr7_C_albicans_SC5314	573118	574118	-	-	-672,-667,-402,	-	-
orf19.1794	Ca21chr4_C_albicans_SC5314	1170295	1171295	-	-	-570,	-	-
orf19.344	Ca21chr3_C_albicans_SC5314	734430	735430	-	-	-	-	-
TIM13	Ca21chr4_C_albicans_SC5314	500130	501130	-	-	-373,-113,	-	-
SMC6	Ca21chr7_C_albicans_SC5314	339592	340592	+	-	-84,-840,-854,	-	-
PHO113	Ca21chrR_C_albicans_SC5314	477042	478042	+	-252,	-	-	-
orf19.1776	Ca21chr2_C_albicans_SC5314	2063383	2064383	-	-	-430,	-	-
orf19.1083	Ca21chr6_C_albicans_SC5314	938440	939440	-	-	-497,	-	-
EAF3	Ca21chr2_C_albicans_SC5314	1672425	1673425	+	-	-	-	-
orf19.4492	Ca21chr2_C_albicans_SC5314	955939	956939	+	-219,	-60,	-	-
GIT2	Ca21chr5_C_albicans_SC5314	207953	208953	-	-	-493,	-	-
orf19.1169	Ca21chr1_C_albicans_SC5314	2530577	2531577	-	-33,	-976,-256,	-	-
JEN2	Ca21chr4_C_albicans_SC5314	863845	864845	+	-	-	-	-
orf19.50	Ca21chr1_C_albicans_SC5314	1035890	1036890	-	-	-48,	-	-
MTR2	Ca21chr2_C_albicans_SC5314	2193142	2194142	-	-	-	-	-
CET1	Ca21chrR_C_albicans_SC5314	458440	459440	-	-	-	-	-
orf19.4533	Ca21chr1_C_albicans_SC5314	392780	393780	-	-	-	-	-
UBC15	Ca21chr2_C_albicans_SC5314	2184048	2185048	+	-102,-425,	-25,-664,	-	-
CLN3	Ca21chr5_C_albicans_SC5314	245611	246611	-	-	-482,-175,	-	-
orf19.6457	Ca21chr7_C_albicans_SC5314	543676	544676	-	-	-879,-199,-165,	-	-
NOP15	Ca21chr7_C_albicans_SC5314	126379	127379	+	-	-	-	-
TUF1	Ca21chr1_C_albicans_SC5314	94215	95215	+	-986,	-	-	-
PRO2	Ca21chr3_C_albicans_SC5314	1654769	1655769	-	-	-	-	-
orf19.4530.1	Ca21chr1_C_albicans_SC5314	399609	400609	+	-	-354,-599,-782,-914,-936,-940,	-	-
ASM3	Ca21chr1_C_albicans_SC5314	116320	117320	+	-207,	-197,	-	-
orf19.4593.1	Ca21chr4_C_albicans_SC5314	386911	387911	+	-	-	-	-
orf19.4390	Ca21chrR_C_albicans_SC5314	766513	767513	+	-	-558,-841,	-	-
orf19.2642	Ca21chr5_C_albicans_SC5314	764706	765706	-	-	-	-	-
orf19.4751	Ca21chr1_C_albicans_SC5314	1937588	1938588	+	-403,-756,	-829,	-	-
orf19.3877	Ca21chrR_C_albicans_SC5314	1329825	1330825	+	-830,	-156,	-	-
orf19.2547	Ca21chrR_C_albicans_SC5314	366790	367790	-	-487,	-350,	-	-
orf19.7300	Ca21chrR_C_albicans_SC5314	1930876	1931876	+	-	-898,	-	-
orf19.2965.1	Ca21chr1_C_albicans_SC5314	580272	581272	+	-	-281,-986,	-	-
PSA2	Ca21chr1_C_albicans_SC5314	2873278	2874278	+	-186,	-164,	-	-
orf19.1179	Ca21chr6_C_albicans_SC5314	23241	24241	-	-	-	-	-
GGA2	Ca21chr1_C_albicans_SC5314	655266	656266	-	-	-613,	-	-
orf19.4305	Ca21chr5_C_albicans_SC5314	629119	630119	-	-	-	-	-
orf19.518	Ca21chrR_C_albicans_SC5314	957491	958491	+	-	-420,-816,	-	-
orf19.4771	Ca21chr1_C_albicans_SC5314	1995738	1996738	+	-	-722,	-	-
orf19.4394	Ca21chrR_C_albicans_SC5314	779330	780330	+	-	-775,	-	-
orf19.3319	Ca21chr1_C_albicans_SC5314	256930	257930	+	-202,	-608,	-	-
OST1	Ca21chr3_C_albicans_SC5314	1239149	1240149	+	-334,	-	-	-
orf19.1589.1	Ca21chr2_C_albicans_SC5314	533492	534492	-	-	-	-	-
RPN3	Ca21chr1_C_albicans_SC5314	739662	740662	+	-	-611,-904,-952,	-	-
SCW11	Ca21chr5_C_albicans_SC5314	915885	916885	+	-	-575,-898,	-	-
RKI1	Ca21chr3_C_albicans_SC5314	316768	317768	-	-	-	-	-
orf19.1330	Ca21chr7_C_albicans_SC5314	761348	762348	+	-	-95,-594,	-	-
orf19.3544	Ca21chr2_C_albicans_SC5314	1058033	1059033	+	-	-	-	-
SSU72	Ca21chrR_C_albicans_SC5314	722431	723431	-	-212,	-	-	-
orf19.5259	Ca21chr1_C_albicans_SC5314	2639142	2640142	-	-650,	-	-	-
AAH1	Ca21chr2_C_albicans_SC5314	1428370	1429370	+	-747,	-261,	-	-
BET2	Ca21chrR_C_albicans_SC5314	2114062	2115062	-	-667,	-462,	-	-
orf19.1975	Ca21chr5_C_albicans_SC5314	211577	212577	+	-88,-297,	-21,-968,	-	-
orf19.4021	Ca21chr5_C_albicans_SC5314	1150168	1151168	-	-982,	-	-	-
orf19.5932	Ca21chr3_C_albicans_SC5314	999575	1000575	-	-	-	-	-
orf19.1527	Ca21chr2_C_albicans_SC5314	416069	417069	-	-	-	-	-
IFF8	Ca21chr5_C_albicans_SC5314	163521	164521	+	-914,	-90,-218,	-	-
orf19.4355	Ca21chrR_C_albicans_SC5314	858505	859505	-	-257,	-	-	-
orf19.6291	Ca21chrR_C_albicans_SC5314	1650031	1651031	+	-695,	-	-	-
MAK21	Ca21chr3_C_albicans_SC5314	961572	962572	+	-	-307,-818,	-	-
orf19.3499	Ca21chr6_C_albicans_SC5314	433456	434456	+	-	-189,-932,	-	-
VRG4	Ca21chr1_C_albicans_SC5314	1675356	1676356	-	-583,-574,	-985,-966,-911,-405,-400,-395,	-	-
orf19.4843	Ca21chr1_C_albicans_SC5314	2144968	2145968	-	-	-673,-416,	-	-
RMP1	Ca21chr1_C_albicans_SC5314	2914912	2915912	-	-731,	-	-	-
orf19.1008	Ca21chrR_C_albicans_SC5314	1135826	1136826	+	-500,	-	-	-
orf19.1495	Ca21chr2_C_albicans_SC5314	343631	344631	-	-	-	-	-
ABP140	Ca21chr1_C_albicans_SC5314	457388	458388	+	-362,	-107,	-	-
orf19.7420	Ca21chr3_C_albicans_SC5314	1452974	1453974	+	-	-256,	-	-
BNA4	Ca21chr3_C_albicans_SC5314	34464	35464	-	-660,-93,	-868,-445,	-	-
orf19.2040	Ca21chr2_C_albicans_SC5314	141787	142787	+	-	-224,	-	-
DOT6	Ca21chrR_C_albicans_SC5314	361143	362143	-	-	-868,-830,-332,	-	-
orf19.5725	Ca21chr6_C_albicans_SC5314	759117	760117	+	-	-	-	-
orf19.6062.3	Ca21chr1_C_albicans_SC5314	73284	74284	-	-897,	-	-	-
orf19.6713	Ca21chr3_C_albicans_SC5314	1760919	1761919	+	-	-98,	-	-
SAP10	Ca21chr4_C_albicans_SC5314	960014	961014	+	-	-819,-839,	-	-
FAD3	Ca21chr1_C_albicans_SC5314	2845037	2846037	-	-699,	-954,-588,-379,	-	-
orf19.4636	Ca21chr4_C_albicans_SC5314	309905	310905	-	-	-	-	-
SEC10	Ca21chr4_C_albicans_SC5314	1585265	1586265	+	-416,	-515,-707,	-	-
orf19.2676	Ca21chr4_C_albicans_SC5314	660489	661489	-	-	-786,-52,	-	-
BMS1	Ca21chr3_C_albicans_SC5314	201855	202855	+	-	-246,-496,-558,	-	-
CYC3	Ca21chr5_C_albicans_SC5314	260888	261888	+	-	-	-	-
orf19.6922	Ca21chr3_C_albicans_SC5314	825159	826159	+	-	-	-	-
orf19.4936.1	Ca21chr1_C_albicans_SC5314	2854099	2855099	+	-	-266,-567,	-	-
MET13	Ca21chr3_C_albicans_SC5314	630027	631027	-	-	-	-	-
OPY2	Ca21chr1_C_albicans_SC5314	1822851	1823851	+	-	-501,-696,-770,	-	-
orf19.5321	Ca21chr2_C_albicans_SC5314	2164985	2165985	-	-159,	-446,-223,	-	-
orf19.1955	Ca21chr5_C_albicans_SC5314	265079	266079	+	-	-651,	-	-
DAM1	Ca21chr1_C_albicans_SC5314	2137563	2138563	+	-	-115,-196,	-	-
orf19.5438	Ca21chr3_C_albicans_SC5314	43340	44340	-	-	-282,	-	-
orf19.4293	Ca21chr5_C_albicans_SC5314	614761	615761	-	-	-	-	-
FUS1	Ca21chr1_C_albicans_SC5314	2552283	2553283	-	-	-784,	-	-
orf19.1195	Ca21chr6_C_albicans_SC5314	60009	61009	-	-	-916,	-	-
USO6	Ca21chr3_C_albicans_SC5314	1170431	1171431	+	-	-632,	-	-
orf19.6907	Ca21chr7_C_albicans_SC5314	261084	262084	-	-	-	-	-
orf19.5701	Ca21chr6_C_albicans_SC5314	717017	718017	+	-	-372,	-	-
YAK1	Ca21chr2_C_albicans_SC5314	979332	980332	-	-	-903,-304,-256,-139,-54,-44,	-	-
orf19.843	Ca21chr2_C_albicans_SC5314	800845	801845	-	-953,	-917,	-	-
orf19.7070	Ca21chr7_C_albicans_SC5314	80346	81346	+	-	-724,	-	-
PHO114	Ca21chr4_C_albicans_SC5314	413515	414515	+	-	-275,-607,	-	-
orf19.6581	Ca21chr7_C_albicans_SC5314	309447	310447	+	-	-29,-488,	-	-
orf19.3341	Ca21chr1_C_albicans_SC5314	308501	309501	-	-	-899,-769,	-	-
orf19.6741	Ca21chr3_C_albicans_SC5314	1706800	1707800	+	-	-472,-822,-832,	-	-
GPI7	Ca21chr1_C_albicans_SC5314	1061940	1062940	-	-167,	-990,-864,-759,-582,-257,	-	-
orf19.6488	Ca21chr7_C_albicans_SC5314	488299	489299	+	-	-582,-588,-640,-665,-675,	-	-
orf19.211	Ca21chr2_C_albicans_SC5314	1819192	1820192	+	-	-	-	-
NAD4L	Ca19-mtDNA	28570	29570	+	-	-	-	-
orf19.4626	Ca21chr4_C_albicans_SC5314	334137	335137	-	-	-557,	-	-
orf19.498	Ca21chrR_C_albicans_SC5314	927322	928322	+	-	-	-	-
SPP1	Ca21chr1_C_albicans_SC5314	681533	682533	-	-	-440,-132,	-	-
orf19.4672	Ca21chr4_C_albicans_SC5314	239313	240313	+	-	-	-	-
RTA2	Ca21chr2_C_albicans_SC5314	1316228	1317228	+	-	-	-	-
orf19.3107	Ca21chr4_C_albicans_SC5314	1553136	1554136	-	-	-	-	-
orf19.6644	Ca21chrR_C_albicans_SC5314	1208878	1209878	-	-	-640,-447,	-	-
orf19.5824	Ca21chr2_C_albicans_SC5314	563093	564093	-	-129,	-112,-46,	-	-
orf19.5586	Ca21chr6_C_albicans_SC5314	640365	641365	-	-747,	-102,	-	-
BET4	Ca21chr1_C_albicans_SC5314	857122	858122	-	-	-480,	-	-
orf19.6284	Ca21chrR_C_albicans_SC5314	1663894	1664894	-	-	-121,	-	-
orf19.933	Ca21chr5_C_albicans_SC5314	121294	122294	+	-	-343,-669,-795,	-	-
ERG27	Ca21chrR_C_albicans_SC5314	259606	260606	-	-	-943,-565,-512,-358,-298,-283,	-	-
orf19.423	Ca21chr1_C_albicans_SC5314	1136366	1137366	+	-98,-650,	-	-	-
orf19.7098	Ca21chr7_C_albicans_SC5314	32810	33810	+	-	-671,	-	-
SPT20	Ca21chr1_C_albicans_SC5314	1137330	1138330	+	-	-524,	-	-
orf19.477	Ca21chrR_C_albicans_SC5314	895186	896186	+	-	-	-	-
orf19.7200	Ca21chr7_C_albicans_SC5314	847360	848360	-	-	-965,-547,-537,	-	-
orf19.2755	Ca21chr4_C_albicans_SC5314	499171	500171	-	-	-790,-207,	-	-
orf19.3431	Ca21chr6_C_albicans_SC5314	317775	318775	-	-	-	-	-
THS1	Ca21chr5_C_albicans_SC5314	14674	15674	-	-	-193,-190,-101,-76,-32,	-	-
TEL1	Ca21chr6_C_albicans_SC5314	620290	621290	+	-	-	-	-
orf19.8	Ca21chrR_C_albicans_SC5314	1552991	1553991	-	-	-	-	-
orf19.4131	Ca21chr5_C_albicans_SC5314	317987	318987	-	-41,	-909,-127,-123,	-	-
orf19.3335	Ca21chr1_C_albicans_SC5314	290860	291860	+	-572,	-908,-921,	-	-
RAD23	Ca21chr2_C_albicans_SC5314	340240	341240	+	-	-	-	-
COG4	Ca21chr2_C_albicans_SC5314	1160404	1161404	+	-	-918,	-	-
COX5	Ca21chr1_C_albicans_SC5314	1966889	1967889	-	-	-807,	-	-
CKB1	Ca21chr2_C_albicans_SC5314	38158	39158	-	-	-828,	-	-
orf19.3375	Ca21chr4_C_albicans_SC5314	731213	732213	-	-	-902,	-	-
MCM3	Ca21chr2_C_albicans_SC5314	1499642	1500642	+	-538,-860,	-116,	-	-
orf19.703	Ca21chrR_C_albicans_SC5314	1440700	1441700	-	-	-	-	-
ACO2	Ca21chrR_C_albicans_SC5314	1228352	1229352	-	-	-987,-210,	-	-
SPT6	Ca21chr7_C_albicans_SC5314	933914	934914	+	-	-339,	-	-
ISN1	Ca21chr1_C_albicans_SC5314	333662	334662	+	-	-257,-398,-735,	-	-
orf19.2336	Ca21chr1_C_albicans_SC5314	2395292	2396292	+	-415,	-763,	-	-
RPL5	Ca21chr7_C_albicans_SC5314	385385	386385	-	-	-343,	-	-
orf19.3730	Ca21chrR_C_albicans_SC5314	529241	530241	-	-712,	-652,-125,	-	-
DAO2	Ca21chr4_C_albicans_SC5314	709745	710745	-	-	-872,	-	-
PHO84	Ca21chr1_C_albicans_SC5314	2521395	2522395	+	-439,	-654,-882,	-	-
orf19.7130	Ca21chr7_C_albicans_SC5314	939494	940494	+	-	-215,	-	-
CAG1	Ca21chr5_C_albicans_SC5314	1142585	1143585	+	-	-	-	-
RPA190	Ca21chr1_C_albicans_SC5314	2369345	2370345	-	-	-	-	-
UFE1	Ca21chr7_C_albicans_SC5314	933627	934627	-	-859,	-374,	-	-
RPA34	Ca21chr1_C_albicans_SC5314	2267063	2268063	-	-	-	-	-
ARF2	Ca21chr3_C_albicans_SC5314	1065235	1066235	+	-	-588,	-	-
DLD2	Ca21chr3_C_albicans_SC5314	1690327	1691327	+	-	-15,-633,	-	-
PNP1	Ca21chr3_C_albicans_SC5314	676623	677623	-	-184,	-949,	-	-
ZCF2	Ca21chr1_C_albicans_SC5314	1122299	1123299	-	-589,	-	-	-
PDX3	Ca21chrR_C_albicans_SC5314	1005653	1006653	-	-	-225,	-	-
orf19.1417	Ca21chr4_C_albicans_SC5314	918582	919582	-	-	-174,	-	-
orf19.6966	Ca21chr3_C_albicans_SC5314	1170277	1171277	-	-	-214,	-	-
orf19.5702	Ca21chr6_C_albicans_SC5314	725138	726138	-	-225,	-73,	-	-
orf19.4107	Ca21chr2_C_albicans_SC5314	1247733	1248733	+	-	-	-	-
orf19.7121	Ca21chr7_C_albicans_SC5314	3421	4421	-	-	-859,	-	-
orf19.3945	Ca21chr5_C_albicans_SC5314	1001133	1002133	+	-	-	-	-
STP3	Ca21chr3_C_albicans_SC5314	970364	971364	-	-	-433,	-	-
orf19.639.1	Ca21chrR_C_albicans_SC5314	1114396	1115396	+	-186,	-219,-787,	-	-
PGA15	Ca21chr4_C_albicans_SC5314	1465747	1466747	+	-	-532,	-	-
APM1	Ca21chr5_C_albicans_SC5314	1167153	1168153	+	-	-358,-683,	-	-
orf19.445	Ca21chr1_C_albicans_SC5314	1102445	1103445	-	-	-749,	-	-
orf19.3048	Ca21chr1_C_albicans_SC5314	730160	731160	-	-	-	-	-
OLE2	Ca21chr2_C_albicans_SC5314	1447461	1448461	-	-366,-134,	-	-	-
orf19.5033	Ca21chr1_C_albicans_SC5314	3076326	3077326	-	-136,	-788,-313,-262,	-	-
SDH4	Ca21chr5_C_albicans_SC5314	1150803	1151803	-	-	-596,	-	-
KAR3	Ca21chr2_C_albicans_SC5314	1910923	1911923	-	-139,	-	-	-
DBF2	Ca21chr2_C_albicans_SC5314	1360034	1361034	-	-	-664,	-	-
HMT1	Ca21chr1_C_albicans_SC5314	204272	205272	+	-	-	-	-
orf19.3763	Ca21chr1_C_albicans_SC5314	2738052	2739052	-	-	-	-	-
orf19.1855	Ca21chrR_C_albicans_SC5314	1459271	1460271	-	-	-219,	-	-
MDN1	Ca21chr4_C_albicans_SC5314	191174	192174	-	-	-913,-316,-268,-151,	-	-
orf19.904	Ca21chr2_C_albicans_SC5314	673364	674364	+	-	-882,	-	-
orf19.6090	Ca21chr1_C_albicans_SC5314	29488	30488	-	-415,	-908,	-	-
RPS4A	Ca21chr2_C_albicans_SC5314	2188961	2189961	+	-	-	-	-
RCY1	Ca21chr5_C_albicans_SC5314	390336	391336	-	-364,-59,	-992,-982,-561,	-	-
SPR3	Ca21chr2_C_albicans_SC5314	404578	405578	+	-	-870,	-	-
orf19.5606	Ca21chr6_C_albicans_SC5314	673310	674310	-	-	-258,	-	-
orf19.949	Ca21chr5_C_albicans_SC5314	76453	77453	-	-	-	-	-
orf19.5256	Ca21chr1_C_albicans_SC5314	2645045	2646045	-	-893,	-245,	-	-
orf19.5125	Ca21chr7_C_albicans_SC5314	715230	716230	-	-	-694,	-	-
orf19.5491	Ca21chr2_C_albicans_SC5314	1278420	1279420	-	-161,	-868,	-	-
ATP18	Ca21chr2_C_albicans_SC5314	98414	99414	-	-10,	-842,	-	-
orf19.399	Ca21chr1_C_albicans_SC5314	1870656	1871656	-	-	-166,-112,	-	-
orf19.5625	Ca21chr6_C_albicans_SC5314	705675	706675	-	-	-219,-214,	-	-
NOT3	Ca21chr2_C_albicans_SC5314	182402	183402	+	-	-62,-460,	-	-
NTF2	Ca21chr1_C_albicans_SC5314	2212873	2213873	-	-	-530,-98,	-	-
orf19.5533	Ca21chr6_C_albicans_SC5314	537435	538435	-	-	-	-	-
HGT8	Ca21chr2_C_albicans_SC5314	166291	167291	+	-91,	-	-	-
orf19.7041	Ca21chr7_C_albicans_SC5314	147191	148191	+	-	-906,	-	-
orf19.1082	Ca21chr6_C_albicans_SC5314	935223	936223	+	-	-	-	-
orf19.7303	Ca21chrR_C_albicans_SC5314	1934993	1935993	+	-	-550,-948,	-	-
orf19.7459	Ca21chr3_C_albicans_SC5314	1529425	1530425	-	-	-678,-652,-600,	-	-
orf19.1539	Ca21chr2_C_albicans_SC5314	438826	439826	-	-	-433,-428,-423,	-	-
orf19.3140	Ca21chr4_C_albicans_SC5314	1494160	1495160	+	-640,	-476,	-	-
orf19.2835	Ca21chrR_C_albicans_SC5314	636143	637143	-	-	-325,-230,	-	-
orf19.3606	Ca21chr2_C_albicans_SC5314	1770365	1771365	-	-	-984,-662,	-	-
SSY5	Ca21chrR_C_albicans_SC5314	1844840	1845840	-	-	-502,	-	-
orf19.3515	Ca21chrR_C_albicans_SC5314	1161068	1162068	+	-576,	-726,	-	-
orf19.7368	Ca21chr3_C_albicans_SC5314	1320481	1321481	-	-	-	-	-
EIF4E	Ca21chrR_C_albicans_SC5314	2229355	2230355	+	-	-108,	-	-
orf19.2985	Ca21chr1_C_albicans_SC5314	615281	616281	-	-	-336,-234,	-	-
orf19.6859	Ca21chr4_C_albicans_SC5314	1127599	1128599	-	-541,	-20,	-	-
orf19.2645	Ca21chr5_C_albicans_SC5314	759524	760524	+	-766,-922,	-355,	-	-
orf19.6731.1	Ca21chr3_C_albicans_SC5314	1732541	1733541	+	-485,	-562,	-	-
XKS1	Ca21chr4_C_albicans_SC5314	1153756	1154756	+	-24,	-	-	-
NOG1	Ca21chr3_C_albicans_SC5314	1369294	1370294	+	-	-614,	-	-
orf19.6748	Ca21chr3_C_albicans_SC5314	1698358	1699358	+	-767,	-169,	-	-
orf19.273	Ca21chr3_C_albicans_SC5314	611086	612086	-	-	-316,	-	-
orf19.6316.4	Ca21chrR_C_albicans_SC5314	1031134	1032134	+	-214,	-560,	-	-
orf19.268	Ca21chr3_C_albicans_SC5314	601051	602051	-	-	-997,-856,-334,	-	-
orf19.7034	Ca21chr7_C_albicans_SC5314	159808	160808	-	-	-805,-688,	-	-
MRPL10	Ca21chr2_C_albicans_SC5314	1041938	1042938	-	-	-	-	-
orf19.5483	Ca21chr2_C_albicans_SC5314	1266764	1267764	-	-388,	-181,-95,-85,-79,-15,	-	-
PHO88	Ca21chrR_C_albicans_SC5314	1977431	1978431	-	-	-944,	-	-
CSK1	Ca21chr1_C_albicans_SC5314	3086751	3087751	+	-	-171,-718,	-	-
orf19.3450.1	Ca21chr6_C_albicans_SC5314	266917	267917	-	-	-	-	-
RPL82	Ca21chr1_C_albicans_SC5314	2431455	2432455	+	-	-	-	-
orf19.6269	Ca21chr1_C_albicans_SC5314	1363477	1364477	+	-	-684,	-	-
KAR9	Ca21chr1_C_albicans_SC5314	3016916	3017916	+	-	-334,	-	-
orf19.4534	Ca21chr1_C_albicans_SC5314	390816	391816	-	-	-922,-766,-651,	-	-
GAP2	Ca21chr3_C_albicans_SC5314	1248654	1249654	-	-	-	-	-
orf19.7013	Ca21chr7_C_albicans_SC5314	211898	212898	+	-673,	-	-	-
SIR2	Ca21chr2_C_albicans_SC5314	229131	230131	-	-	-	-	-
HAS1	Ca21chr5_C_albicans_SC5314	1034421	1035421	-	-	-911,	-	-
VCX1	Ca21chr1_C_albicans_SC5314	1879275	1880275	-	-	-888,	-	-
orf19.5054	Ca21chr1_C_albicans_SC5314	1706564	1707564	+	-	-240,-250,-488,-948,	-	-
orf19.6219	Ca21chr1_C_albicans_SC5314	1474919	1475919	-	-861,	-198,	-	-
orf19.3016	Ca21chr1_C_albicans_SC5314	678856	679856	+	-	-	-	-
orf19.7192	Ca21chr7_C_albicans_SC5314	858734	859734	+	-324,-924,	-173,-515,-520,	-	-
orf19.6008	Ca21chr3_C_albicans_SC5314	1166750	1167750	-	-	-579,	-	-
orf19.6888	Ca21chr2_C_albicans_SC5314	1177328	1178328	+	-	-34,-662,	-	-
URA1	Ca21chr1_C_albicans_SC5314	2136047	2137047	+	-	-888,	-	-
ERB1	Ca21chr1_C_albicans_SC5314	863198	864198	+	-552,	-157,-814,	-	-
AAF1	Ca21chr3_C_albicans_SC5314	1476306	1477306	+	-406,	-685,	-	-
SRP101	Ca21chr5_C_albicans_SC5314	1012452	1013452	+	-93,	-	-	-
URA7	Ca21chr5_C_albicans_SC5314	995477	996477	-	-	-735,	-	-
orf19.2195	Ca21chr2_C_albicans_SC5314	1601934	1602934	-	-	-652,-404,-107,	-	-
MSK1	Ca21chr7_C_albicans_SC5314	401406	402406	+	-	-174,	-	-
orf19.2478.1	Ca21chr1_C_albicans_SC5314	1194221	1195221	+	-	-	-	-
orf19.6030	Ca21chr1_C_albicans_SC5314	133256	134256	+	-	-366,	-	-
orf19.4476	Ca21chr1_C_albicans_SC5314	843876	844876	-	-	-845,	-	-
DTD2	Ca21chr3_C_albicans_SC5314	639473	640473	-	-	-964,	-	-
orf19.3820	Ca21chr4_C_albicans_SC5314	997715	998715	-	-	-180,	-	-
orf19.433	Ca21chr1_C_albicans_SC5314	1118038	1119038	-	-	-169,-140,	-	-
DCR1	Ca21chr4_C_albicans_SC5314	1036525	1037525	+	-	-	-	-
orf19.5457	Ca21chr3_C_albicans_SC5314	22687	23687	-	-	-81,	-	-
orf19.1611	Ca21chr3_C_albicans_SC5314	510704	511704	-	-	-872,-867,-226,	-	-
orf19.1146	Ca21chr1_C_albicans_SC5314	2567243	2568243	+	-591,	-172,	-	-
FEN12	Ca21chr2_C_albicans_SC5314	664628	665628	-	-607,	-617,-602,-592,-79,-25,	-	-
orf19.188	Ca21chr2_C_albicans_SC5314	1000967	1001967	+	-	-164,-494,-500,-527,-596,-611,-659,	-	-
FAL1	Ca21chr1_C_albicans_SC5314	1182403	1183403	-	-	-	-	-
orf19.7365	Ca21chr3_C_albicans_SC5314	1311259	1312259	+	-	-56,	-	-
orf19.3547	Ca21chr2_C_albicans_SC5314	1067309	1068309	-	-	-359,-191,	-	-
SPC98	Ca21chrR_C_albicans_SC5314	435586	436586	-	-292,	-524,-258,-234,-124,	-	-
ATP4	Ca21chr2_C_albicans_SC5314	1121782	1122782	+	-	-195,-327,-923,	-	-
orf19.1180	Ca21chr6_C_albicans_SC5314	22430	23430	+	-	-507,-571,	-	-
orf19.3318	Ca21chr1_C_albicans_SC5314	257452	258452	-	-	-914,-370,	-	-
orf19.1625	Ca21chr3_C_albicans_SC5314	474399	475399	-	-	-689,-200,	-	-
MED3	Ca21chr4_C_albicans_SC5314	1339790	1340790	+	-	-323,-553,-753,	-	-
orf19.5704	Ca21chr6_C_albicans_SC5314	724539	725539	+	-	-	-	-
orf19.2670	Ca21chr4_C_albicans_SC5314	673769	674769	-	-	-634,	-	-
EXG2	Ca21chr1_C_albicans_SC5314	552433	553433	-	-	-946,-504,-123,-113,-99,	-	-
orf19.6377	Ca21chrR_C_albicans_SC5314	1777064	1778064	-	-	-469,	-	-
FGR37	Ca21chr6_C_albicans_SC5314	365036	366036	+	-395,-756,	-104,-122,-138,-462,-482,-832,-980,	-	-
orf19.7539.1	Ca21chrR_C_albicans_SC5314	11815	12815	-	-	-	-	-
orf19.6132	Ca21chrR_C_albicans_SC5314	1602361	1603361	+	-	-32,	-	-
SAH1	Ca21chr5_C_albicans_SC5314	947362	948362	-	-	-954,	-	-
orf19.2363	Ca21chrR_C_albicans_SC5314	1509636	1510636	+	-	-	-	-
orf19.4105	Ca21chr2_C_albicans_SC5314	1250180	1251180	+	-	-719,-857,	-	-
orf19.2930	Ca21chr1_C_albicans_SC5314	517581	518581	-	-778,	-807,-797,	-	-
orf19.3183	Ca21chr5_C_albicans_SC5314	427137	428137	+	-	-767,	-	-
orf19.1404	Ca21chr2_C_albicans_SC5314	1941108	1942108	+	-	-873,	-	-
orf19.2565	Ca21chrR_C_albicans_SC5314	390753	391753	+	-	-500,-849,	-	-
PNG2	Ca21chr2_C_albicans_SC5314	1156113	1157113	+	-29,-234,	-977,	-	-
REX2	Ca21chr2_C_albicans_SC5314	282161	283161	+	-443,	-399,-817,	-	-
orf19.3151	Ca21chr2_C_albicans_SC5314	1373602	1374602	+	-	-475,-698,	-	-
orf19.1637	Ca21chr3_C_albicans_SC5314	455045	456045	-	-	-	-	-
ATO1	Ca21chr3_C_albicans_SC5314	186466	187466	+	-623,	-543,	-	-
orf19.2097	Ca21chr2_C_albicans_SC5314	43288	44288	+	-	-414,	-	-
YHM2	Ca21chr6_C_albicans_SC5314	110646	111646	-	-	-791,-637,	-	-
orf19.3713	Ca21chrR_C_albicans_SC5314	1704151	1705151	-	-	-434,-224,	-	-
ZCF28	Ca21chr1_C_albicans_SC5314	1984765	1985765	+	-	-154,	-	-
CTA2	Ca21chr1_C_albicans_SC5314	9718	10718	+	-566,	-694,	-	-
RPL2	Ca21chr1_C_albicans_SC5314	2437043	2438043	-	-	-	-	-
VPS27	Ca21chr1_C_albicans_SC5314	133937	134937	-	-589,	-242,-191,	-	-
RBF1	Ca21chr6_C_albicans_SC5314	588152	589152	-	-	-680,-670,	-	-
CCT6	Ca21chr4_C_albicans_SC5314	1529615	1530615	-	-93,	-823,-813,-583,-309,	-	-
TOA2	Ca21chr4_C_albicans_SC5314	333560	334560	+	-	-	-	-
orf19.1057	Ca21chr1_C_albicans_SC5314	879384	880384	-	-705,-200,	-	-	-
orf19.4384.1	Ca21chrR_C_albicans_SC5314	792717	793717	-	-	-622,	-	-
RBE1	Ca21chr1_C_albicans_SC5314	3109061	3110061	-	-	-952,	-	-
orf19.1308	Ca21chr4_C_albicans_SC5314	787714	788714	+	-184,	-	-	-
PSY2	Ca21chr1_C_albicans_SC5314	481603	482603	-	-	-281,	-	-
orf19.6853	Ca21chr1_C_albicans_SC5314	948645	949645	-	-	-	-	-
MET18	Ca21chr3_C_albicans_SC5314	311241	312241	-	-	-783,-769,	-	-
HHT1	Ca21chr3_C_albicans_SC5314	1621369	1622369	+	-	-	-	-
PCL1	Ca21chr5_C_albicans_SC5314	750012	751012	-	-	-938,-41,	-	-
orf19.3242	Ca21chrR_C_albicans_SC5314	254003	255003	-	-736,-721,	-	-	-
CAT2	Ca21chr4_C_albicans_SC5314	397208	398208	+	-	-243,-282,-751,-860,	-	-
orf19.2965	Ca21chr1_C_albicans_SC5314	578810	579810	+	-	-411,-824,	-	-
RAD18	Ca21chr6_C_albicans_SC5314	371783	372783	+	-72,-324,-384,	-	-	-
NOC4	Ca21chr2_C_albicans_SC5314	1497605	1498605	+	-279,	-195,-794,-834,	-	-
MRP8	Ca21chr4_C_albicans_SC5314	948500	949500	+	-	-558,-953,	-	-
orf19.6788	Ca21chr3_C_albicans_SC5314	1631378	1632378	+	-	-	-	-
orf19.4106	Ca21chr2_C_albicans_SC5314	1250990	1251990	-	-621,	-953,-564,	-	-
orf19.4532	Ca21chr1_C_albicans_SC5314	392312	393312	+	-	-	-	-
orf19.2252	Ca21chr2_C_albicans_SC5314	1430742	1431742	+	-	-	-	-
orf19.4893	Ca21chr1_C_albicans_SC5314	2263716	2264716	-	-123,	-993,	-	-
orf19.117	Ca21chr6_C_albicans_SC5314	213611	214611	+	-	-875,	-	-
orf19.4850	Ca21chr1_C_albicans_SC5314	2157940	2158940	-	-	-919,-766,-243,-189,-182,	-	-
orf19.1052	Ca21chr1_C_albicans_SC5314	871008	872008	+	-	-575,-589,	-	-
orf19.2319	Ca21chr1_C_albicans_SC5314	2418750	2419750	+	-	-	-	-
QDR1	Ca21chrR_C_albicans_SC5314	942696	943696	-	-485,	-779,	-	-
orf19.3968	Ca21chr5_C_albicans_SC5314	1050721	1051721	+	-	-250,-253,-532,-542,-871,-968,	-	-
orf19.318	Ca21chr3_C_albicans_SC5314	678438	679438	-	-109,	-101,-95,-91,	-	-
PEX4	Ca21chr5_C_albicans_SC5314	1171145	1172145	+	-	-153,	-	-
orf19.4061	Ca21chr1_C_albicans_SC5314	1066600	1067600	+	-	-90,-555,-625,	-	-
DDC1	Ca21chr3_C_albicans_SC5314	553669	554669	+	-	-177,	-	-
orf19.3565	Ca21chr2_C_albicans_SC5314	1100407	1101407	-	-	-214,-94,	-	-
HEX1	Ca21chr5_C_albicans_SC5314	804379	805379	+	-349,-896,	-	-	-
APN1	Ca21chr3_C_albicans_SC5314	1461394	1462394	+	-701,	-823,-828,	-	-
MRT4	Ca21chr6_C_albicans_SC5314	569398	570398	+	-	-89,-865,-868,-896,	-	-
orf19.2368	Ca21chrR_C_albicans_SC5314	1493143	1494143	-	-	-585,-422,-353,-91,-55,	-	-
orf19.1409.2	Ca21chr4_C_albicans_SC5314	935405	936405	-	-	-201,-162,	-	-
RAD32	Ca21chr2_C_albicans_SC5314	748879	749879	+	-	-	-	-
orf19.4600.1	Ca21chr4_C_albicans_SC5314	373323	374323	+	-	-663,	-	-
orf19.4878	Ca21chr1_C_albicans_SC5314	2212048	2213048	-	-409,	-593,	-	-
HHF1	Ca21chr1_C_albicans_SC5314	881330	882330	-	-	-929,-559,	-	-
orf19.4366	Ca21chrR_C_albicans_SC5314	815393	816393	+	-	-266,	-	-
orf19.6606	Ca21chrR_C_albicans_SC5314	2038879	2039879	-	-	-	-	-
orf19.2191	Ca21chr2_C_albicans_SC5314	1611254	1612254	+	-	-914,	-	-
HTS1	Ca21chr5_C_albicans_SC5314	1180961	1181961	-	-	-	-	-
MIS11	Ca21chrR_C_albicans_SC5314	1506154	1507154	+	-	-118,-889,-934,-944,	-	-
orf19.200	Ca21chr2_C_albicans_SC5314	1847684	1848684	+	-602,-684,	-137,-144,	-	-
RPL37B	Ca21chr1_C_albicans_SC5314	2491138	2492138	+	-947,	-65,-671,-952,	-	-
GSP1	Ca21chr2_C_albicans_SC5314	1281391	1282391	-	-34,	-540,	-	-
NSA1	Ca21chr2_C_albicans_SC5314	1619808	1620808	-	-	-	-	-
orf19.7078	Ca21chr7_C_albicans_SC5314	69539	70539	-	-	-	-	-
orf19.6693	Ca21chr7_C_albicans_SC5314	806381	807381	-	-881,	-840,-524,	-	-
COX2	Ca19-mtDNA	2275	3275	+	-	-462,-952,	-	-
RPS17B	Ca21chr1_C_albicans_SC5314	2405592	2406592	+	-941,	-	-	-
FBP1	Ca21chr3_C_albicans_SC5314	1775156	1776156	+	-	-	-	-
orf19.5814	Ca21chr2_C_albicans_SC5314	579643	580643	+	-	-241,-650,	-	-
SEC26	Ca21chrR_C_albicans_SC5314	973196	974196	-	-	-134,	-	-
STP4	Ca21chr2_C_albicans_SC5314	660121	661121	-	-400,	-	-	-
GCN1	Ca21chr2_C_albicans_SC5314	2179365	2180365	-	-	-459,	-	-
orf19.3302	Ca21chr1_C_albicans_SC5314	229788	230788	-	-	-	-	-
DAP2	Ca21chr5_C_albicans_SC5314	656008	657008	+	-	-	-	-
orf19.6315	Ca21chrR_C_albicans_SC5314	1035522	1036522	-	-547,	-610,	-	-
PGA34	Ca21chrR_C_albicans_SC5314	630659	631659	-	-397,	-838,	-	-
orf19.1058	Ca21chr1_C_albicans_SC5314	878709	879709	+	-970,	-315,	-	-
orf19.1533	Ca21chr2_C_albicans_SC5314	424071	425071	+	-	-172,	-	-
orf19.2657	Ca21chr5_C_albicans_SC5314	728208	729208	-	-	-805,-594,-477,	-	-
orf19.4245	Ca21chr5_C_albicans_SC5314	527057	528057	-	-469,	-	-	-
orf19.1259	Ca21chr4_C_albicans_SC5314	1269219	1270219	-	-	-789,-147,	-	-
RNR1	Ca21chr2_C_albicans_SC5314	642004	643004	-	-	-	-	-
orf19.2269	Ca21chr2_C_albicans_SC5314	1456877	1457877	+	-85,	-	-	-
orf19.1888	Ca21chr2_C_albicans_SC5314	1518360	1519360	-	-	-	-	-
ECM25	Ca21chr1_C_albicans_SC5314	2901728	2902728	+	-821,	-180,	-	-
orf19.2731	Ca21chr4_C_albicans_SC5314	553566	554566	-	-	-	-	-
AMO1	Ca21chr2_C_albicans_SC5314	629791	630791	+	-755,	-616,-784,-977,	-	-
RAD2	Ca21chr4_C_albicans_SC5314	754390	755390	+	-436,	-217,-227,-372,	-	-
orf19.3659	Ca21chr6_C_albicans_SC5314	122019	123019	-	-	-	-	-
CTR1	Ca21chr6_C_albicans_SC5314	141631	142631	-	-	-910,	-	-
orf19.1310	Ca21chr4_C_albicans_SC5314	787132	788132	-	-822,-234,	-	-	-
orf19.1491	Ca21chr2_C_albicans_SC5314	336020	337020	-	-954,	-964,	-	-
GDH3	Ca21chr4_C_albicans_SC5314	1361564	1362564	+	-	-	-	-
orf19.3535	Ca21chr2_C_albicans_SC5314	1045705	1046705	-	-	-880,	-	-
orf19.3572	Ca21chr2_C_albicans_SC5314	1107751	1108751	+	-888,	-233,	-	-
TSR2	Ca21chr1_C_albicans_SC5314	639028	640028	-	-	-576,	-	-
orf19.4789	Ca21chr1_C_albicans_SC5314	2045612	2046612	-	-	-	-	-
orf19.6155	Ca21chr3_C_albicans_SC5314	167647	168647	-	-	-672,-585,	-	-
orf19.239	Ca21chr3_C_albicans_SC5314	546179	547179	-	-	-	-	-
FUM12	Ca21chr3_C_albicans_SC5314	1743277	1744277	-	-636,	-	-	-
orf19.3130	Ca21chr4_C_albicans_SC5314	1512945	1513945	+	-	-	-	-
orf19.4149.1	Ca21chr5_C_albicans_SC5314	341916	342916	+	-80,	-302,-807,	-	-
SEN1	Ca21chr3_C_albicans_SC5314	1014995	1015995	-	-	-604,	-	-
JAB1	Ca21chr4_C_albicans_SC5314	723842	724842	-	-654,	-332,	-	-
orf19.4880	Ca21chr1_C_albicans_SC5314	2213100	2214100	+	-	-243,-675,	-	-
TRP2	Ca21chrR_C_albicans_SC5314	363519	364519	-	-578,-377,	-429,	-	-
orf19.4601	Ca21chr4_C_albicans_SC5314	371364	372364	+	-	-333,-378,	-	-
PPR1	Ca21chr5_C_albicans_SC5314	1094318	1095318	-	-	-793,-58,	-	-
orf19.1800	Ca21chr4_C_albicans_SC5314	1187977	1188977	-	-	-869,-251,-150,	-	-
orf19.606	Ca21chrR_C_albicans_SC5314	1730302	1731302	+	-	-137,-246,-256,-660,	-	-
CFL2	Ca21chr4_C_albicans_SC5314	1279299	1280299	-	-	-	-	-
RCL1	Ca21chr2_C_albicans_SC5314	1522721	1523721	-	-	-	-	-
orf19.4001	Ca21chr5_C_albicans_SC5314	1120602	1121602	+	-195,	-	-	-
orf19.4819	Ca21chr1_C_albicans_SC5314	2103356	2104356	+	-	-610,-718,	-	-
orf19.8278	Ca21chr1_C_albicans_SC5314	2503966	2504966	-	-	-861,	-	-
GCV2	Ca21chr1_C_albicans_SC5314	1849496	1850496	-	-	-977,-449,-212,	-	-
LHS1	Ca21chr2_C_albicans_SC5314	549397	550397	+	-87,	-814,-829,-885,	-	-
orf19.4472	Ca21chr1_C_albicans_SC5314	836520	837520	+	-	-658,-663,-668,-673,	-	-
PPH3	Ca21chrR_C_albicans_SC5314	848828	849828	-	-	-	-	-
orf19.1609	Ca21chr3_C_albicans_SC5314	511847	512847	+	-	-	-	-
RPL8B	Ca21chr3_C_albicans_SC5314	1154042	1155042	-	-	-555,-348,	-	-
VMA10	Ca21chr2_C_albicans_SC5314	1548286	1549286	+	-	-	-	-
orf19.792	Ca21chr2_C_albicans_SC5314	896896	897896	+	-	-	-	-
orf19.7280	Ca21chrR_C_albicans_SC5314	1899825	1900825	+	-547,	-	-	-
RPL43A	Ca21chr5_C_albicans_SC5314	997796	998796	-	-	-21,	-	-
RVS161	Ca21chr7_C_albicans_SC5314	2040	3040	-	-	-937,	-	-
RPL10	Ca21chr1_C_albicans_SC5314	520342	521342	+	-	-	-	-
JIP5	Ca21chr1_C_albicans_SC5314	1930727	1931727	-	-	-	-	-
orf19.7067	Ca21chr7_C_albicans_SC5314	83177	84177	+	-255,	-297,	-	-
orf19.776	Ca21chr1_C_albicans_SC5314	976943	977943	-	-	-	-	-
orf19.352	Ca21chr3_C_albicans_SC5314	751839	752839	+	-	-	-	-
orf19.5648	Ca21chr4_C_albicans_SC5314	33782	34782	+	-546,	-23,	-	-
orf19.68.2	Ca21chr1_C_albicans_SC5314	2720027	2721027	+	-	-676,-686,-947,	-	-
MDG1	Ca21chr1_C_albicans_SC5314	3150328	3151328	-	-	-931,	-	-
GSG1	Ca21chr1_C_albicans_SC5314	2733270	2734270	+	-	-58,-768,	-	-
LPT1	Ca21chr2_C_albicans_SC5314	1527522	1528522	+	-	-	-	-
orf19.7152	Ca21chr7_C_albicans_SC5314	908685	909685	-	-	-	-	-
STB5	Ca21chr1_C_albicans_SC5314	241750	242750	+	-	-554,	-	-
orf19.4883	Ca21chr1_C_albicans_SC5314	2220202	2221202	-	-	-745,-735,-716,	-	-
orf19.3349	Ca21chr1_C_albicans_SC5314	323385	324385	-	-	-888,-502,	-	-
orf19.1639	Ca21chr3_C_albicans_SC5314	450733	451733	-	-	-964,-808,	-	-
orf19.2863	Ca21chrR_C_albicans_SC5314	690263	691263	-	-	-132,-122,	-	-
orf19.7567	Ca21chrR_C_albicans_SC5314	2124477	2125477	+	-	-282,-634,	-	-
orf19.4922	Ca21chr1_C_albicans_SC5314	2813567	2814567	-	-	-652,-45,	-	-
orf19.3309	Ca21chr1_C_albicans_SC5314	244215	245215	+	-402,-651,	-	-	-
PEP8	Ca21chr3_C_albicans_SC5314	812975	813975	-	-	-767,	-	-
orf19.4326	Ca21chr5_C_albicans_SC5314	663935	664935	+	-	-560,-596,-681,-950,	-	-
orf19.3784	Ca21chr4_C_albicans_SC5314	1058628	1059628	+	-	-389,-428,	-	-
FGR51	Ca21chr2_C_albicans_SC5314	990196	991196	-	-506,-436,-408,	-	-	-
orf19.2527	Ca21chrR_C_albicans_SC5314	334487	335487	-	-	-	-	-
orf19.6075	Ca21chr1_C_albicans_SC5314	49844	50844	-	-	-	-	-
SUA71	Ca21chr1_C_albicans_SC5314	747828	748828	-	-462,-279,	-778,	-	-
SEC3	Ca21chr4_C_albicans_SC5314	1395682	1396682	-	-360,	-	-	-
ARG8	Ca21chr4_C_albicans_SC5314	1083762	1084762	-	-	-654,-633,	-	-
SRB1	Ca21chr3_C_albicans_SC5314	1786285	1787285	-	-	-280,	-	-
orf19.7278	Ca21chr1_C_albicans_SC5314	3188547	3189547	-	-	-	-	-
TIM10	Ca21chr4_C_albicans_SC5314	423542	424542	-	-	-884,-231,-84,	-	-
SET3	Ca21chr1_C_albicans_SC5314	3118760	3119760	-	-	-	-	-
orf19.7227	Ca21chr1_C_albicans_SC5314	3127472	3128472	-	-	-42,	-	-
orf19.6838	Ca21chr1_C_albicans_SC5314	919619	920619	-	-176,	-922,-912,-902,-532,	-	-
KAP120	Ca21chr7_C_albicans_SC5314	878376	879376	-	-	-847,-837,	-	-
orf19.5134	Ca21chr7_C_albicans_SC5314	694648	695648	+	-	-	-	-
orf19.3342	Ca21chr1_C_albicans_SC5314	308137	309137	+	-	-465,-595,	-	-
PGA10	Ca21chr4_C_albicans_SC5314	73547	74547	-	-	-871,	-	-
PAD1	Ca21chr6_C_albicans_SC5314	770996	771996	+	-	-	-	-
CDC4	Ca21chrR_C_albicans_SC5314	383139	384139	-	-	-430,-420,	-	-
orf19.1484	Ca21chr2_C_albicans_SC5314	309886	310886	+	-552,	-604,-870,-880,	-	-
SKI3	Ca21chr1_C_albicans_SC5314	2148827	2149827	+	-	-980,	-	-
orf19.4571	Ca21chr4_C_albicans_SC5314	436868	437868	-	-	-	-	-
APG7	Ca21chrR_C_albicans_SC5314	1444476	1445476	+	-	-372,	-	-
MMS21	Ca21chr3_C_albicans_SC5314	1416935	1417935	-	-95,	-339,-24,	-	-
orf19.4597	Ca21chr4_C_albicans_SC5314	381277	382277	+	-	-338,	-	-
orf19.5785	Ca21chr2_C_albicans_SC5314	627280	628280	+	-	-905,	-	-
orf19.6641	Ca21chrR_C_albicans_SC5314	1212791	1213791	-	-	-302,-152,-105,	-	-
orf19.3210	Ca21chr5_C_albicans_SC5314	883072	884072	-	-754,-469,	-509,	-	-
orf19.1698	Ca21chr3_C_albicans_SC5314	319919	320919	+	-	-58,-434,	-	-
orf19.2212	Ca21chr2_C_albicans_SC5314	1571154	1572154	-	-670,	-926,-244,	-	-
orf19.1935	Ca21chr5_C_albicans_SC5314	295722	296722	+	-	-	-	-
SAS2	Ca21chr2_C_albicans_SC5314	64234	65234	+	-	-793,	-	-
orf19.1736	Ca21chrR_C_albicans_SC5314	1019385	1020385	-	-	-	-	-
orf19.6341	Ca21chr1_C_albicans_SC5314	2789349	2790349	+	-172,-288,	-419,-614,	-	-
orf19.6003	Ca21chr3_C_albicans_SC5314	1156316	1157316	-	-	-184,	-	-
orf19.4581	Ca21chr4_C_albicans_SC5314	419330	420330	-	-274,	-727,-677,	-	-
orf19.541	Ca21chrR_C_albicans_SC5314	993229	994229	-	-	-	-	-
orf19.2320	Ca21chr1_C_albicans_SC5314	2418349	2419349	-	-	-	-	-
orf19.4206	Ca21chr6_C_albicans_SC5314	97566	98566	+	-	-275,-580,-590,-600,	-	-
GCN2	Ca21chr7_C_albicans_SC5314	273403	274403	-	-	-	-	-
orf19.3939	Ca21chr5_C_albicans_SC5314	990305	991305	+	-709,	-68,	-	-
HGT2	Ca21chr1_C_albicans_SC5314	436072	437072	-	-	-537,	-	-
orf19.1557	Ca21chr2_C_albicans_SC5314	469414	470414	-	-697,	-	-	-
BIO32	Ca21chr2_C_albicans_SC5314	1102082	1103082	-	-	-756,	-	-
orf19.3658	Ca21chr6_C_albicans_SC5314	121527	122527	+	-409,	-	-	-
FLC3	Ca21chr2_C_albicans_SC5314	1594730	1595730	+	-350,	-36,	-	-
orf19.7104	Ca21chr7_C_albicans_SC5314	25062	26062	+	-	-354,	-	-
KCH1	Ca21chr7_C_albicans_SC5314	349794	350794	-	-17,	-	-	-
orf19.7086	Ca21chr7_C_albicans_SC5314	55866	56866	-	-709,-160,	-288,	-	-
orf19.2106	Ca21chr2_C_albicans_SC5314	35686	36686	-	-	-696,-528,-204,	-	-
orf19.3698	Ca21chr7_C_albicans_SC5314	567256	568256	-	-	-943,-938,-933,-636,	-	-
orf19.4375	Ca21chrR_C_albicans_SC5314	838137	839137	+	-	-867,	-	-
orf19.3759	Ca21chr1_C_albicans_SC5314	2744638	2745638	-	-	-	-	-
orf19.1351	Ca21chr2_C_albicans_SC5314	1679940	1680940	-	-	-98,	-	-
SUR2	Ca21chr2_C_albicans_SC5314	572007	573007	+	-	-482,	-	-
orf19.4244	Ca21chr5_C_albicans_SC5314	525349	526349	-	-173,-32,	-630,-157,	-	-
orf19.73	Ca21chr6_C_albicans_SC5314	919465	920465	+	-	-	-	-
HBR2	Ca21chr6_C_albicans_SC5314	932489	933489	-	-	-869,	-	-
TEF4	Ca21chr5_C_albicans_SC5314	740779	741779	+	-	-520,	-	-
GLN3	Ca21chr5_C_albicans_SC5314	949897	950897	-	-	-212,	-	-
YFH1	Ca21chr4_C_albicans_SC5314	927958	928958	-	-	-294,	-	-
orf19.7158	Ca21chr7_C_albicans_SC5314	896177	897177	+	-	-91,-218,	-	-
orf19.1162.1	Ca21chr1_C_albicans_SC5314	2539598	2540598	+	-	-	-	-
RVS167	Ca21chr6_C_albicans_SC5314	879364	880364	-	-	-621,	-	-
HOM2	Ca21chr2_C_albicans_SC5314	470709	471709	-	-	-293,	-	-
orf19.2430	Ca21chr1_C_albicans_SC5314	1287962	1288962	+	-	-331,	-	-
ASH1	Ca21chr2_C_albicans_SC5314	2193673	2194673	+	-612,	-681,	-	-
orf19.4699	Ca21chr4_C_albicans_SC5314	171505	172505	-	-	-204,	-	-
orf19.4849	Ca21chr1_C_albicans_SC5314	2155073	2156073	-	-241,	-738,-392,-349,-125,	-	-
orf19.513	Ca21chrR_C_albicans_SC5314	951043	952043	+	-	-766,	-	-
RTA3	Ca21chr2_C_albicans_SC5314	1313829	1314829	+	-	-	-	-
orf19.5710	Ca21chr6_C_albicans_SC5314	730023	731023	+	-	-166,	-	-
orf19.354	Ca21chr3_C_albicans_SC5314	754915	755915	+	-	-576,-798,	-	-
GUK1	Ca21chr5_C_albicans_SC5314	836684	837684	+	-123,	-	-	-
TRY2	Ca21chr1_C_albicans_SC5314	1065173	1066173	+	-	-297,	-	-
MNT3	Ca21chrR_C_albicans_SC5314	1137164	1138164	+	-	-7,-339,-488,	-	-
orf19.3852	Ca21chrR_C_albicans_SC5314	1285045	1286045	-	-326,	-	-	-
orf19.2505	Ca21chr3_C_albicans_SC5314	205589	206589	+	-	-722,-741,-778,-795,-799,	-	-
CEK1	Ca21chr4_C_albicans_SC5314	1439056	1440056	-	-	-646,-641,-636,-631,-626,-621,-616,-488,	-	-
orf19.3626.1	Ca21chr2_C_albicans_SC5314	1723801	1724801	-	-	-500,-495,-490,-418,	-	-
orf19.5987	Ca21chr3_C_albicans_SC5314	1102832	1103832	-	-	-237,	-	-
SGS1	Ca21chr2_C_albicans_SC5314	2180357	2181357	+	-	-74,	-	-
orf19.5040	Ca21chr4_C_albicans_SC5314	817048	818048	+	-	-	-	-
orf19.3859	Ca21chrR_C_albicans_SC5314	1294933	1295933	+	-519,	-	-	-
orf19.4634	Ca21chr4_C_albicans_SC5314	312048	313048	+	-	-104,	-	-
orf19.3533	Ca21chr2_C_albicans_SC5314	1042020	1043020	+	-	-	-	-
PZF1	Ca21chr2_C_albicans_SC5314	1014910	1015910	+	-	-	-	-
orf19.1444	Ca21chr2_C_albicans_SC5314	243023	244023	+	-	-682,	-	-
orf19.4466	Ca21chr1_C_albicans_SC5314	830116	831116	-	-	-	-	-
orf19.6007	Ca21chr3_C_albicans_SC5314	1162680	1163680	-	-198,	-268,	-	-
orf19.5449	Ca21chr3_C_albicans_SC5314	26975	27975	-	-	-517,	-	-
orf19.374	Ca21chr4_C_albicans_SC5314	11315	12315	-	-	-	-	-
PGA31	Ca21chr4_C_albicans_SC5314	875200	876200	-	-	-375,-267,-116,	-	-
orf19.1433	Ca21chr2_C_albicans_SC5314	1694466	1695466	+	-	-	-	-
orf19.5079.1	Ca21chr1_C_albicans_SC5314	1763442	1764442	-	-	-	-	-
orf19.3762	Ca21chr1_C_albicans_SC5314	2737399	2738399	+	-243,	-269,	-	-
orf19.2819	Ca21chrR_C_albicans_SC5314	580337	581337	+	-	-227,	-	-
orf19.916	Ca21chrR_C_albicans_SC5314	1400912	1401912	-	-319,	-883,-850,-112,	-	-
orf19.3578	Ca21chr2_C_albicans_SC5314	1121114	1122114	+	-92,-299,	-289,-863,	-	-
orf19.3678	Ca21chr1_C_albicans_SC5314	460092	461092	+	-	-620,-857,	-	-
orf19.4924	Ca21chr1_C_albicans_SC5314	2814919	2815919	+	-	-	-	-
RPL10A	Ca21chr6_C_albicans_SC5314	466025	467025	-	-123,	-	-	-
BUL4	Ca21chr1_C_albicans_SC5314	2658343	2659343	+	-612,	-299,-617,	-	-
orf19.6137	Ca21chrR_C_albicans_SC5314	1591214	1592214	+	-	-	-	-
ARO8	Ca21chr2_C_albicans_SC5314	43586	44586	-	-	-884,-307,	-	-
RHD3	Ca21chr4_C_albicans_SC5314	868407	869407	-	-	-197,-159,	-	-
orf19.5282	Ca21chr1_C_albicans_SC5314	2592345	2593345	+	-	-	-	-
PRD1	Ca21chr1_C_albicans_SC5314	1115479	1116479	-	-846,	-	-	-
TOS1	Ca21chr3_C_albicans_SC5314	338324	339324	-	-	-89,	-	-
PRK1	Ca21chrR_C_albicans_SC5314	446156	447156	+	-	-	-	-
orf19.6872	Ca21chr2_C_albicans_SC5314	1140248	1141248	-	-	-461,	-	-
ESS1	Ca21chr1_C_albicans_SC5314	915137	916137	-	-679,	-916,-906,	-	-
ARP3	Ca21chr2_C_albicans_SC5314	1487790	1488790	+	-386,	-	-	-
CCT7	Ca21chr5_C_albicans_SC5314	384157	385157	-	-	-916,-242,	-	-
orf19.1796	Ca21chr4_C_albicans_SC5314	1173948	1174948	+	-19,	-	-	-
NDH51	Ca21chr2_C_albicans_SC5314	954019	955019	-	-	-946,-908,	-	-
MAK32	Ca21chr1_C_albicans_SC5314	365747	366747	+	-	-223,-594,	-	-
orf19.7663	Ca21chrR_C_albicans_SC5314	2271249	2272249	+	-	-558,	-	-
orf19.1999	Ca21chr2_C_albicans_SC5314	210535	211535	+	-595,	-220,	-	-
orf19.4609	Ca21chr4_C_albicans_SC5314	361972	362972	-	-	-	-	-
orf19.394	Ca21chr1_C_albicans_SC5314	1861609	1862609	+	-	-	-	-
orf19.5676	Ca21chr4_C_albicans_SC5314	80171	81171	-	-	-862,-440,	-	-
orf19.279	Ca21chr3_C_albicans_SC5314	620867	621867	+	-298,	-	-	-
orf19.3516	Ca21chrR_C_albicans_SC5314	1163343	1164343	-	-924,	-508,-140,	-	-
orf19.2400	Ca21chrR_C_albicans_SC5314	723234	724234	+	-	-197,-246,	-	-
orf19.3463	Ca21chr6_C_albicans_SC5314	462176	463176	+	-	-131,-789,-795,-805,	-	-
orf19.7102	Ca21chr7_C_albicans_SC5314	29551	30551	+	-	-834,	-	-
GPI1	Ca21chr3_C_albicans_SC5314	1199304	1200304	-	-746,	-	-	-
orf19.6661	Ca21chr5_C_albicans_SC5314	790043	791043	+	-	-	-	-
PDR6	Ca21chr2_C_albicans_SC5314	49262	50262	+	-	-176,-186,	-	-
WOR3	Ca21chrR_C_albicans_SC5314	877587	878587	+	-	-803,	-	-
YTA6	Ca21chrR_C_albicans_SC5314	2099853	2100853	+	-	-208,-548,-704,-709,-751,	-	-
orf19.4241	Ca21chr5_C_albicans_SC5314	514686	515686	+	-	-	-	-
MGM101	Ca21chr1_C_albicans_SC5314	555461	556461	-	-540,	-403,	-	-
orf19.307	Ca21chr3_C_albicans_SC5314	659568	660568	-	-	-	-	-
VMA8	Ca21chr4_C_albicans_SC5314	1420702	1421702	-	-	-962,-952,-906,-87,	-	-
orf19.3248	Ca21chrR_C_albicans_SC5314	238887	239887	+	-501,	-21,-89,-179,	-	-
FAS1	Ca21chr5_C_albicans_SC5314	29661	30661	-	-455,	-	-	-
ZCF5	Ca21chr4_C_albicans_SC5314	1255317	1256317	+	-	-	-	-
OPT4	Ca21chrR_C_albicans_SC5314	549909	550909	+	-	-	-	-
PGA49	Ca21chr4_C_albicans_SC5314	1315160	1316160	-	-	-894,-884,	-	-
PGA57	Ca21chr4_C_albicans_SC5314	197792	198792	-	-938,-544,	-976,-521,	-	-
orf19.5660	Ca21chr4_C_albicans_SC5314	50512	51512	-	-731,	-	-	-
orf19.376	Ca21chr4_C_albicans_SC5314	12630	13630	-	-	-546,	-	-
orf19.5095	Ca21chr1_C_albicans_SC5314	1789380	1790380	-	-	-	-	-
BMT8	Ca21chr2_C_albicans_SC5314	758544	759544	+	-	-858,-957,	-	-
ACO1	Ca21chrR_C_albicans_SC5314	1785893	1786893	-	-	-993,-983,-969,-369,-257,	-	-
orf19.2090	Ca21chr2_C_albicans_SC5314	62936	63936	-	-	-	-	-
orf19.6527	Ca21chr7_C_albicans_SC5314	416612	417612	-	-435,	-	-	-
IFF6	Ca21chr2_C_albicans_SC5314	1869204	1870204	-	-	-876,-593,-469,-446,	-	-
orf19.839	Ca21chr2_C_albicans_SC5314	806148	807148	+	-624,	-88,-789,	-	-
orf19.5295	Ca21chr4_C_albicans_SC5314	883228	884228	+	-246,-679,	-417,-649,-919,	-	-
orf19.7096	Ca21chr7_C_albicans_SC5314	38295	39295	-	-990,	-858,	-	-
SRB8	Ca21chr4_C_albicans_SC5314	1091860	1092860	-	-319,	-	-	-
orf19.1305	Ca21chr4_C_albicans_SC5314	795450	796450	-	-192,-26,	-	-	-
GYP1	Ca21chr4_C_albicans_SC5314	1008631	1009631	+	-432,	-74,-134,-384,	-	-
BUD6	Ca21chr1_C_albicans_SC5314	1771735	1772735	+	-	-40,-875,	-	-
VID21	Ca21chr4_C_albicans_SC5314	1596561	1597561	-	-	-752,-604,	-	-
ZCF21	Ca21chr4_C_albicans_SC5314	130943	131943	+	-	-400,-492,-928,	-	-
orf19.2184	Ca21chr2_C_albicans_SC5314	1619567	1620567	+	-	-	-	-
orf19.4610	Ca21chr4_C_albicans_SC5314	360947	361947	-	-	-684,	-	-
FOX3	Ca21chr3_C_albicans_SC5314	312778	313778	-	-	-263,-71,-61,	-	-
orf19.4258	Ca21chr5_C_albicans_SC5314	552778	553778	+	-254,	-865,	-	-
RLP24	Ca21chr4_C_albicans_SC5314	90017	91017	-	-	-467,-227,-217,	-	-
DUR3	Ca21chr5_C_albicans_SC5314	782254	783254	-	-	-233,-122,	-	-
orf19.4283	Ca21chr5_C_albicans_SC5314	601853	602853	-	-674,	-470,-225,-102,	-	-
orf19.2820	Ca21chrR_C_albicans_SC5314	583786	584786	-	-	-312,	-	-
orf19.804.1	Ca21chr2_C_albicans_SC5314	876989	877989	-	-	-916,-906,-324,	-	-
orf19.3910	Ca21chr5_C_albicans_SC5314	943280	944280	+	-	-193,	-	-
orf19.2529.1	Ca21chrR_C_albicans_SC5314	338318	339318	-	-	-978,-719,-636,-375,	-	-
ALG11	Ca21chr6_C_albicans_SC5314	472911	473911	-	-	-634,	-	-
GLO3	Ca21chr3_C_albicans_SC5314	31575	32575	-	-	-852,-825,-120,	-	-
HAP31	Ca21chrR_C_albicans_SC5314	956652	957652	+	-	-	-	-
PRO1	Ca21chrR_C_albicans_SC5314	2244865	2245865	+	-617,-662,	-246,-667,-682,	-	-
TRS20	Ca21chr1_C_albicans_SC5314	252497	253497	-	-	-982,	-	-
SAC6	Ca21chr6_C_albicans_SC5314	563471	564471	+	-	-	-	-
orf19.5848	Ca21chrR_C_albicans_SC5314	1181206	1182206	-	-	-639,	-	-
orf19.7375	Ca21chr3_C_albicans_SC5314	1337711	1338711	-	-	-274,	-	-
orf19.4340	Ca21chr5_C_albicans_SC5314	690022	691022	-	-	-288,	-	-
RPS20	Ca21chrR_C_albicans_SC5314	1771309	1772309	+	-126,-630,	-947,-952,	-	-
SSN3	Ca21chr2_C_albicans_SC5314	892154	893154	+	-	-153,-366,-838,	-	-
KAR4	Ca21chrR_C_albicans_SC5314	517873	518873	-	-	-	-	-
GDA1	Ca21chr3_C_albicans_SC5314	1395621	1396621	-	-	-716,	-	-
orf19.1277	Ca21chr4_C_albicans_SC5314	1306454	1307454	-	-	-920,-897,-865,-571,	-	-
orf19.6730	Ca21chr3_C_albicans_SC5314	1733743	1734743	+	-	-122,-874,	-	-
orf19.1767	Ca21chr2_C_albicans_SC5314	2080249	2081249	+	-	-8,-13,-18,-549,-559,-562,-575,-578,-581,	-	-
orf19.3528	Ca21chr2_C_albicans_SC5314	1035301	1036301	-	-	-265,	-	-
orf19.5492	Ca21chr2_C_albicans_SC5314	1278836	1279836	+	-423,-665,	-	-	-
PSF3	Ca21chr7_C_albicans_SC5314	88111	89111	-	-	-279,	-	-
orf19.2266	Ca21chr2_C_albicans_SC5314	1451856	1452856	-	-	-	-	-
GIT4	Ca21chr5_C_albicans_SC5314	201150	202150	-	-	-622,	-	-
orf19.1953	Ca21chr5_C_albicans_SC5314	267278	268278	+	-	-198,-701,	-	-
orf19.783	Ca21chr1_C_albicans_SC5314	957758	958758	-	-	-	-	-
FUN12	Ca21chr1_C_albicans_SC5314	1766850	1767850	-	-	-296,	-	-
SMF3	Ca21chr2_C_albicans_SC5314	94103	95103	-	-844,	-781,-678,	-	-
orf19.5220	Ca21chr1_C_albicans_SC5314	2706934	2707934	+	-	-948,	-	-
CHT3	Ca21chrR_C_albicans_SC5314	2160835	2161835	+	-	-8,-165,-970,-980,	-	-
MUB1	Ca21chr3_C_albicans_SC5314	1419477	1420477	-	-	-	-	-
NGT1	Ca21chr3_C_albicans_SC5314	106368	107368	+	-	-	-	-
RCE1	Ca21chr4_C_albicans_SC5314	978399	979399	+	-341,-987,	-	-	-
IDP1	Ca21chr2_C_albicans_SC5314	1205852	1206852	-	-985,	-928,	-	-
orf19.3900	Ca21chr5_C_albicans_SC5314	927268	928268	+	-	-99,	-	-
STN1	Ca21chr2_C_albicans_SC5314	1712272	1713272	-	-	-522,	-	-
orf19.6340	Ca21chr1_C_albicans_SC5314	2792314	2793314	-	-	-	-	-
orf19.4513	Ca21chr2_C_albicans_SC5314	919896	920896	+	-	-205,-308,-764,	-	-
orf19.2908	Ca21chr4_C_albicans_SC5314	1399778	1400778	-	-	-	-	-
YMX6	Ca21chr6_C_albicans_SC5314	739062	740062	+	-	-136,-449,	-	-
TIM17	Ca21chr2_C_albicans_SC5314	980178	981178	+	-832,	-15,-100,-110,-160,	-	-
orf19.1087	Ca21chr6_C_albicans_SC5314	949736	950736	+	-	-	-	-
orf19.6845	Ca21chr1_C_albicans_SC5314	930252	931252	+	-	-833,	-	-
orf19.880	Ca21chr2_C_albicans_SC5314	711772	712772	+	-	-	-	-
orf19.6712	Ca21chr3_C_albicans_SC5314	1762318	1763318	+	-302,	-	-	-
orf19.2940	Ca21chr1_C_albicans_SC5314	527083	528083	+	-523,-577,	-502,	-	-
WHI3	Ca21chr7_C_albicans_SC5314	479373	480373	+	-	-58,-368,-868,	-	-
VAS1	Ca21chr2_C_albicans_SC5314	1354350	1355350	-	-	-985,-980,-975,-970,-965,-960,	-	-
ISU1	Ca21chr7_C_albicans_SC5314	377787	378787	-	-	-852,-461,	-	-
orf19.6418	Ca21chrR_C_albicans_SC5314	1834222	1835222	+	-738,	-	-	-
orf19.4955	Ca21chr1_C_albicans_SC5314	2895806	2896806	+	-538,	-	-	-
FMO2	Ca21chr2_C_albicans_SC5314	762501	763501	+	-	-	-	-
orf19.597	Ca21chrR_C_albicans_SC5314	1751403	1752403	-	-	-896,	-	-
ASR2	Ca21chrR_C_albicans_SC5314	1907965	1908965	-	-	-	-	-
orf19.158	Ca21chr3_C_albicans_SC5314	233667	234667	-	-	-966,	-	-
orf19.4949	Ca21chr1_C_albicans_SC5314	2883368	2884368	-	-	-	-	-
HGT19	Ca21chr3_C_albicans_SC5314	27278	28278	+	-	-180,	-	-
orf19.5258	Ca21chr1_C_albicans_SC5314	2641174	2642174	-	-	-273,	-	-
orf19.3704	Ca21chrR_C_albicans_SC5314	1681888	1682888	-	-	-	-	-
orf19.3518	Ca21chrR_C_albicans_SC5314	1164925	1165925	+	-	-	-	-
PGA26	Ca21chr1_C_albicans_SC5314	1204573	1205573	-	-	-	-	-
orf19.4200	Ca21chr6_C_albicans_SC5314	106404	107404	+	-957,	-658,-839,	-	-
orf19.7361	Ca21chr3_C_albicans_SC5314	1297893	1298893	+	-55,-372,-414,	-362,	-	-
orf19.2888	Ca21chr4_C_albicans_SC5314	1434862	1435862	-	-	-730,	-	-
orf19.4886	Ca21chr1_C_albicans_SC5314	2238176	2239176	+	-	-401,	-	-
orf19.398	Ca21chr1_C_albicans_SC5314	1866938	1867938	+	-78,	-805,	-	-
PAN1	Ca21chr2_C_albicans_SC5314	701830	702830	+	-	-568,-637,-815,	-	-
orf19.458	Ca21chrR_C_albicans_SC5314	1251275	1252275	-	-	-	-	-
PGA22	Ca21chrR_C_albicans_SC5314	510782	511782	+	-218,-607,	-	-	-
orf19.154	Ca21chr2_C_albicans_SC5314	986084	987084	-	-132,	-966,-903,	-	-
NIT3	Ca21chr1_C_albicans_SC5314	2375969	2376969	-	-	-	-	-
LIP1	Ca21chr1_C_albicans_SC5314	2110276	2111276	-	-798,	-972,-364,	-	-
orf19.2369	Ca21chrR_C_albicans_SC5314	1489389	1490389	+	-162,-369,	-	-	-
CIC1	Ca21chr6_C_albicans_SC5314	227119	228119	+	-	-71,-260,-389,	-	-
orf19.2059	Ca21chr2_C_albicans_SC5314	114265	115265	+	-	-	-	-
orf19.6599.1	Ca21chrR_C_albicans_SC5314	2049950	2050950	-	-	-918,	-	-
DAL52	Ca21chr5_C_albicans_SC5314	374493	375493	+	-	-107,	-	-
orf19.1285	Ca21chr5_C_albicans_SC5314	898327	899327	+	-	-934,-947,	-	-
orf19.7103	Ca21chr7_C_albicans_SC5314	26138	27138	+	-91,	-	-	-
THR1	Ca21chr5_C_albicans_SC5314	147787	148787	-	-	-195,-38,	-	-
orf19.5943	Ca21chr3_C_albicans_SC5314	1022770	1023770	-	-	-	-	-
orf19.5204	Ca21chr2_C_albicans_SC5314	1188319	1189319	+	-66,	-456,-481,-729,	-	-
orf19.2869	Ca21chr4_C_albicans_SC5314	1482683	1483683	-	-	-	-	-
orf19.1152	Ca21chr1_C_albicans_SC5314	2557395	2558395	+	-	-375,-944,	-	-
orf19.4253	Ca21chr5_C_albicans_SC5314	537910	538910	+	-	-	-	-
TPT1	Ca21chr3_C_albicans_SC5314	47915	48915	+	-	-301,-745,	-	-
orf19.2518	Ca21chrR_C_albicans_SC5314	325382	326382	-	-266,	-651,-245,	-	-
orf19.1107	Ca21chr5_C_albicans_SC5314	847685	848685	-	-	-921,-911,-890,-695,-145,	-	-
orf19.6719	Ca21chr3_C_albicans_SC5314	1748196	1749196	+	-	-302,	-	-
orf19.577	Ca21chr5_C_albicans_SC5314	178140	179140	-	-	-958,-832,	-	-
TNA1	Ca21chr5_C_albicans_SC5314	681090	682090	-	-	-876,-808,	-	-
LYS2	Ca21chr1_C_albicans_SC5314	587960	588960	+	-	-454,-904,	-	-
orf19.252	Ca21chr3_C_albicans_SC5314	568049	569049	-	-	-752,	-	-
orf19.6627	Ca21chrR_C_albicans_SC5314	1232786	1233786	+	-	-893,	-	-
orf19.5462	Ca21chr3_C_albicans_SC5314	18605	19605	+	-	-149,	-	-
orf19.5433	Ca21chr3_C_albicans_SC5314	47422	48422	+	-403,	-794,	-	-
orf19.3887	Ca21chrR_C_albicans_SC5314	1342935	1343935	-	-	-994,-286,	-	-
orf19.1434	Ca21chr2_C_albicans_SC5314	1694489	1695489	-	-	-	-	-
orf19.2923	Ca21chr4_C_albicans_SC5314	1377736	1378736	-	-	-641,-95,	-	-
PMC1	Ca21chr3_C_albicans_SC5314	263975	264975	+	-	-367,-540,-545,	-	-
ETR1	Ca21chr3_C_albicans_SC5314	26203	27203	-	-	-	-	-
CSP2	Ca21chr4_C_albicans_SC5314	123050	124050	+	-755,	-	-	-
orf19.7376	Ca21chr3_C_albicans_SC5314	1336894	1337894	+	-	-	-	-
MRPL33	Ca21chr3_C_albicans_SC5314	219280	220280	+	-	-919,	-	-
orf19.5269.1	Ca21chr1_C_albicans_SC5314	2618557	2619557	-	-	-	-	-
orf19.713	Ca21chrR_C_albicans_SC5314	1391686	1392686	+	-	-610,	-	-
EDC3	Ca21chr4_C_albicans_SC5314	1126754	1127754	-	-	-590,	-	-
orf19.7225	Ca21chr1_C_albicans_SC5314	3124467	3125467	+	-	-	-	-
orf19.5225	Ca21chr1_C_albicans_SC5314	2700109	2701109	-	-	-955,-384,-256,	-	-
orf19.1672	Ca21chr3_C_albicans_SC5314	375910	376910	-	-	-	-	-
orf19.6346	Ca21chr1_C_albicans_SC5314	2780378	2781378	+	-	-	-	-
orf19.1545	Ca21chr2_C_albicans_SC5314	456971	457971	-	-	-922,-915,-912,-96,	-	-
AGO1	Ca21chr4_C_albicans_SC5314	1406229	1407229	+	-	-44,-121,-824,	-	-
LIP7	Ca21chrR_C_albicans_SC5314	1964703	1965703	-	-326,	-	-	-
RBT7	Ca21chr4_C_albicans_SC5314	645919	646919	+	-	-432,	-	-
PTR22	Ca21chr3_C_albicans_SC5314	796828	797828	+	-	-236,-693,	-	-
MRE11	Ca21chr7_C_albicans_SC5314	272671	273671	+	-391,	-227,-237,-240,	-	-
SVF1	Ca21chr1_C_albicans_SC5314	62203	63203	+	-885,	-281,	-	-
orf19.4701	Ca21chr4_C_albicans_SC5314	167468	168468	+	-	-497,	-	-
GSY1	Ca21chrR_C_albicans_SC5314	184247	185247	-	-	-947,-937,-932,-868,-863,	-	-
TEM1	Ca21chr1_C_albicans_SC5314	642705	643705	-	-	-	-	-
orf19.1207	Ca21chr4_C_albicans_SC5314	846295	847295	+	-	-	-	-
orf19.7306	Ca21chrR_C_albicans_SC5314	1943395	1944395	-	-	-	-	-
orf19.2682	Ca21chr4_C_albicans_SC5314	643984	644984	+	-449,	-734,	-	-
RIB1	Ca21chrR_C_albicans_SC5314	688029	689029	-	-	-213,-35,	-	-
PPG1	Ca21chr4_C_albicans_SC5314	1078892	1079892	-	-	-685,	-	-
orf19.5439	Ca21chr3_C_albicans_SC5314	39606	40606	+	-	-224,-427,-500,	-	-
orf19.192	Ca21chr2_C_albicans_SC5314	994424	995424	+	-	-807,	-	-
orf19.3337	Ca21chr1_C_albicans_SC5314	298627	299627	+	-	-	-	-
APL5	Ca21chr3_C_albicans_SC5314	558912	559912	+	-	-478,-976,	-	-
ZWF1	Ca21chr1_C_albicans_SC5314	1954892	1955892	-	-	-859,-460,-432,-386,	-	-
ARO80	Ca21chr1_C_albicans_SC5314	672029	673029	-	-882,	-778,-440,-397,-201,	-	-
MKK2	Ca21chr2_C_albicans_SC5314	1181854	1182854	-	-	-965,-895,-890,-885,-880,-875,	-	-
orf19.178	Ca21chrR_C_albicans_SC5314	1485178	1486178	+	-	-287,-659,	-	-
ATP14	Ca21chr2_C_albicans_SC5314	1279452	1280452	-	-951,	-	-	-
orf19.3571	Ca21chr2_C_albicans_SC5314	1108503	1109503	-	-864,-690,	-	-	-
orf19.3304	Ca21chr1_C_albicans_SC5314	235898	236898	-	-	-463,-453,	-	-
orf19.5233	Ca21chr1_C_albicans_SC5314	2682788	2683788	+	-	-	-	-
orf19.7457	Ca21chr3_C_albicans_SC5314	1526234	1527234	-	-	-209,	-	-
orf19.4398	Ca21chrR_C_albicans_SC5314	785517	786517	+	-	-903,	-	-
SES1	Ca21chr3_C_albicans_SC5314	600355	601355	+	-	-699,-840,	-	-
orf19.4658	Ca21chr4_C_albicans_SC5314	257971	258971	+	-	-	-	-
CNB1	Ca21chr5_C_albicans_SC5314	1133376	1134376	-	-	-589,	-	-
AYR2	Ca21chr6_C_albicans_SC5314	687829	688829	-	-	-997,-992,	-	-
DAL7	Ca21chr1_C_albicans_SC5314	3045169	3046169	-	-	-112,	-	-
orf19.3277	Ca21chrR_C_albicans_SC5314	185744	186744	-	-	-643,-173,	-	-
CKA1	Ca21chrR_C_albicans_SC5314	2256300	2257300	+	-	-559,	-	-
orf19.4643	Ca21chr4_C_albicans_SC5314	293807	294807	+	-455,	-	-	-
orf19.4865	Ca21chr1_C_albicans_SC5314	2180078	2181078	+	-	-	-	-
orf19.2070	Ca21chr2_C_albicans_SC5314	89652	90652	+	-	-392,	-	-
orf19.1860.1	Ca21chr2_C_albicans_SC5314	1561733	1562733	-	-	-	-	-
orf19.2024	Ca21chr2_C_albicans_SC5314	162117	163117	+	-	-772,	-	-
SAP99	Ca21chr2_C_albicans_SC5314	772182	773182	+	-331,-489,-651,	-	-	-
PRC3	Ca21chr1_C_albicans_SC5314	1207750	1208750	-	-	-364,	-	-
orf19.4623	Ca21chr4_C_albicans_SC5314	340995	341995	-	-	-	-	-
orf19.1272	Ca21chr4_C_albicans_SC5314	1295087	1296087	-	-	-422,	-	-
APE2	Ca21chr1_C_albicans_SC5314	914393	915393	-	-	-580,-172,-162,	-	-
orf19.7245	Ca21chr1_C_albicans_SC5314	3156230	3157230	+	-	-	-	-
orf19.727	Ca21chrR_C_albicans_SC5314	1350532	1351532	-	-	-795,-648,	-	-
orf19.7589	Ca21chrR_C_albicans_SC5314	2163701	2164701	+	-	-403,	-	-
orf19.3120	Ca21chr4_C_albicans_SC5314	1537237	1538237	+	-	-	-	-
orf19.1314	Ca21chr4_C_albicans_SC5314	772087	773087	-	-	-940,-936,-822,	-	-
RPL27A	Ca21chr1_C_albicans_SC5314	2699181	2700181	-	-605,	-443,-27,	-	-
orf19.4310	Ca21chr5_C_albicans_SC5314	641235	642235	-	-525,	-803,-591,-542,	-	-
orf19.3022	Ca21chr1_C_albicans_SC5314	684483	685483	+	-	-954,	-	-
orf19.4703	Ca21chr4_C_albicans_SC5314	166832	167832	-	-	-	-	-
orf19.315	Ca21chr3_C_albicans_SC5314	674411	675411	-	-	-876,	-	-
UGT51C1	Ca21chrR_C_albicans_SC5314	469546	470546	+	-	-	-	-
CDS1	Ca21chr5_C_albicans_SC5314	912853	913853	+	-	-58,-560,-709,	-	-
PGA32	Ca21chr3_C_albicans_SC5314	1637005	1638005	+	-	-402,-412,-542,	-	-
orf19.5627	Ca21chr6_C_albicans_SC5314	711332	712332	+	-	-	-	-
TSR1	Ca21chrR_C_albicans_SC5314	1831468	1832468	+	-	-188,-525,-746,	-	-
COQ6	Ca21chr1_C_albicans_SC5314	746407	747407	-	-311,	-880,	-	-
PHB2	Ca21chr3_C_albicans_SC5314	1080109	1081109	+	-11,	-25,-300,-697,-864,	-	-
DAO1	Ca21chr1_C_albicans_SC5314	759714	760714	-	-	-603,	-	-
orf19.7307	Ca21chrR_C_albicans_SC5314	1944876	1945876	-	-276,	-871,-259,	-	-
orf19.989	Ca21chr1_C_albicans_SC5314	2317337	2318337	+	-638,	-261,-563,	-	-
orf19.6054	Ca21chr1_C_albicans_SC5314	87249	88249	-	-	-926,-916,	-	-
MOB2	Ca21chr1_C_albicans_SC5314	102869	103869	+	-	-603,-727,-905,-909,	-	-
orf19.6134	Ca21chrR_C_albicans_SC5314	1596414	1597414	+	-	-	-	-
orf19.6923	Ca21chr3_C_albicans_SC5314	818833	819833	+	-	-	-	-
orf19.5169	Ca21chr7_C_albicans_SC5314	632447	633447	+	-	-207,	-	-
PGA38	Ca21chr4_C_albicans_SC5314	495160	496160	-	-	-	-	-
BRF1	Ca21chrR_C_albicans_SC5314	1202310	1203310	+	-	-	-	-
SPT7	Ca21chrR_C_albicans_SC5314	2134360	2135360	+	-	-	-	-
orf19.2042	Ca21chr2_C_albicans_SC5314	137904	138904	+	-696,	-	-	-
UGA11	Ca21chr2_C_albicans_SC5314	768797	769797	+	-	-820,	-	-
orf19.499	Ca21chrR_C_albicans_SC5314	928962	929962	+	-	-343,-792,	-	-
HOG1	Ca21chr2_C_albicans_SC5314	692680	693680	-	-679,-386,	-	-	-
orf19.3637	Ca21chr2_C_albicans_SC5314	1700552	1701552	+	-	-904,	-	-
orf19.4193	Ca21chr6_C_albicans_SC5314	116477	117477	-	-	-822,-307,	-	-
orf19.1062	Ca21chr1_C_albicans_SC5314	884228	885228	-	-450,	-768,	-	-
NAD5	Ca19-mtDNA	28824	29824	+	-	-	-	-
PIN4	Ca21chrR_C_albicans_SC5314	344905	345905	+	-	-172,-886,	-	-
MCT1	Ca21chrR_C_albicans_SC5314	1208498	1209498	+	-	-62,-228,-278,-740,-933,	-	-
HGT17	Ca21chr4_C_albicans_SC5314	216149	217149	+	-	-	-	-
HIS1	Ca21chr5_C_albicans_SC5314	1154134	1155134	-	-	-	-	-
ISC1	Ca21chrR_C_albicans_SC5314	1232111	1233111	-	-	-	-	-
PGA17	Ca21chr2_C_albicans_SC5314	694838	695838	+	-	-288,-918,-968,	-	-
orf19.686	Ca21chr6_C_albicans_SC5314	400699	401699	-	-	-573,-109,	-	-
orf19.1060	Ca21chr1_C_albicans_SC5314	881950	882950	-	-	-	-	-
orf19.3367	Ca21chr4_C_albicans_SC5314	711422	712422	+	-	-	-	-
orf19.2047	Ca21chr2_C_albicans_SC5314	131181	132181	+	-130,-175,	-455,	-	-
KSP1	Ca21chr1_C_albicans_SC5314	1598119	1599119	-	-695,	-901,	-	-
orf19.5527	Ca21chr6_C_albicans_SC5314	525931	526931	+	-567,-965,	-379,	-	-
MFALPHA	Ca21chr1_C_albicans_SC5314	852302	853302	-	-	-431,-225,	-	-
GTT11	Ca21chr3_C_albicans_SC5314	783807	784807	+	-	-	-	-
DUS4	Ca21chr5_C_albicans_SC5314	46854	47854	+	-	-	-	-
orf19.1160	Ca21chr1_C_albicans_SC5314	2546774	2547774	+	-	-	-	-
orf19.7468	Ca21chrR_C_albicans_SC5314	151187	152187	+	-	-497,-811,	-	-
orf19.4347	Ca21chr5_C_albicans_SC5314	708994	709994	+	-	-835,-901,	-	-
orf19.4330	Ca21chr5_C_albicans_SC5314	671470	672470	+	-	-	-	-
orf19.5090	Ca21chr1_C_albicans_SC5314	1776650	1777650	+	-	-228,-290,	-	-
IAH1	Ca21chrR_C_albicans_SC5314	2276724	2277724	-	-	-948,-942,	-	-
PEP1	Ca21chr1_C_albicans_SC5314	2722345	2723345	+	-	-	-	-
IFF5	Ca21chr4_C_albicans_SC5314	1465204	1466204	-	-	-	-	-
ERG2	Ca21chr1_C_albicans_SC5314	155291	156291	-	-	-	-	-
TOM1	Ca21chr2_C_albicans_SC5314	654222	655222	-	-760,	-	-	-
ATX1	Ca21chrR_C_albicans_SC5314	1489772	1490772	-	-	-	-	-
RPN5	Ca21chr5_C_albicans_SC5314	1163565	1164565	+	-	-393,	-	-
MAM33	Ca21chr7_C_albicans_SC5314	862917	863917	-	-	-929,	-	-
orf19.6382	Ca21chrR_C_albicans_SC5314	1783213	1784213	-	-320,	-	-	-
orf19.6704	Ca21chr7_C_albicans_SC5314	764240	765240	+	-	-	-	-
orf19.5390	Ca21chr3_C_albicans_SC5314	113603	114603	-	-	-344,-278,	-	-
orf19.7116	Ca21chr7_C_albicans_SC5314	7476	8476	-	-	-725,	-	-
orf19.5114.1	Ca21chr1_C_albicans_SC5314	1833139	1834139	-	-	-692,	-	-
SFT2	Ca21chr1_C_albicans_SC5314	2387535	2388535	+	-638,	-	-	-
SAS3	Ca21chrR_C_albicans_SC5314	352353	353353	+	-	-34,-122,	-	-
BUD2	Ca21chr5_C_albicans_SC5314	93594	94594	-	-	-525,-347,	-	-
orf19.5688	Ca21chr5_C_albicans_SC5314	11819	12819	-	-	-278,-246,-180,	-	-
ARL1	Ca21chr4_C_albicans_SC5314	369996	370996	-	-396,	-604,	-	-
[truncated: 4,222 more rows]
