# Supplementary material for: Hsf1 and Hsp90 orchestrate temperature-dependent global transcriptional remodelling and chromatin architecture in Candida albicans
Source: Nat Commun. 2016 May 26;7:11704. doi: 10.1038/ncomms11704 (PMC4894976; doi:10.1038/ncomms11704)
Supplement: Supplementary Data 5 — RNA-seq of wild-type and HSP90 depleted cells in the absence and presence of heat shock. Log2 Fold change between conditions tested and transcript levels of each sample for three biological replicates included. [file ncomms11704-s6.xlsx]

## Sheet: Supp Data 5 RNAseq dataset
RNA-seq of wild-type and HSP90 depleted cells in the absence and presence of heat shock. Log2 Fold change between conditions tested and transcript levels of each sample for three biological replicates included.
Heat Shock RNASeq Dataset
Samples
1 - Wild-type No HS, No dox	6 - tetO-HSP90/hsp90 10' HS + dox
2 - tetO-HSP90/hsp90 No HS, No dox	7 - Wild-type 30' HS + dox
3 - Wild-type No HS + dox	8 - tetO-HSP90/hsp90 30' HS + dox
4 - tetO-HSP90/hsp90 No HS, + dox	9 - Wild-type 60' HS + dox
5 - Wild-type 10' HS + dox	10 - tetO-HSP90/hsp90 60' HS + dox
Fold changes																														Transcript Levels
		Effect of tetp (-dox)			Effect of Dox in wt			Hsp90 depletion			WT HS time series									Tet90 HS time series											Replicate and mean mRNA levels for each experimental condition
Samples		2 vs 1			3 vs 1			4 vs 2			5 vs 3			7 vs 3			9 vs 3			6 vs 4			8 vs 4			10 vs 4				Samples		1				2				3				4				5
Gene		tet90 vs wt, no dox, no HS			wt, no HS, +/- dox			tet90, no HS, +/- dox			wt 10' vs 0', HS			wt 30' vs 0', HS			wt 60' vs 0', HS			tet90 10' vs 0', HS			tet90 30' vs 0', HS			tet90 60' vs 0', HS				Gene		wt, no dox, no HS				tet90, no dox, no HS				wt, + dox, no HS				tet90, + dox, no HS				wt, + dox, 10' HS
orf19.xxx	ExtId	Log2 Fold	p-value	p-adj	Log2 Fold	p-value	p-adj	Log2 Fold	p-value	p-adj	Log2 Fold	p-value	p-adj	Log2 Fold	p-value	p-adj	Log2 Fold	p-value	p-adj	Log2 Fold	p-value	p-adj	Log2 Fold	p-value	p-adj	Log2 Fold	p-value	p-adj		orf19.xxx	Rep A	Rep B	Rep C	Mean	Rep A	Rep B	Rep C	Mean	Rep A	Rep B	Rep C	Mean	Rep A	Rep B	Rep C	Mean	Rep A	Rep B	Rep C
CaalfMp01	COX2	0.154031	0.523743	0.742336	0.347634	0.339345	0.449759	-0.0832059	0.851746	0.897074	-0.557047	0.318501	0.431046	-1.5219	0.0206465	0.0467301	-2.1585	0.00241093	0.00521868	0.289219	0.459623	0.609944	1.87353	0.00222757	0.00467387	-0.497684	0.500075	0.571406		CaalfMp01	3	0	5	2.66667	8	4	2	4.66667	10	2	4	5.33333	7	4	1	4	5	2	1
CaalfMp02	NAD6	0.0783792	0.408479	0.646957	0.315565	0.177699	0.271426	-0.137186	0.594624	0.69428	-0.571894	0.17701	0.272343	-0.708689	0.237609	0.350685	-1.27782	0.0619235	0.0960312	0.111368	0.644058	0.75711	0.977867	0.1064	0.152442	0.444917	0.507271	0.577503		CaalfMp02	0	0	0	0	3	0	0	1	4	1	0	1.66667	0	1	0	0.333333	0	0	0
CaalfMp03	NAD1	0.0424149	0.773088	0.893897	0.311521	0.301128	0.410767	-0.0159246	0.954521	0.973225	-0.48366	0.369173	0.482511	-0.690465	0.296112	0.414939	-0.724137	0.319564	0.393604	0.279526	0.422463	0.574708	1.29269	0.0424737	0.0670181	0.286769	0.704214	0.758496		CaalfMp03	1	0	2	1	5	0	0	1.66667	8	0	2	3.33333	4	0	0	1.33333	2	1	1
CaalfMp04	COX3A	NA	NA	NA	NA	NA	NA	NA	NA	NA	NA	NA	NA	NA	NA	NA	NA	NA	NA	NA	NA	NA	NA	NA	NA	NA	NA	NA		CaalfMp04	0	0	0	0	0	0	0	0	0	0	0	0	0	0	0	0	0	0	0
CaalfMp05	ATP9	-0.0105672	0.95218	0.981122	0.0475315	0.867373	0.903435	0.105658	0.791556	0.853328	-0.1973	0.714918	0.78998	-0.457722	0.475136	0.592763	-0.490226	0.489809	0.567523	0.493443	0.199062	0.340108	0.70428	0.185595	0.249465	0.655431	0.388335	0.462405		CaalfMp05	0	0	6	2	4	1	1	2	5	1	1	2.33333	1	7	0	2.66667	3	0	2
CaalfMp06	ATP6	-0.00593621	0.976218	0.991782	0.386282	0.287628	0.396338	0.289054	0.50591	0.620732	-0.596486	0.286326	0.3965	-1.49287	0.0214842	0.0483472	-0.986005	0.120126	0.171496	0.155585	0.699718	0.800134	0.917935	0.148725	0.205375	-0.22884	0.760426	0.806034		CaalfMp06	5	0	1	2	1	4	1	2	5	5	3	4.33333	6	2	2	3.33333	4	2	0
CaalfMp07	ATP8	NA	NA	NA	0.179483	0.329574	0.440227	NA	NA	NA	-0.325691	0.342788	0.455644	-0.302994	0.571038	0.680215	-0.770809	0.197039	0.260216	0.0903049	0.521082	0.663958	0.939805	0.0990495	0.143071	0.185349	0.624825	0.687866		CaalfMp07	0	0	0	0	0	0	0	0	1	0	1	0.666667	0	0	0	0	0	0	0
CaalfMp08	COX1	-0.370451	0.145288	0.357496	-0.356611	0.274315	0.382386	0.0144628	0.972225	0.985003	-0.240487	0.579851	0.677936	-0.0983164	0.878572	0.919606	0.249476	0.73295	0.787053	0.681589	0.0876882	0.184181	2.30577	0.000211334	0.000533748	1.15645	0.11659	0.161369		CaalfMp08	4	2	10	5.33333	1	3	2	2	5	0	0	1.66667	4	0	2	2	1	0	1
CaalfMp08.1		-0.153702	0.322143	0.569294	-0.11774	0.690886	0.771802	0.198724	0.51678	0.630968	0.443664	0.414143	0.526144	-0.70561	0.183916	0.286396	0.107289	0.88357	0.908778	-0.0529843	0.844311	0.904843	1.39375	0.0287847	0.047464	0.209042	0.783968	0.825271		CaalfMp08.1	3	0	2	1.66667	0	1	0	0.333333	2	0	1	1	1	0	2	1	3	1	3
CaalfMp08.2		-0.113259	0.565845	0.774347	-0.221824	0.454127	0.565213	-0.101143	0.768272	0.836458	-0.20131	0.468855	0.578402	-0.216715	0.652461	0.745928	-0.061284	0.927624	0.942651	0.245898	0.432973	0.584681	1.05919	0.0879211	0.128766	0.524628	0.489351	0.561586		CaalfMp08.2	2	1	2	1.66667	2	1	0	1	2	0	0	0.666667	1	1	0	0.666667	0	0	0
CaalfMp08.3		-0.0479947	0.698071	0.85365	-0.0747957	0.72911	0.803	0.0846615	0.731821	0.807901	-0.125289	0.576489	0.675014	0.0928899	0.859704	0.905301	0.210314	0.748787	0.801014	0.00380678	0.986379	0.992887	0.629798	0.287181	0.364123	0.131951	0.855857	0.884329		CaalfMp08.3	1	0	1	0.666667	0	1	0	0.333333	0	1	0	0.333333	2	0	0	0.666667	0	0	0
CaalfMp08.4		0.033865	0.592831	0.789725	NA	NA	NA	-0.0945198	0.548141	0.656801	NA	NA	NA	0.14574	0.61774	0.717403	0.864547	0.189733	0.25216	0.0843985	0.535716	0.676731	0.613133	0.22032	0.289551	0.605844	0.320609	0.392871		CaalfMp08.4	0	0	0	0	1	0	0	0.333333	0	0	0	0	0	0	0	0	0	0	0
CaalfMp09	NAD2	-0.0869554	0.640694	0.820542	0.0938684	0.745839	0.816093	0.0813513	0.825041	0.879681	-0.508662	0.310269	0.422463	-1.07327	0.0866304	0.156589	-0.811054	0.263816	0.334868	0.384044	0.293172	0.447266	1.06293	0.0954943	0.138497	0.312503	0.68398	0.741411		CaalfMp09	2	0	6	2.66667	4	1	0	1.66667	10	1	0	3.66667	5	0	1	2	2	1	0
CaalfMp10	NAD3	NA	NA	NA	NA	NA	NA	0.104201	0.526852	0.639514	0.117193	0.591316	0.685606	NA	NA	NA	NA	NA	NA	0.10114	0.677412	0.78264	0.443608	0.38706	0.468739	0.260446	0.703091	0.757677		CaalfMp10	0	0	0	0	0	0	0	0	0	0	0	0	1	0	0	0.333333	0	1	0
CaalfMp11	COB	-0.348659	0.120876	0.320364	-0.101881	0.742024	0.813344	0.280076	0.508614	0.623558	0.185287	0.740204	0.811051	-0.385197	0.560535	0.670377	-0.55728	0.438115	0.515531	0.839051	0.041832	0.103627	1.75721	0.00569513	0.0109884	0.295826	0.697428	0.752204		CaalfMp11	6	0	11	5.66667	1	2	1	1.33333	9	2	0	3.66667	4	2	1	2.33333	6	5	4
CaalfMp11.1		0.0253863	0.921349	0.968366	0.181738	0.609549	0.70349	-0.176054	0.690964	0.778206	-0.0594687	0.914344	0.94249	-0.639907	0.332166	0.451475	-1.18343	0.100017	0.146522	-0.319519	0.397256	0.550961	-0.286327	0.651944	0.718631	-0.954086	0.213596	0.275118		CaalfMp11.1	6	3	2	3.66667	1	6	6	4.33333	5	0	12	5.66667	3	6	1	3.33333	1	5	9
CaalfMp12	NAD4L	-0.0647709	0.447473	0.680582	-0.107252	0.457416	0.568399	0.333453	0.229064	0.343981	NA	NA	NA	NA	NA	NA	NA	NA	NA	-0.147685	0.572244	0.704327	0.337639	0.579794	0.654897	-0.340112	0.634903	0.696882		CaalfMp12	0	0	2	0.666667	0	0	0	0	0	0	0	0	2	0	1	1	0	0	0
CaalfMp13	NAD5	-0.391846	0.0970652	0.278956	0.224058	0.555852	0.659704	0.168127	0.653499	0.746181	-0.87228	0.118894	0.19888	-1.45925	0.0253468	0.0555064	-2.1559	0.00261792	0.00561059	0.563248	0.150066	0.277382	0.866375	0.128248	0.179996	0.838663	0.274068	0.343078		CaalfMp13	5	2	5	4	1	2	0	1	9	7	1	5.66667	3	2	0	1.66667	3	1	1
CaalfMp14	NAD4	0.0964184	0.658848	0.828535	0.339355	0.311235	0.422246	-0.222208	0.60919	0.707549	-0.582704	0.297409	0.408237	-1.00798	0.122959	0.207768	-1.64709	0.0242867	0.0418871	0.431072	0.27724	0.430306	0.782176	0.2198	0.289104	0.068894	0.928968	0.944473		CaalfMp14	6	0	1	2.33333	7	2	2	3.66667	12	4	1	5.66667	5	1	1	2.33333	3	3	2
CaalfMp15	COX3B	NA	NA	NA	NA	NA	NA	NA	NA	NA	NA	NA	NA	NA	NA	NA	NA	NA	NA	NA	NA	NA	NA	NA	NA	NA	NA	NA		CaalfMp15	0	0	0	0	0	0	0	0	0	0	0	0	0	0	0	0	0	0	0
CaalfMr16	RRNL	-0.321422	0.239915	0.478834	0.135929	0.714915	0.791559	0.54241	0.223202	0.337124	-0.894664	0.050862	0.0988984	-1.3609	0.00755666	0.0199876	-1.31888	0.00934283	0.0177653	0.27185	0.49813	0.645251	1.03028	0.104186	0.149509	0.129026	0.862702	0.889643		CaalfMr16	274	125	1164	521	368	240	221	276.333	1249	248	436	644.333	1328	210	197	578.333	450	226	234
CaalfMr17	RRNS	-0.410713	0.10823	0.300933	-0.047594	0.894814	0.921556	0.576763	0.153596	0.251786	-1.05382	0.0277509	0.0602552	-1.71457	0.000778563	0.00282843	-1.26407	0.0162941	0.0293818	0.980519	0.0137418	0.0426999	1.59365	0.0116877	0.0211372	0.749963	0.31212	0.383832		CaalfMr17	99	44	590	244.333	92	96	55	81	421	93	112	208.667	255	86	67	136	131	65	53
CaalfMt18	tA(UGC)3mt	-0.037405	0.566495	0.774347	-0.0644201	0.569708	0.668989	NA	NA	NA	NA	NA	NA	NA	NA	NA	NA	NA	NA	NA	NA	NA	0.15048	0.592775	0.666433	NA	NA	NA		CaalfMt18	0	0	1	0.333333	0	0	0	0	0	0	0	0	0	0	0	0	0	0	0
CaalfMt19	tN(GUU)5mt	NA	NA	NA	NA	NA	NA	NA	NA	NA	NA	NA	NA	NA	NA	NA	NA	NA	NA	NA	NA	NA	NA	NA	NA	NA	NA	NA		CaalfMt19	0	0	0	0	0	0	0	0	0	0	0	0	0	0	0	0	0	0	0
CaalfMt20	tK(UUU)6mt	NA	NA	NA	NA	NA	NA	NA	NA	NA	NA	NA	NA	NA	NA	NA	NA	NA	NA	NA	NA	NA	NA	NA	NA	NA	NA	NA		CaalfMt20	0	0	0	0	0	0	0	0	0	0	0	0	0	0	0	0	0	0	0
CaalfMt21	tL(UAA)6mt	NA	NA	NA	NA	NA	NA	NA	NA	NA	NA	NA	NA	NA	NA	NA	NA	NA	NA	NA	NA	NA	NA	NA	NA	NA	NA	NA		CaalfMt21	0	0	0	0	0	0	0	0	0	0	0	0	0	0	0	0	0	0	0
CaalfMt22	tY(GUA)5mt	NA	NA	NA	NA	NA	NA	NA	NA	NA	NA	NA	NA	NA	NA	NA	NA	NA	NA	NA	NA	NA	NA	NA	NA	NA	NA	NA		CaalfMt22	0	0	0	0	0	0	0	0	0	0	0	0	0	0	0	0	0	0	0
CaalfMt23	tH(GUG)4mt	NA	NA	NA	NA	NA	NA	NA	NA	NA	NA	NA	NA	NA	NA	NA	NA	NA	NA	NA	NA	NA	NA	NA	NA	NA	NA	NA		CaalfMt23	0	0	0	0	0	0	0	0	0	0	0	0	0	0	0	0	0	0	0
CaalfMt24	tT(UGU)3mt	NA	NA	NA	NA	NA	NA	NA	NA	NA	NA	NA	NA	NA	NA	NA	NA	NA	NA	NA	NA	NA	NA	NA	NA	NA	NA	NA		CaalfMt24	0	0	0	0	0	0	0	0	0	0	0	0	0	0	0	0	0	0	0
CaalfMt25	tE(UUC)8mt	NA	NA	NA	NA	NA	NA	NA	NA	NA	NA	NA	NA	NA	NA	NA	NA	NA	NA	NA	NA	NA	NA	NA	NA	NA	NA	NA		CaalfMt25	0	0	0	0	0	0	0	0	0	0	0	0	0	0	0	0	0	0	0
CaalfMt26	tI(GAU)1mt	NA	NA	NA	NA	NA	NA	NA	NA	NA	NA	NA	NA	NA	NA	NA	NA	NA	NA	NA	NA	NA	NA	NA	NA	NA	NA	NA		CaalfMt26	0	0	0	0	0	0	0	0	0	0	0	0	0	0	0	0	0	0	0
CaalfMt27	tP(UGG)6mt	NA	NA	NA	NA	NA	NA	NA	NA	NA	NA	NA	NA	NA	NA	NA	NA	NA	NA	NA	NA	NA	NA	NA	NA	NA	NA	NA		CaalfMt27	0	0	0	0	0	0	0	0	0	0	0	0	0	0	0	0	0	0	0
CaalfMt28	tC(GCA)3mt	NA	NA	NA	NA	NA	NA	NA	NA	NA	NA	NA	NA	NA	NA	NA	NA	NA	NA	NA	NA	NA	NA	NA	NA	NA	NA	NA		CaalfMt28	0	0	0	0	0	0	0	0	0	0	0	0	0	0	0	0	0	0	0
CaalfMt29	tG(UCC)3mt	NA	NA	NA	NA	NA	NA	NA	NA	NA	NA	NA	NA	NA	NA	NA	NA	NA	NA	NA	NA	NA	NA	NA	NA	NA	NA	NA		CaalfMt29	0	0	0	0	0	0	0	0	0	0	0	0	0	0	0	0	0	0	0
CaalfMt30	tR(UCU)6mt	NA	NA	NA	NA	NA	NA	NA	NA	NA	NA	NA	NA	NA	NA	NA	NA	NA	NA	NA	NA	NA	NA	NA	NA	NA	NA	NA		CaalfMt30	0	0	0	0	0	0	0	0	0	0	0	0	0	0	0	0	0	0	0
CaalfMt31	tV(UAC)2mt	NA	NA	NA	NA	NA	NA	NA	NA	NA	NA	NA	NA	NA	NA	NA	NA	NA	NA	NA	NA	NA	NA	NA	NA	NA	NA	NA		CaalfMt31	0	0	0	0	0	0	0	0	0	0	0	0	0	0	0	0	0	0	0
CaalfMt32	tW(UCA)1mt	NA	NA	NA	NA	NA	NA	NA	NA	NA	NA	NA	NA	NA	NA	NA	NA	NA	NA	NA	NA	NA	NA	NA	NA	NA	NA	NA		CaalfMt32	0	0	0	0	0	0	0	0	0	0	0	0	0	0	0	0	0	0	0
CaalfMt33	tF(GAA)6mt	NA	NA	NA	NA	NA	NA	NA	NA	NA	NA	NA	NA	NA	NA	NA	NA	NA	NA	NA	NA	NA	NA	NA	NA	NA	NA	NA		CaalfMt33	0	0	0	0	0	0	0	0	0	0	0	0	0	0	0	0	0	0	0
CaalfMt34	tR(ACG)3mt	NA	NA	NA	NA	NA	NA	NA	NA	NA	NA	NA	NA	NA	NA	NA	NA	NA	NA	NA	NA	NA	NA	NA	NA	NA	NA	NA		CaalfMt34	0	0	0	0	0	0	0	0	0	0	0	0	0	0	0	0	0	0	0
CaalfMt35	tM(CAU)5mt	-0.134682	0.26344	0.504815	-0.0705538	0.792379	0.850165	0.104201	0.526852	0.639514	-0.333147	0.336318	0.448949	-0.541613	0.26342	0.379756	-0.473232	0.467383	0.54486	-0.0797261	0.556271	0.689551	0.377184	0.485934	0.568248	-0.0857269	0.877958	0.901523		CaalfMt35	1	0	2	1	0	0	0	0	1	1	0	0.666667	1	0	0	0.333333	0	0	0
CaalfMt36	tQ(UUG)6mt	NA	NA	NA	0.0647957	0.569335	0.668989	NA	NA	NA	-0.116624	0.590915	0.685606	-0.216085	0.51568	0.629696	-0.326238	0.449837	0.52699	NA	NA	NA	NA	NA	NA	NA	NA	NA		CaalfMt36	0	0	0	0	0	0	0	0	0	0	1	0.333333	0	0	0	0	0	0	0
CaalfMt37	tD(GUC)8mt	-0.037405	0.566495	0.774347	-0.0644201	0.569708	0.668989	NA	NA	NA	NA	NA	NA	NA	NA	NA	NA	NA	NA	NA	NA	NA	NA	NA	NA	NA	NA	NA		CaalfMt37	0	0	1	0.333333	0	0	0	0	0	0	0	0	0	0	0	0	0	0	0
CaalfMt38	tS(GCU)3mt	NA	NA	NA	NA	NA	NA	NA	NA	NA	NA	NA	NA	NA	NA	NA	NA	NA	NA	NA	NA	NA	NA	NA	NA	0.196295	0.613677	0.677973		CaalfMt38	0	0	0	0	0	0	0	0	0	0	0	0	0	0	0	0	0	0	0
CaalfMt39	tS(UGA)4mt	NA	NA	NA	NA	NA	NA	NA	NA	NA	NA	NA	NA	NA	NA	NA	NA	NA	NA	NA	NA	NA	NA	NA	NA	NA	NA	NA		CaalfMt39	0	0	0	0	0	0	0	0	0	0	0	0	0	0	0	0	0	0	0
CaalfMt40	tL(UAG)1mt	NA	NA	NA	NA	NA	NA	NA	NA	NA	NA	NA	NA	NA	NA	NA	NA	NA	NA	NA	NA	NA	NA	NA	NA	NA	NA	NA		CaalfMt40	0	0	0	0	0	0	0	0	0	0	0	0	0	0	0	0	0	0	0
CaalfMt41	tM(CAU)6mt	NA	NA	NA	NA	NA	NA	NA	NA	NA	NA	NA	NA	NA	NA	NA	NA	NA	NA	NA	NA	NA	NA	NA	NA	NA	NA	NA		CaalfMt41	0	0	0	0	0	0	0	0	0	0	0	0	0	0	0	0	0	0	0
CaalfMt42	tE(UUC)9mt	NA	NA	NA	NA	NA	NA	NA	NA	NA	NA	NA	NA	NA	NA	NA	NA	NA	NA	NA	NA	NA	NA	NA	NA	NA	NA	NA		CaalfMt42	0	0	0	0	0	0	0	0	0	0	0	0	0	0	0	0	0	0	0
CaalfMt43	tT(UGU)4mt	NA	NA	NA	NA	NA	NA	NA	NA	NA	NA	NA	NA	NA	NA	NA	NA	NA	NA	NA	NA	NA	NA	NA	NA	NA	NA	NA		CaalfMt43	0	0	0	0	0	0	0	0	0	0	0	0	0	0	0	0	0	0	0
CaalfMt44	tH(GUG)5mt	NA	NA	NA	NA	NA	NA	NA	NA	NA	NA	NA	NA	NA	NA	NA	NA	NA	NA	NA	NA	NA	NA	NA	NA	NA	NA	NA		CaalfMt44	0	0	0	0	0	0	0	0	0	0	0	0	0	0	0	0	0	0	0
CaalfMt45	tY(GUA)6mt	NA	NA	NA	NA	NA	NA	NA	NA	NA	NA	NA	NA	NA	NA	NA	NA	NA	NA	NA	NA	NA	NA	NA	NA	NA	NA	NA		CaalfMt45	0	0	0	0	0	0	0	0	0	0	0	0	0	0	0	0	0	0	0
CaalfMt46	tL(UAA)7mt	NA	NA	NA	NA	NA	NA	NA	NA	NA	NA	NA	NA	NA	NA	NA	NA	NA	NA	NA	NA	NA	NA	NA	NA	NA	NA	NA		CaalfMt46	0	0	0	0	0	0	0	0	0	0	0	0	0	0	0	0	0	0	0
CaalfMt47	tK(UUU)7mt	NA	NA	NA	NA	NA	NA	NA	NA	NA	NA	NA	NA	NA	NA	NA	NA	NA	NA	NA	NA	NA	NA	NA	NA	NA	NA	NA		CaalfMt47	0	0	0	0	0	0	0	0	0	0	0	0	0	0	0	0	0	0	0
CD39		-0.0361675	0.573127	0.778943	-0.0621692	0.576773	0.675218	0.0922703	0.552826	0.659378	0.79532	0.0958594	0.167084	0.865477	0.139884	0.230409	2.12879	0.00364585	0.00758806	0.111368	0.644058	0.75711	0.477705	0.382516	0.464134	0.686881	0.349428	0.423472		CD39	1	0	0	0.333333	0	0	0	0	0	0	0	0	0	1	0	0.333333	1	2	2
ITS1	ITS1	-0.0288265	0.921034	0.968366	0.293738	0.246563	0.352846	-0.511126	0.208626	0.319123	2.31076	3.61902e-05	0.000192217	3.41826	7.90977e-09	8.83024e-08	4.34866	5.01129e-28	1.42244e-26	2.98577	2.42556e-16	1.48744e-14	5.23585	7.78449e-81	1.87456e-78	5.48738	3.18673e-59	1.88618e-57		ITS1	195	113	194	167.333	348	125	64	179	168	160	303	210.333	123	129	66	106	581	14741	9890
ITS2	ITS2	-0.0668642	0.817968	0.918908	0.537114	0.0825819	0.149926	-0.391843	0.320043	0.442015	2.86659	8.89247e-08	9.06916e-07	2.97895	3.37086e-07	2.91305e-06	3.46436	7.41661e-19	1.06463e-17	2.74534	1.05146e-14	5.09838e-13	4.72846	1.20487e-73	2.15534e-71	4.78422	1.36391e-48	5.45043e-47		ITS2	587	206	476	423	831	234	206	423.667	510	449	1016	658.333	326	349	181	285.333	1330	28770	19337
LSU-C2809		-0.0578201	0.778206	0.896825	-0.527884	0.0669955	0.127414	-0.250818	0.483443	0.600481	1.25711	0.0175567	0.0409613	1.97886	0.00277546	0.00842439	2.60997	0.000331493	0.000847373	0.369449	0.283827	0.437061	0.789839	0.210701	0.278842	1.7853	0.0176675	0.029247		LSU-C2809	2	1	3	2	0	1	4	1.66667	0	0	0	0	1	1	0	0.666667	1	4	7
LSU-G1431		-0.104367	0.536453	0.754032	-0.191066	0.52534	0.632395	0.098467	0.774488	0.840731	0.242464	0.615049	0.705004	0.451261	0.477695	0.595482	0.927293	0.204562	0.268343	-0.310515	0.219712	0.364342	-0.243075	0.680728	0.742903	0.133242	0.863189	0.889854		LSU-G1431	1	2	1	1.33333	0	2	0	0.666667	1	0	1	0.666667	1	1	1	1	1	0	3
orf19.10	ALK8	-0.26465	0.364896	0.607188	0.0931202	0.801297	0.856492	0.922123	0.00752561	0.0224617	-2.22124	3.29416e-06	2.30739e-05	-0.462849	0.327252	0.446303	0.545957	0.211546	0.276579	-0.613446	0.0407214	0.101358	-2.04585	8.19418e-08	3.32063e-07	-1.46919	0.00371935	0.00694499		orf19.10	52	11	32	31.6667	21	14	37	24	54	23	23	33.3333	33	65	60	52.6667	3	5	5
orf19.100		0.192853	0.443249	0.677101	1.35782	2.86198e-06	7.05653e-05	0.775795	0.0235436	0.0561736	-1.67037	1.40462e-07	1.35319e-06	-1.30276	0.00014308	0.000636906	-0.96664	0.00288542	0.00612737	-0.258264	0.375624	0.5286	-0.75592	0.0114239	0.0207019	-0.409839	0.178601	0.236003		orf19.100	222	128	154	168	235	125	312	224	751	301	509	520.333	436	251	572	419.667	167	141	141
orf19.1002		-0.0230665	0.90961	0.964106	0.766836	7.91854e-05	0.000725116	0.332556	0.175197	0.278001	-0.818523	0.000347717	0.00139846	-0.111546	0.71614	0.795936	-0.469622	0.0564393	0.0884225	-0.345411	0.12004	0.234494	0.0184684	0.934207	0.949832	-0.128991	0.549906	0.617856		orf19.1002	417	263	323	334.333	341	276	482	366.333	701	451	620	590.667	401	416	583	466.667	411	278	318
orf19.1005		0.282214	0.328003	0.573134	-0.412575	0.256917	0.363991	0.137868	0.725504	0.803175	0.195977	0.676883	0.758254	1.14116	0.0100078	0.0254928	2.03887	4.17283e-06	1.45828e-05	0.0122675	0.975145	0.984748	-0.409851	0.333748	0.413699	-0.323153	0.496259	0.568162		orf19.1005	17	10	16	14.3333	17	15	35	22.3333	12	4	12	9.33333	11	30	36	25.6667	10	13	11
orf19.1007	KCS1	-0.299731	0.105093	0.294836	-0.153829	0.485175	0.594019	-0.36087	0.0989327	0.178108	0.357101	0.123565	0.204494	0.496471	0.0538869	0.105061	0.0886199	0.693074	0.751409	0.650126	0.000547127	0.00299412	1.3585	2.3498e-12	1.4786e-11	1.33246	4.59063e-10	2.22235e-09		orf19.1007	431	407	566	468	359	469	418	415.333	507	307	450	421.333	231	405	330	322	689	509	488
orf19.1008		-0.0361675	0.573127	0.778943	-0.0621692	0.576773	0.675218	NA	NA	NA	1.61538	0.0034313	0.0101448	1.63402	0.0123047	0.0304056	2.8695	6.0783e-05	0.00017571	0.214612	0.30636	0.460534	0.486188	0.292293	0.369482	1.35469	0.0700251	0.101816		orf19.1008	1	0	0	0.333333	0	0	0	0	0	0	0	0	0	0	0	0	5	5	4
orf19.1009		0.0614981	0.670982	0.836278	0.121958	0.618012	0.710891	-0.391739	0.18501	0.28996	0.856245	0.125579	0.207332	1.65824	0.0111424	0.0279405	2.84207	7.12104e-06	2.39776e-05	0.0850087	0.534174	0.676087	1.55513	0.0129255	0.0231947	2.02718	0.00873816	0.0153095		orf19.1009	2	0	0	0.666667	0	3	1	1.33333	3	1	0	1.33333	0	0	0	0	3	8	4
orf19.101	RIM9	0.69127	0.00111356	0.0115518	1.2201	9.89762e-06	0.000158311	0.505076	0.0855307	0.158661	-0.590278	0.0596567	0.112861	-0.915526	0.00916447	0.0236519	-1.10659	0.000573859	0.00140618	1.04384	0.000113198	0.000786727	-0.289278	0.273309	0.34844	-0.224217	0.414247	0.487981		orf19.101	194	135	172	167	335	226	430	330.333	669	295	392	452	514	330	599	481	276	284	325
orf19.1010	MNT3	-0.260869	0.0770411	0.242257	0.144511	0.450468	0.56238	-0.808562	1.74542e-07	2.2017e-06	-0.240236	0.224204	0.327316	0.187201	0.416705	0.537501	0.0298238	0.88426	0.909189	0.597271	0.00104444	0.00511057	0.71563	0.000278662	0.000685272	0.769964	0.000484712	0.00105961		orf19.1010	485	327	365	392.333	361	363	358	360.667	531	380	399	436.667	180	238	189	202.333	407	353	375
orf19.1011	MNN21	0.2082	0.260097	0.501485	0.716091	4.62298e-05	0.000480636	0.349749	0.0530825	0.108175	0.12443	0.4419	0.552441	-0.85806	2.92861e-05	0.000158671	-1.01818	5.89352e-09	3.08341e-08	0.947842	1.34503e-10	3.49095e-09	0.258023	0.109172	0.156056	-0.477209	0.0258632	0.0415746		orf19.1011	1823	1019	1386	1409.33	2101	1371	2047	1839.67	2689	1936	2460	2361.67	2240	2352	2430	2340.67	2696	2598	2637
orf19.1012		0.0518518	0.760456	0.887839	0.333511	0.0703744	0.132507	0.262543	0.150315	0.247643	-0.395769	0.0892035	0.157394	0.316334	0.284514	0.403126	-0.503748	0.0109713	0.0205197	0.460057	0.0690655	0.15314	0.46138	0.00158064	0.00340668	0.58665	0.0219417	0.0357472		orf19.1012	1096	856	926	959.333	1077	919	1380	1125.33	1499	1120	1083	1234	1283	1317	1444	1348	952	798	1099
orf19.102		0.0583669	0.706573	0.858472	-0.460824	0.0686376	0.129943	-0.502312	0.0199793	0.0495632	0.11271	0.68904	0.769533	0.00590535	0.984691	0.991448	-0.285167	0.314191	0.388053	-0.713646	0.000589375	0.00318905	-2.07838	3.72429e-17	3.4392e-16	-2.60365	2.68122e-17	2.44861e-16		orf19.102	683	587	831	700.333	746	877	833	818.667	310	602	554	488.667	409	770	538	572.333	595	505	546
orf19.1026		-0.103697	0.543418	0.759328	-0.850788	7.00067e-05	0.00066672	-0.656883	0.00270519	0.00978634	0.374403	0.180266	0.276267	0.152765	0.568098	0.677871	0.188443	0.402586	0.479844	-0.125029	0.508212	0.653281	-0.036967	0.860959	0.891134	-0.216816	0.323977	0.396611		orf19.1026	1173	1016	1403	1197.33	1209	1426	1076	1237	461	739	697	632.333	681	992	625	766	1166	672	765
orf19.1026.1		-0.0361201	0.869998	0.945546	-0.720695	0.00667916	0.0220215	-0.189381	0.396617	0.518416	0.197436	0.521282	0.62714	0.73322	0.017821	0.0415801	0.623925	0.0249427	0.0428438	-0.33471	0.0665843	0.149064	-0.0152394	0.931444	0.947947	-0.281388	0.210307	0.271272		orf19.1026.1	142	143	210	165	169	219	150	179.333	67	119	93	93	138	180	152	156.667	147	90	100
orf19.1027	PDR16	0.0144536	0.937369	0.975851	0.363935	0.0412191	0.0878915	0.566753	4.29535e-05	0.000292357	1.12534	0.00173532	0.00565378	0.215194	0.468752	0.587485	0.285763	0.146622	0.203037	0.381286	0.0371378	0.0943913	0.221402	0.185537	0.249442	-0.48779	0.000970436	0.00201807		orf19.1027	1108	544	778	810	1045	817	841	901	1038	999	1087	1041.33	1161	1486	1386	1344.33	1300	3874	2518
orf19.1028	ELA1	-0.107052	0.612717	0.803869	-0.638056	0.000369157	0.00235943	-0.635229	0.0118058	0.0323882	2.13439	9.82831e-18	4.42769e-16	2.14668	1.73513e-23	1.00798e-21	1.96967	9.06956e-25	2.0319e-23	0.937581	5.54904e-07	6.96972e-06	1.56381	7.14925e-18	6.97219e-17	2.03733	1.08854e-16	9.5251e-16		orf19.1028	197	166	238	200.333	151	242	221	204.667	138	120	119	125.667	103	160	120	127.667	471	691	674
orf19.1029	RPP1	-0.173727	0.437335	0.67319	-1.2791	9.98037e-07	3.48715e-05	-0.849385	0.0027391	0.00989183	1.78705	1.25738e-09	1.87024e-08	1.99987	1.9453e-07	1.75105e-06	2.03911	1.30585e-10	8.31634e-10	0.356131	0.144867	0.269926	1.88599	3.92447e-16	3.35671e-15	2.16461	2.05709e-15	1.65041e-14		orf19.1029	289	233	356	292.667	234	377	230	280.333	65	132	119	105.333	110	200	131	147	384	419	437
orf19.103	KAR5	-0.0672829	0.800622	0.909013	0.102308	0.715604	0.792167	-0.717282	0.0555695	0.112079	0.466714	0.11543	0.194516	0.541279	0.0729578	0.135203	1.02743	3.82997e-05	0.000114516	0.120811	0.75193	0.841231	0.229788	0.608957	0.679138	0.150313	0.743881	0.792379		orf19.103	40	18	35	31	34	22	40	32	31	29	40	33.3333	8	29	14	17	43	47	55
orf19.1030		-0.426651	0.0190738	0.094308	-0.666797	0.00122026	0.00601737	-1.83899	6.77104e-18	3.5528e-16	-0.759912	0.0203945	0.0463222	-1.04183	6.62413e-05	0.000320925	-1.25743	1.98563e-07	8.43321e-07	-0.69293	0.00708374	0.0249066	-1.19976	4.33245e-07	1.60506e-06	-0.475181	0.0340597	0.0532895		orf19.1030	8518	7025	11669	9070.67	6584	8284	6832	7233.33	4337	5515	6680	5510.67	1577	2477	1588	1880.67	5123	2213	2296
orf19.1031	HMG1	-0.231936	0.11134	0.30443	-0.403123	0.0252547	0.0608493	-0.469476	0.00834618	0.0244321	0.643992	0.000758096	0.00276	-0.335696	0.146681	0.239374	-0.466011	0.011138	0.020788	-0.191936	0.272344	0.425463	-0.955505	8.58807e-08	3.47351e-07	-1.61124	1.03903e-14	7.83515e-14		orf19.1031	5432	4784	5399	5205	5117	5294	4401	4937.33	3307	4572	3832	3903.67	2880	4440	3306	3542	6760	6440	5994
orf19.1032	SKO1	0.0927274	0.567359	0.774969	0.324874	0.0506359	0.102554	-0.561138	0.0112116	0.0309895	0.0432602	0.870463	0.909905	-0.327094	0.439113	0.560528	0.144682	0.644789	0.708861	0.324045	0.152875	0.280915	0.67112	0.000882758	0.00198883	0.831788	0.000116666	0.000280769		orf19.1032	804	698	800	767.333	990	1008	780	926	953	1099	884	978.667	521	823	502	615.333	829	1390	906
orf19.1033	STR2	-0.168126	0.361966	0.605137	0.338568	0.010692	0.0312838	0.868846	5.79348e-06	5.06646e-05	-0.774929	0.0301623	0.0645952	-0.679961	0.0248552	0.0546014	-1.27321	3.79297e-14	3.47855e-13	-0.510148	0.0011951	0.00573705	-1.42045	7.14939e-30	1.38155e-28	-1.59694	9.72019e-27	1.63497e-25		orf19.1033	2512	1500	2405	2139	1794	1776	2654	2074.67	2785	2410	2904	2699.67	3476	4181	4016	3891	2659	899	1057
orf19.1034		0.429545	0.132792	0.337244	1.77549	1.92515e-08	2.28928e-06	0.264302	0.501938	0.617801	-0.635927	0.0751074	0.136563	-1.98265	1.35268e-07	1.25543e-06	-2.24907	2.14442e-10	1.32924e-09	1.24754	4.25059e-05	0.000336125	-0.451558	0.193741	0.258804	-0.510851	0.126332	0.17321		orf19.1034	816	343	460	539.667	746	421	1751	972.667	3916	1487	2174	2525.67	1288	654	1683	1208.33	2222	1215	1323
orf19.1035	WAR1	-0.418555	0.00891279	0.0543686	-0.487448	0.00290624	0.0116287	-0.238476	0.22551	0.340199	0.967199	4.73492e-06	3.17793e-05	-0.364169	0.271539	0.389135	0.19081	0.32529	0.399324	0.408095	0.0315102	0.0828052	0.34992	0.0814895	0.120246	0.158529	0.462336	0.534592		orf19.1035	625	465	643	577.667	486	525	396	469	328	417	473	406	393	439	348	393.333	762	957	788
orf19.1036	MNS1	-0.198605	0.0317422	0.137564	0.147047	0.146106	0.232859	0.327745	0.00188119	0.00731732	-0.521727	0.000586363	0.00220264	-0.213592	0.208754	0.317066	-0.314473	0.0096632	0.0183189	-0.293847	0.0173265	0.0516573	-0.00462469	0.971506	0.977595	-0.0425739	0.791244	0.832232		orf19.1036	2265	1659	2151	2025	1943	1913	2036	1964	2363	2201	2175	2246.33	2292	2611	2490	2464.33	1895	1460	1464
orf19.1037		-0.260706	0.299897	0.54425	0.639693	0.000232995	0.00164787	0.779021	0.0126644	0.0341583	-1.23425	6.5663e-09	8.37438e-08	-0.767571	0.0296532	0.0633451	-1.44344	2.05464e-07	8.691e-07	-0.0144809	0.958863	0.97633	-1.20095	8.29657e-07	2.98191e-06	-2.01849	3.46882e-14	2.49866e-13		orf19.1037	340	224	312	292	211	158	402	257	554	384	457	465	403	420	608	477	177	206	204
orf19.1039	BET4	-0.300486	0.184633	0.409964	-0.363117	0.140109	0.224997	-0.170625	0.371429	0.494027	0.41313	0.0903689	0.159226	0.732622	0.00299067	0.00898634	1.22442	8.4725e-05	0.000238332	0.379643	0.129047	0.247908	0.921616	0.00328207	0.00663299	1.05649	0.000152878	0.000361674		orf19.1039	313	169	155	212.333	191	192	164	182.333	164	157	155	158.667	125	181	179	161.667	213	176	270
orf19.104		-0.12846	0.561978	0.772785	0.221301	0.294641	0.403684	-0.617315	0.0146763	0.0386337	0.329496	0.14048	0.226723	0.812821	0.000425446	0.00165597	0.807288	2.72876e-05	8.35408e-05	0.269477	0.302171	0.45632	0.46593	0.0768868	0.114317	0.120239	0.680983	0.738801		orf19.104	90	58	65	71	82	53	79	71.3333	76	78	98	84	41	53	39	44.3333	102	123	103
orf19.1040	MAD2	0.041918	0.854554	0.938682	0.114559	0.473553	0.58403	-0.0441807	0.864978	0.906552	-0.035643	0.828339	0.878041	0.385406	0.133149	0.221586	0.268754	0.264768	0.335873	0.610227	0.0021806	0.00942617	0.837126	1.87523e-07	7.28792e-07	0.972077	1.78331e-07	6.36794e-07		orf19.1040	218	198	251	222.333	227	185	370	260.667	233	252	245	243.333	222	243	284	249.667	257	230	246
orf19.1041		-0.236906	0.0925475	0.27058	-0.373574	0.0320431	0.0730039	-0.452109	0.0137389	0.0365356	0.742219	0.000958563	0.0033722	0.0916754	0.673153	0.762615	0.0623785	0.742079	0.795193	0.369218	0.0540679	0.127284	0.751061	2.43891e-05	7.1825e-05	0.746272	0.000310324	0.000702625		orf19.1041	436	314	457	402.333	367	402	358	375.667	246	338	332	305.333	205	324	289	272.667	485	527	595
orf19.1042	POR1	-0.370294	0.00280469	0.0237657	-0.0550183	0.576003	0.674888	0.107469	0.425512	0.546237	-0.0844309	0.484774	0.592902	-0.224167	0.276639	0.39422	-0.426606	1.59894e-05	5.07855e-05	-0.116401	0.316229	0.470731	-0.413836	0.00671139	0.0127256	-0.394842	0.0127812	0.021844		orf19.1042	30881	24485	32572	29312.7	25804	26413	22892	25036.3	26625	27619	30742	28328.7	24369	30107	26635	27037	28323	29313	24805
orf19.1043		-0.275497	0.213498	0.447565	0.447671	0.133063	0.217006	-0.0422255	0.852855	0.897561	-0.511928	0.122183	0.203055	-0.641299	0.0667846	0.125928	-0.519256	0.104497	0.152126	-0.141532	0.586015	0.714946	0.195861	0.498519	0.58091	0.521214	0.153783	0.206426		orf19.1043	113	55	117	95	74	80	94	82.6667	182	78	150	136.667	66	78	96	80	77	103	101
orf19.1045		-0.182739	0.249678	0.490482	-0.342884	0.0461699	0.0953037	-0.208353	0.164701	0.264845	0.494307	0.00479073	0.0134587	0.862787	9.75036e-05	0.000453475	0.944494	3.55361e-09	1.90405e-08	0.158135	0.491471	0.639382	0.547771	0.0050661	0.00987819	0.873356	7.64964e-06	2.19651e-05		orf19.1045	392	341	337	356.667	385	336	333	351.333	247	287	310	281.333	291	332	281	301.333	396	411	424
orf19.1047	ERB1	-0.317214	0.0612929	0.208596	-0.873308	8.839e-05	0.000780577	-1.34569	4.34498e-08	6.36856e-07	0.160745	0.550328	0.652171	-0.522038	0.0747757	0.138227	-0.659604	0.0103077	0.0194059	-0.303937	0.230517	0.376962	-0.274883	0.284705	0.36157	-0.212129	0.362903	0.43668		orf19.1047	4100	3463	4395	3986	3415	4122	2968	3501.67	1402	2317	2476	2065	1037	1796	1019	1284	3050	2106	2069
orf19.1048	IFD6	1.51996	4.08454e-12	3.9243e-10	0.978049	0.00121352	0.0059936	1.73913	2.21799e-09	4.30097e-08	1.28828	0.00145608	0.00484105	0.422243	0.25158	0.366561	0.358121	0.492068	0.56951	1.17098	0.000134738	0.000910135	1.32536	0.000433385	0.00103015	0.663224	0.0650764	0.0952389		orf19.1048	163	103	121	129	464	379	697	513.333	467	196	226	296.333	1797	1442	2742	1993.67	461	1154	980
orf19.1049		0.0830509	0.653286	0.824318	0.101507	0.618326	0.710989	-0.146597	0.455081	0.57393	0.220666	0.382635	0.49649	0.387417	0.111731	0.193113	0.493589	0.0161505	0.0291714	0.650261	0.00150906	0.00690891	1.55262	4.63095e-14	3.37144e-13	1.7875	2.48328e-11	1.3619e-10		orf19.1049	127	99	97	107.667	124	132	131	129	125	95	132	117.333	110	107	129	115.333	136	116	170
orf19.105	HAL22	0.362395	0.00806879	0.051105	0.185174	0.224312	0.327042	0.459936	0.000942157	0.00410525	-0.536067	0.0402785	0.0817847	-0.0189381	0.952472	0.969469	-0.0993162	0.697117	0.754749	-0.288353	0.123263	0.239221	-0.215618	0.396176	0.478392	-1.24113	1.37455e-07	4.97918e-07		orf19.105	708	564	631	634.333	971	803	1024	932.667	836	649	706	730.333	1253	1379	1217	1283	723	383	427
orf19.1050		-0.22672	0.130358	0.333504	0.172752	0.282817	0.391265	0.474105	0.0136043	0.0362703	-0.488056	0.0136199	0.0330062	-0.310687	0.152469	0.247117	-0.134225	0.471521	0.54909	-0.0909994	0.711201	0.808829	0.415747	0.056456	0.0865502	0.354634	0.0944466	0.133609		orf19.1050	205	158	206	189.667	194	162	182	179.333	188	206	254	216	216	233	307	252	148	160	160
orf19.1051	HTA2	-0.211636	0.0985646	0.281358	-0.0339163	0.835076	0.880529	-0.966843	0.000555342	0.00262893	-0.618383	0.0196475	0.0448697	-2.93364	2.26295e-11	3.64045e-10	-4.64327	2.09542e-103	6.57229e-101	0.397881	0.191066	0.329029	-1.00323	0.000746221	0.00170266	-1.51106	3.99141e-07	1.36172e-06		orf19.1051	22370	19833	24459	22220.7	22661	18957	22857	21491.7	18151	22135	25531	21939	12153	11853	5874	9960	10382	17857	14351
orf19.1052		-0.234144	0.0145298	0.0786296	-0.0217535	0.886962	0.916797	-1.06174	1.66803e-05	0.000130844	-0.27022	0.293378	0.404031	-2.72023	4.31472e-12	7.60409e-11	-3.86173	3.213e-87	6.50166e-85	0.700383	0.0109204	0.0354842	-0.705009	0.00804581	0.0150104	-1.52147	4.49118e-09	1.94463e-08		orf19.1052	21729	16994	22112	20278.3	20587	17811	19315	19237.7	16764	19209	24336	20103	10083	9694	5722	8499.67	12863	21344	16264
orf19.1053		-0.236093	0.0614999	0.208959	-0.234755	0.0945197	0.166276	-0.305373	0.105481	0.187187	1.08575	1.77407e-07	1.67308e-06	0.2377	0.256698	0.372548	-0.203666	0.219548	0.28585	0.701557	7.10651e-05	0.000528552	0.531337	0.00323382	0.00653971	0.337348	0.0938218	0.132785		orf19.1053	980	797	1002	926.333	840	924	857	873.667	716	861	780	785.667	580	917	618	705	1500	1999	1786
orf19.1054		-0.0476238	0.768611	0.891195	0.164514	0.2432	0.348834	0.388479	0.00955896	0.0272415	-0.06941	0.699033	0.778472	-0.791392	0.000752861	0.00274779	-0.23096	0.281605	0.354507	0.271913	0.0552666	0.129327	0.175541	0.450504	0.533195	-0.376144	0.0284131	0.0452676		orf19.1054	666	394	510	523.333	624	563	491	559.333	590	540	627	585.667	664	779	766	736.333	513	669	533
orf19.1055	CDC3	-0.243084	0.0140622	0.0768184	-0.0233544	0.818369	0.86849	0.0160365	0.883458	0.919543	1.01526	2.97298e-07	2.67867e-06	1.03872	2.30223e-06	1.62477e-05	0.751969	9.71066e-07	3.74631e-06	0.661325	7.93177e-07	9.52749e-06	1.18466	6.01425e-12	3.66653e-11	1.45744	1.18377e-09	5.46503e-09		orf19.1055	4209	3322	3926	3819	3623	3538	3649	3603.33	3738	3818	3772	3776	3272	3739	3891	3634	6665	9299	8074
orf19.1057		0.127836	0.506605	0.727463	0.60774	0.00078924	0.0042379	0.648817	0.000585006	0.00274645	-0.526279	0.0034984	0.0103189	-0.722397	0.0196542	0.0447426	-0.659429	0.000257562	0.000671802	-0.126528	0.470143	0.619626	-0.581507	0.000476972	0.00112606	-0.663749	0.000503002	0.00109768		orf19.1057	866	458	592	638.667	960	643	743	782	1003	851	1116	990	1099	1184	1444	1242.33	838	711	557
orf19.1058		-0.259454	0.0232582	0.109209	0.0918933	0.372521	0.484324	0.135693	0.22816	0.342789	0.333613	0.0448725	0.0893739	0.596751	0.00267685	0.00815269	0.261002	0.0598755	0.0931546	0.0821764	0.494871	0.642602	0.311591	0.00343159	0.00691732	0.509136	0.001939	0.00382557		orf19.1058	2749	1827	2505	2360.33	2391	1940	2208	2179.67	2610	2240	2689	2513	2201	2484	2465	2383.33	2907	3577	3289
orf19.1059	HHF1	-0.155663	0.335591	0.580224	-0.0996019	0.600253	0.695464	-0.840252	0.0014121	0.00575908	-0.36993	0.220347	0.322839	-2.38123	2.76902e-21	1.27741e-19	-4.06792	1.17642e-74	1.84491e-72	0.604728	0.043037	0.105899	-0.375516	0.17302	0.234578	-0.596047	0.0312255	0.0492572		orf19.1059	11304	10877	14040	12073.7	12336	10275	13821	12144	9229	11142	13780	11383.7	7549	7197	4069	6271.67	5628	10678	9944
orf19.1060		-0.131438	0.644805	0.821958	-0.189681	0.607069	0.701407	-0.0983686	0.81949	0.874982	0.682633	0.129363	0.212561	-0.245637	0.595298	0.700679	0.585435	0.208698	0.273369	0.602377	0.104652	0.211229	0.279785	0.575047	0.651062	0.110667	0.829633	0.863919		orf19.1060	23	8	9	13.3333	6	22	6	11.3333	13	10	9	10.6667	10	11	10	10.3333	11	21	27
orf19.1061	HHT21	-0.252743	0.0299385	0.131945	0.0219132	0.881588	0.913058	-0.937786	0.00110806	0.00469385	-0.549367	0.0523625	0.101358	-3.02151	1.18229e-20	5.15119e-19	-4.60271	1.71579e-167	1.19591e-164	0.40712	0.175526	0.309359	-0.944529	0.00113193	0.00249895	-1.24473	3.79504e-05	9.89201e-05		orf19.1061	20556	16708	21160	19474.7	19957	15964	18806	18242.3	17090	18851	23959	19966.7	10735	10057	4951	8581	9235	17506	13768
orf19.1062		-0.239467	0.412423	0.649929	0.28487	0.451073	0.562765	-0.363677	0.393158	0.51519	2.65884	4.56932e-07	3.90356e-06	2.13366	4.58884e-05	0.000235023	2.61667	1.88103e-10	1.17527e-09	2.55154	4.14672e-10	9.57112e-09	3.2184	5.50715e-12	3.3705e-11	3.74734	1.55677e-14	1.16138e-13		orf19.1062	14	12	8	11.3333	11	8	9	9.33333	27	7	14	16	3	5	11	6.33333	46	480	308
orf19.1063		-0.00793077	0.968293	0.989364	0.431301	0.06757	0.128311	-0.245659	0.137694	0.230932	-0.377667	0.176873	0.272199	0.217751	0.468617	0.587485	-0.168511	0.462752	0.540016	-0.2444	0.229822	0.376514	0.528895	0.0392232	0.0625035	0.563272	0.0435725	0.0666602		orf19.1063	268	197	167	210.667	218	227	262	235.667	367	249	274	296.667	188	205	197	196.667	273	158	260
orf19.1064	ACS2	-0.66299	6.37008e-11	5.16638e-09	-0.233116	0.138825	0.223654	-0.146456	0.205769	0.315614	-0.415686	0.21284	0.314266	-1.72859	4.27743e-06	2.8249e-05	-2.65218	3.59962e-19	5.33816e-18	-0.4234	0.0107068	0.0348931	-2.47619	2.07099e-32	4.42541e-31	-3.9718	1.31705e-43	4.49086e-42		orf19.1064	34465	26866	36438	32589.7	23810	22373	21867	22683.3	22434	29421	30975	27610	17649	23662	20132	20481	33881	13258	15734
orf19.1065	SSA2	0.011609	0.939998	0.976483	-0.226547	0.140412	0.225339	0.294135	0.108486	0.191405	2.5688	1.12094e-28	1.43251e-26	0.832363	0.0248377	0.0545821	-0.500205	0.0212835	0.0372521	0.645079	0.00256022	0.0108644	0.0110861	0.938653	0.953114	-1.11505	3.33634e-08	1.31981e-07		orf19.1065	60990	51858	60850	57899.3	67812	72903	56127	65614	41493	52762	54650	49635	70158	99693	75240	81697	284781	414982	287437
orf19.1066	GIG1	-0.0845766	0.643915	0.821822	0.650934	0.00929608	0.02821	0.0993744	0.62272	0.720252	1.71034	2.05265e-05	0.000118686	0.40109	0.378567	0.500977	0.114438	0.754735	0.805453	1.08527	0.000210999	0.00131848	0.410046	0.0662125	0.100134	-0.0301399	0.92315	0.939319		orf19.1066	145	82	113	113.333	118	109	126	117.667	251	135	177	187.667	128	112	136	125.333	345	1090	871
orf19.1067	GPM2	0.420378	0.141428	0.35188	1.85428	1.54357e-08	2.07905e-06	0.521106	0.181916	0.286188	-0.902384	0.00394584	0.0114393	-2.4345	2.78573e-12	5.05136e-11	-2.76127	3.24771e-17	4.05834e-16	0.946992	0.00264025	0.0111136	-0.784029	0.0322636	0.0524954	-1.40988	5.96467e-05	0.00015163		orf19.1067	1819	579	895	1097.67	1847	811	3148	1935.33	8426	3302	5452	5726.67	3402	1487	4215	3034.67	3312	2743	2825
orf19.1069	RPN4	-0.306497	0.0359327	0.14968	0.129381	0.507914	0.615695	0.754708	0.000759882	0.00342331	2.6225	3.55803e-16	1.28788e-14	1.30051	7.43963e-05	0.000356307	1.09046	5.32458e-07	2.13972e-06	1.40126	1.95039e-09	4.13549e-08	1.94504	3.3453e-14	2.46121e-13	2.0332	1.05905e-10	5.44631e-10		orf19.1069	1535	960	1484	1326.33	1182	1265	1053	1166.67	1647	1047	1671	1455	1661	1780	2694	2045	6673	13839	12111
orf19.107		-0.0243281	0.923104	0.969091	-1.39645	1.09613e-05	0.000169684	-1.16095	0.000580952	0.00273152	1.09172	0.00384137	0.0111778	0.583808	0.116865	0.199839	0.710503	0.0497399	0.0793941	-0.489881	0.0800019	0.171578	-0.39357	0.163085	0.222505	-0.610914	0.0361893	0.0563403		orf19.107	998	1099	1401	1166	1066	1885	891	1280.67	160	451	424	345	347	784	365	498.667	1185	685	706
orf19.1070		-0.0438715	0.76512	0.890268	0.134859	0.316605	0.427948	0.311304	0.0626956	0.123066	-0.148863	0.538417	0.641789	-0.221754	0.227281	0.338709	-0.215691	0.24669	0.315621	0.26756	0.166421	0.298685	0.586481	0.00025649	0.000635994	0.305048	0.109445	0.152387		orf19.1070	277	217	257	250.333	277	285	252	271.333	277	279	274	276.667	323	388	306	339	195	272	294
orf19.1075		0.91451	3.49848e-06	0.000104536	-0.908301	5.81402e-06	0.000110541	-1.79147	5.51314e-13	1.70416e-11	0.982747	8.82055e-06	5.55677e-05	0.875233	0.000929464	0.00329647	1.09089	5.03426e-06	1.74186e-05	1.1318	1.86278e-05	0.000163647	0.879064	0.000376545	0.000905355	0.56583	0.037385	0.0580147		orf19.1075	159	108	124	130.333	245	353	304	300.667	66	72	60	66	60	104	71	78.3333	134	146	135
orf19.1075.1		-0.241626	0.318675	0.565537	0.722751	0.0223923	0.055167	1.50231	1.44988e-10	3.31613e-09	-2.64197	3.28495e-14	9.5013e-13	-1.54636	3.6932e-05	0.000193738	-1.16923	0.0025723	0.00553171	-0.750188	0.0202917	0.0583298	-1.57311	4.28023e-10	2.21293e-09	-1.2024	5.41125e-06	1.58498e-05		orf19.1075.1	139	51	137	109	97	87	102	95.3333	270	115	216	200.333	248	246	382	292	22	28	28
orf19.1077	ATM1	0.124778	0.406276	0.645713	0.22647	0.0815675	0.148603	1.80592	3.27325e-40	5.83948e-38	-0.657453	0.12636	0.208447	-0.349808	0.142222	0.233648	-0.361134	0.029405	0.0495454	-1.05914	5.08993e-05	0.000394517	-1.91137	3.43874e-14	2.52699e-13	-1.87995	2.25568e-09	1.01231e-08		orf19.1077	1288	812	992	1030.67	1454	1096	1232	1260.67	1174	1219	1226	1206.33	3838	5004	4753	4531.67	1465	392	341
orf19.1078	HBR2	-0.0618999	0.694582	0.851652	0.345992	0.00801864	0.0252628	0.875044	6.91167e-07	7.50547e-06	-1.63046	8.62375e-21	5.14304e-19	-0.14556	0.487556	0.605129	-0.216465	0.127455	0.180154	-0.261104	0.230062	0.376514	-0.625373	0.000963589	0.00214928	-0.23948	0.208647	0.269408		orf19.1078	2834	1829	2832	2498.33	2592	2187	3167	2648.67	3302	2736	3511	3183	4657	4702	5446	4935	1014	916	1133
orf19.1080		0.726265	0.00283919	0.0239929	-0.378383	0.202377	0.300792	-0.0687722	0.818871	0.87458	0.177537	0.683383	0.764715	0.0486298	0.90018	0.934053	0.882562	0.0176507	0.0315809	-0.593813	0.0412068	0.102362	-1.45687	4.0594e-06	1.34263e-05	-0.408367	0.174227	0.230757		orf19.1080	55	44	49	49.3333	142	103	73	106	21	47	40	36	94	137	70	100.333	24	68	37
orf19.1082		0.239529	0.356596	0.60145	-1.08998	0.000110723	0.000928345	-0.993124	0.00171524	0.00678704	0.424915	0.227578	0.331417	0.550569	0.112336	0.193891	0.597403	0.0196795	0.0348629	-0.499823	0.0613308	0.139615	0.0710184	0.78579	0.830492	0.361899	0.19231	0.250962		orf19.1082	164	227	250	213.667	241	438	236	305	65	110	93	89.3333	101	202	115	139.333	182	76	130
orf19.1082.1		0.394547	0.000439911	0.00569968	0.172977	0.107862	0.184441	0.11392	0.381385	0.504207	-0.519215	0.000154134	0.00068978	-1.92512	1.81382e-26	1.37107e-24	-2.21318	1.20451e-41	6.62798e-40	0.0687037	0.58265	0.712647	-1.12854	6.94082e-15	5.41177e-14	-2.04668	3.28639e-41	1.05198e-39		orf19.1082.1	6543	4675	6619	5945.67	9229	7723	9503	8818.33	7176	5945	7027	6716	9038	9339	10050	9475.67	5185	5099	4115
orf19.1083		0.347052	0.0808311	0.248176	-0.556487	0.00137914	0.00660251	-0.627792	0.00300318	0.0106666	-0.247254	0.228776	0.332466	0.331825	0.265096	0.381646	0.0294713	0.914103	0.933295	-0.254237	0.254909	0.405508	-0.435566	0.0156415	0.0274935	-0.107891	0.582949	0.650324		orf19.1083	423	375	558	452	522	672	810	668	274	302	331	302.333	355	500	412	422.333	331	220	234
orf19.1084	CDC39	0.308392	0.00142181	0.0140494	-0.19437	0.103155	0.178124	-0.57033	0.000104407	0.000616179	1.01478	2.20297e-05	0.000125867	0.584171	0.154484	0.24958	1.00659	0.000100614	0.000279147	0.47796	0.00260614	0.0109881	0.955323	4.12239e-09	1.94648e-08	1.15619	4.40074e-08	1.71067e-07		orf19.1084	4639	3220	4607	4155.33	6053	5348	5896	5765.67	3203	3719	3905	3609	3589	4580	3318	3829	5940	9530	7727
orf19.1085		0.662436	9.73713e-07	3.34112e-05	0.213324	0.154831	0.243544	0.341874	0.0213777	0.0521619	0.286172	0.107252	0.18305	0.323242	0.241049	0.35526	-0.363618	0.14135	0.196562	0.543944	1.47184e-05	0.000133619	0.39228	0.000813736	0.00184327	-0.0911451	0.520827	0.590667		orf19.1085	2226	1592	2149	1989	3518	3111	4220	3616.33	2725	1995	2236	2318.67	4391	4725	4619	4578.33	2915	2776	3054
orf19.1086		0.215446	0.0784056	0.244121	-0.483393	1.6486e-06	4.8056e-05	-0.472239	0.0024407	0.00904092	1.18369	1.59259e-20	9.32038e-19	0.533548	0.110142	0.190858	0.523887	0.00011315	0.000311447	0.928221	3.75067e-11	1.05678e-09	1.03658	1.72658e-12	1.10083e-11	0.765334	1.16038e-05	3.24864e-05		orf19.1086	2477	1805	2508	2263.33	2707	2871	3276	2951.33	1594	1639	1587	1606.67	1896	2507	1916	2106.33	3872	4027	3512
orf19.1087		0.5677	0.00108679	0.0113306	0.298838	0.133411	0.217403	-0.0550808	0.766573	0.835483	-0.215388	0.308167	0.420057	-0.086291	0.756406	0.828942	0.295623	0.216252	0.282027	-0.460054	0.00387753	0.0152637	0.164966	0.36328	0.444933	0.434207	0.00954185	0.0166339		orf19.1087	303	219	242	254.667	403	507	409	439.667	380	241	340	320.333	356	483	436	425	298	261	284
orf19.1089	PEX11	0.416297	0.0565145	0.197611	0.023383	0.908582	0.933268	0.551093	0.0172477	0.0439033	-1.81375	1.0425e-09	1.59611e-08	0.0169436	0.960603	0.974741	-0.157979	0.569096	0.639889	-0.556624	0.0648668	0.145793	-0.674962	0.00267465	0.00550312	-0.693843	0.000479246	0.00104876		orf19.1089	357	162	277	265.333	320	401	509	410	281	257	255	264.333	531	572	750	617.667	53	57	97
orf19.109		0.41556	0.000908701	0.00992105	0.0985756	0.46615	0.576838	0.245544	0.0560971	0.112917	-0.403016	0.00509756	0.014197	-0.09952	0.583913	0.691873	-0.391487	0.0043332	0.00888597	-0.0892579	0.501297	0.648256	-0.393838	0.000242919	0.000605942	-0.728227	2.22426e-07	7.8267e-07		orf19.109	1610	1252	1775	1545.67	2252	2457	2292	2333.67	1523	1524	1951	1666	2529	3019	2782	2776.67	1318	1280	1259
orf19.1090		0.546382	0.0135384	0.0746223	-0.687648	0.00607599	0.0204876	-0.426637	0.0904974	0.165708	0.727731	0.0247367	0.0547161	0.60625	0.0303103	0.064507	1.19727	1.75873e-06	6.52427e-06	-0.027895	0.914489	0.948958	0.747627	0.00148198	0.00320618	1.16082	2.61147e-06	8.01583e-06		orf19.1090	56	57	78	63.6667	113	130	96	113	37	39	36	37.3333	60	111	77	82.6667	98	49	56
orf19.1091	NOP8	0.128251	0.620493	0.809142	-1.65913	1.0693e-06	3.64497e-05	-1.6173	7.71121e-06	6.48032e-05	1.11891	0.009493	0.0242732	0.866482	0.0427719	0.0860652	1.04993	0.00922687	0.0175714	-0.563509	0.0667297	0.149283	-0.0360161	0.911834	0.931929	0.413458	0.210678	0.271695		orf19.1091	972	1121	1485	1192.67	1171	2286	1078	1511.67	99	355	306	253.333	226	651	267	381.333	1043	410	598
orf19.1092		0.360219	0.0172815	0.0877425	-0.152997	0.189085	0.28539	-0.120422	0.485811	0.602822	-0.1821	0.355878	0.468764	0.0667155	0.758256	0.830245	-0.0770408	0.670716	0.732614	0.113055	0.536134	0.676731	0.436818	0.0464512	0.072617	0.422888	0.0453928	0.0691249		orf19.1092	665	456	581	567.333	770	933	773	825.333	503	518	503	508	663	881	737	760.333	422	421	528
orf19.1093	FLO8	0.316293	0.00534491	0.0381911	-0.442345	0.00375964	0.0140857	-0.576207	0.00150747	0.00607659	0.604946	0.00181693	0.00589208	-0.763643	0.0332256	0.0698351	-0.272106	0.122217	0.174005	0.272431	0.148409	0.27497	0.402987	0.0841633	0.123725	-0.119132	0.574104	0.64194		orf19.1093	2047	1428	1926	1800.33	2821	2308	2441	2523.33	1087	1446	1380	1304.33	1599	2031	1337	1655.67	1967	2299	1946
orf19.1095	GLE2	0.493235	0.000115954	0.00187115	-0.0570084	0.642213	0.731712	-0.334538	0.0238979	0.0568452	0.236808	0.0312637	0.0665443	-0.120691	0.604866	0.707613	-0.591962	2.26739e-07	9.54588e-07	0.32235	0.0294883	0.078489	0.318299	0.0362667	0.0583887	0.113604	0.498501	0.570313		orf19.1095	2035	1686	2390	2037	3139	3226	3440	3268.33	1926	1892	2075	1964.33	2439	3004	2268	2570.33	2575	2254	2328
orf19.1096		0.537854	4.13027e-06	0.00011997	0.029739	0.805939	0.859395	-0.00959906	0.932763	0.956036	0.305629	0.10843	0.184507	-0.0693106	0.702089	0.784489	0.137843	0.538022	0.611998	-0.0623931	0.637243	0.752606	-0.0379406	0.819372	0.858592	0.145408	0.386429	0.460398		orf19.1096	437	312	440	396.333	684	608	665	652.333	391	373	451	405	573	692	673	646	465	498	581
orf19.1097	ALS2	1.01992	6.83437e-05	0.00121597	1.12948	0.000266021	0.00181757	0.354486	0.304546	0.426747	-0.566894	0.104707	0.179735	-1.15912	0.0270449	0.0586113	-0.821434	0.0281218	0.0476135	0.315147	0.27015	0.423505	-0.868884	0.0031195	0.00632692	-0.955151	0.0025231	0.00486295		orf19.1097	772	374	519	555	2237	837	1720	1598	2242	789	1344	1458.33	2161	1246	2871	2092.67	928	1178	776
orf19.11		0.297748	0.159434	0.377542	0.997191	0.00521908	0.018274	1.51628	0.000502428	0.0024095	-1.76667	0.00151989	0.00502776	-2.24745	0.000257271	0.00106332	-2.29862	0.000332322	0.000849146	-0.288788	0.444917	0.597162	-2.08789	2.74498e-05	8.01975e-05	-1.57882	0.00131183	0.00266443		orf19.11	4	0	0	1.33333	9	1	9	6.33333	42	3	22	22.3333	42	14	52	36	1	4	1
orf19.1105		-0.645987	0.0160234	0.0840185	-0.0928255	0.74435	0.81522	0.822963	0.0143368	0.0379595	-1.26526	0.00205243	0.00652902	-1.51089	0.00149285	0.00496879	-0.835289	0.117019	0.167632	-0.746557	0.0538157	0.126786	-2.38776	1.91255e-07	7.42835e-07	-2.92763	2.72054e-08	1.08373e-07		orf19.1105	30	22	28	26.6667	14	16	17	15.6667	26	27	21	24.6667	27	44	23	31.3333	13	8	6
orf19.1105.2	PGA56	0.143842	0.225974	0.462936	-0.173383	0.14186	0.227143	0.2161	0.0364884	0.0802231	0.200188	0.117676	0.197381	0.595336	0.0120518	0.0298866	0.193512	0.269837	0.341337	0.184047	0.114873	0.22681	-0.0218713	0.891954	0.916547	-0.20646	0.186983	0.245323		orf19.1105.2	20798	16330	24170	20432.7	25903	23651	26462	25338.7	17606	17161	19532	18099.7	28179	30916	28846	29313.7	21956	19915	22255
orf19.1105.3		-0.051594	0.847193	0.934756	-0.499234	0.168598	0.260972	-0.956218	0.0240465	0.0571116	2.05896	0.000209964	0.000898696	2.15057	0.000628678	0.00234781	3.63189	1.63944e-09	9.14966e-09	2.88152	1.26225e-12	4.41083e-11	3.68043	1.74042e-10	9.32943e-10	4.08523	7.57586e-10	3.59538e-09		orf19.1105.3	6	4	2	4	6	3	3	4	2	0	2	1.33333	1	0	0	0.333333	5	42	22
orf19.1106		0.749808	0.00835295	0.0524363	0.482845	0.173834	0.267219	0.998626	0.00777539	0.023053	1.89008	0.000372149	0.00148527	1.6539	0.00190766	0.00613148	2.90286	8.66483e-10	5.00041e-09	0.92428	0.00625203	0.0225918	0.302186	0.36399	0.445366	0.546208	0.124504	0.171114		orf19.1106	34	15	21	23.3333	94	32	55	60.3333	54	16	42	37.3333	203	83	139	141.667	39	531	279
orf19.1107		0.266399	0.145369	0.357553	0.967336	0.000653036	0.00367657	1.14036	9.06825e-05	0.000548133	-1.53225	7.12733e-07	5.83416e-06	-0.83135	0.0141692	0.0342176	-0.961712	0.00294917	0.00624371	-1.01439	0.000695792	0.00364827	-0.9006	0.00147936	0.00320162	-0.52705	0.0721636	0.104514		orf19.1107	482	255	379	372	544	399	575	506	1212	514	723	816.333	1233	761	1662	1218.67	280	250	258
orf19.1108	HAM1	-0.490143	0.00311494	0.02568	-0.225251	0.0770823	0.142008	1.39803	5.48877e-17	2.61618e-15	-0.283207	0.460392	0.570886	0.199295	0.606849	0.708972	-0.338646	0.184967	0.247293	-0.284379	0.114604	0.226565	-1.99543	8.88076e-41	3.05508e-39	-2.19147	3.34665e-30	6.56153e-29		orf19.1108	2742	2217	3286	2748.33	1821	2005	2524	2116.67	2304	2256	2478	2346	5192	6289	5848	5776.33	3576	1065	1249
orf19.1109		-0.440132	0.0307233	0.134267	-0.675151	0.0160591	0.0430681	-0.144177	0.571423	0.674724	0.182972	0.587303	0.683331	0.35627	0.274831	0.392509	-0.400249	0.200356	0.263846	-0.144976	0.48717	0.634668	-0.443747	0.0239941	0.0404488	-0.658143	0.00240636	0.00466548		orf19.1109	2135	2011	2560	2235.33	1706	2202	1367	1758.33	727	1664	1500	1297	1202	2160	1445	1602.33	2082	1235	1346
orf19.111	CAN2	0.11533	0.584744	0.78733	1.12431	0.000459632	0.00280272	1.88633	1.31949e-28	1.55451e-26	-2.41714	8.38092e-11	1.50376e-09	-0.211041	0.598547	0.703256	0.645102	0.0805244	0.121076	-0.420344	0.138878	0.262203	1.47978	3.72007e-13	2.52892e-12	1.14258	1.86592e-11	1.03876e-10		orf19.111	295	174	373	280.667	417	275	328	340	1167	380	716	754.333	1120	1455	1376	1317	124	85	129
orf19.1110		-0.195867	0.211154	0.44429	0.261843	0.114166	0.192927	-0.094109	0.539962	0.650371	-0.432498	0.0129648	0.0316513	-0.690542	0.00156081	0.00516756	-0.738793	3.90528e-05	0.000116656	-0.614119	0.000205849	0.00129146	-0.603059	0.000390862	0.000936544	-0.562319	0.00212358	0.00416485		orf19.1110	359	281	296	312	344	278	287	303	430	326	386	380.667	251	290	305	282	301	267	294
orf19.1111		0.167391	0.329152	0.573446	0.209628	0.171106	0.264197	0.00477412	0.977	0.987118	-0.184423	0.227487	0.331362	-0.54426	0.0518257	0.101643	-0.619695	0.00137072	0.00310641	-0.295329	0.139275	0.262795	-0.203221	0.237469	0.309362	-0.151178	0.363316	0.437094		orf19.1111	789	519	583	630.333	953	759	688	800	690	776	730	732	752	871	773	798.667	678	711	600
orf19.1112	BUD7	-0.220456	0.0609926	0.207801	-0.044062	0.70462	0.783218	-0.0818468	0.457249	0.576136	0.399517	0.00700072	0.0187504	0.511847	0.000469963	0.00180671	0.0683396	0.573956	0.644545	0.438085	0.00610157	0.0221505	1.16751	5.23019e-18	5.15688e-17	1.31482	9.49747e-10	4.43357e-09		orf19.1112	2255	1711	1882	1949.33	1900	1825	1871	1865.33	1836	1811	2061	1902.67	1645	1798	1816	1753	2508	2467	2777
orf19.1113		-0.203101	0.440425	0.674793	-0.940248	0.000530553	0.00312225	-0.136331	0.699226	0.783977	1.00948	0.00896673	0.023145	0.994996	0.00964463	0.0247284	1.24859	4.34685e-05	0.000128987	0.185591	0.553975	0.688635	1.41865	1.19815e-05	3.6881e-05	0.619189	0.0381642	0.0591508		orf19.1113	166	179	185	176.667	111	251	129	163.667	55	108	89	84	100	235	116	150.333	328	137	132
orf19.1114		-0.010316	0.938184	0.976006	-0.0218877	0.858411	0.897096	0.329546	0.0513237	0.105212	-0.989961	2.75314e-06	1.97482e-05	-1.18672	7.78583e-06	4.81739e-05	-0.881981	0.000501905	0.00124297	-0.324447	0.0344578	0.0890266	-1.39194	1.32396e-17	1.27528e-16	-1.54098	2.13522e-11	1.18134e-10		orf19.1114	968	745	1038	917	945	957	1150	1017.33	838	945	927	903.333	1188	1197	1460	1281.67	592	369	416
orf19.1115	GUK1	-0.344534	0.030853	0.134668	-0.506181	0.0217751	0.0539234	-0.991611	1.22253e-07	1.59363e-06	0.647896	0.0181396	0.0420487	0.188387	0.589075	0.69615	-0.633549	0.0424724	0.068827	0.551293	0.0110039	0.0356998	0.0993225	0.597022	0.669525	-0.639474	0.00113876	0.00233788		orf19.1115	1944	1798	2293	2011.67	1536	1717	1991	1748	1009	1669	1462	1380	720	1079	764	854.333	2887	1747	2300
orf19.1116		0.029074	0.890379	0.95507	0.551447	7.18077e-05	0.000676506	0.443911	0.111035	0.194857	1.2882	5.10738e-11	9.547e-10	0.763193	0.00200092	0.00637248	0.533948	0.0101118	0.0190604	1.69193	1.06363e-10	2.77209e-09	1.67872	6.6199e-11	3.71391e-10	1.52433	2.96177e-09	1.31045e-08		orf19.1116	270	203	245	239.333	234	214	378	275.333	378	351	339	356	310	326	523	386.333	1063	745	961
orf19.1117		-1.76007	1.68017e-09	1.05987e-07	0.08161	0.832152	0.878925	2.22569	2.34857e-10	5.25609e-09	-0.530759	0.309193	0.421088	0.54487	0.294076	0.413685	-0.492768	0.361677	0.438162	0.011064	0.973091	0.983627	-0.367203	0.29892	0.376643	-1.38627	5.79723e-05	0.000147673		orf19.1117	307	46	130	161	15	9	18	14	138	51	325	171.333	102	58	121	93.6667	26	104	162
orf19.1119	MTR10	-0.50448	2.66817e-05	0.000553578	-0.494163	0.0147498	0.0402139	-0.709598	5.30025e-05	0.000350952	1.03049	3.19579e-05	0.000172369	0.744169	0.0103939	0.0263374	0.321322	0.150011	0.206635	0.715244	0.000363876	0.00210044	0.382647	0.0395831	0.0629808	0.0639063	0.753999	0.800574		orf19.1119	2445	1967	2406	2272.67	1659	1846	1796	1767	1169	1880	1681	1576.67	854	1353	993	1066.67	3330	3143	3856
orf19.1120	FAV2	0.688189	0.00426229	0.0321914	-0.466731	0.101651	0.175991	-1.08789	8.29776e-05	0.000504982	0.418655	0.302115	0.413157	1.11879	0.00754364	0.019978	1.44734	0.000623195	0.00151936	0.74205	0.00226224	0.0097387	2.47963	1.35957e-20	1.62139e-19	2.96442	3.89656e-24	5.59428e-23		orf19.1120	48	38	42	42.6667	110	92	62	88	32	35	20	29	35	39	39	37.6667	24	56	46
orf19.1121		0.0939306	0.609199	0.80088	0.491584	0.037705	0.0824697	-0.0672852	0.793533	0.855016	-1.20941	6.70571e-05	0.000334591	-0.237371	0.50039	0.617156	-0.113119	0.695869	0.753787	0.112816	0.741727	0.833843	-0.595348	0.0163037	0.0285372	0.149594	0.568532	0.636731		orf19.1121	536	359	462	452.333	442	499	686	542.333	897	463	624	661.333	426	428	685	513	334	193	292
orf19.1122		-0.123994	0.605606	0.798736	-0.13905	0.704378	0.783218	-0.41308	0.299693	0.421343	0.682829	0.219865	0.322544	1.90447	0.000755025	0.00275409	2.75373	1.91828e-07	8.17483e-07	0.233684	0.477234	0.626163	0.408778	0.50563	0.587337	2.1904	0.00243479	0.00471332		orf19.1122	2	2	4	2.66667	2	1	3	2	3	2	1	2	0	1	1	0.666667	7	6	2
orf19.1123		-0.129881	0.631009	0.816554	-0.336934	0.360141	0.471549	-0.698312	0.0961209	0.173814	1.16771	0.0341199	0.0714817	0.543344	0.403413	0.526088	1.69006	0.00642049	0.0126697	0.208546	0.504041	0.650057	0.450168	0.452313	0.53457	0.957941	0.2153	0.277143		orf19.1123	4	3	5	4	3	3	4	3.33333	0	4	2	2	0	2	0	0.666667	8	12	6
orf19.1124		-0.275154	0.224687	0.461417	-0.373497	0.0754618	0.139766	0.364817	0.244397	0.361739	-0.101695	0.692364	0.77223	0.580695	0.0485885	0.0959743	1.00469	2.78367e-06	1.00011e-05	-0.161643	0.587926	0.716696	-0.388578	0.203068	0.269651	-0.656278	0.0455266	0.0692921		orf19.1124	79	69	84	77.3333	50	75	81	68.6667	55	63	58	58.6667	60	84	135	93	66	58	45
orf19.1124.2		0.354756	0.0766418	0.241123	-0.580769	0.0205463	0.0517431	-0.955116	2.85489e-06	2.67656e-05	-0.314484	0.352563	0.464985	-0.177554	0.511162	0.62625	-0.165788	0.519622	0.595141	-0.316987	0.164498	0.296267	-0.630887	0.0124499	0.0224121	-0.357268	0.17561	0.232296		orf19.1124.2	126	125	196	149	220	233	213	222	75	89	122	95.3333	80	139	114	111	115	49	68
orf19.113	CIP1	0.316533	0.232994	0.469371	1.3811	3.87611e-05	0.000419049	1.86022	5.80448e-12	1.5622e-10	-0.106579	0.797323	0.856429	3.65569	3.52137e-15	8.90851e-14	5.00168	9.13488e-42	5.11635e-40	0.394132	0.217443	0.361827	2.61804	9.76913e-21	1.18078e-19	4.10923	1.98441e-67	1.59618e-65		orf19.113	45	18	45	36	48	41	72	53.6667	171	61	151	127.667	206	185	279	223.333	69	115	167
orf19.1133	MSB1	-0.119005	0.601922	0.796062	-0.0420807	0.85654	0.895969	-0.625416	0.0304459	0.0691792	0.87666	0.00182672	0.00591463	0.206576	0.6748	0.76324	0.48456	0.123561	0.175719	0.918795	0.000212766	0.00132819	1.81132	1.69892e-15	1.38322e-14	1.70095	3.15449e-12	1.87773e-11		orf19.1133	1324	812	923	1019.67	1323	1082	665	1023.33	693	1184	1068	981.667	461	902	537	633.333	1889	2456	1504
orf19.1135	CAS1	-0.16597	0.443839	0.677332	0.541767	0.01111	0.0322496	0.318107	0.194414	0.301177	-0.896535	9.46465e-07	7.55965e-06	-0.443586	0.0281239	0.0604071	-0.57918	0.00104851	0.00243874	-0.597466	0.0030245	0.0124955	-0.106551	0.626634	0.695383	0.0984892	0.697182	0.752204		orf19.1135	1169	529	868	855.333	805	607	1041	817.667	1325	1004	1468	1265.67	938	852	1288	1026	656	678	712
orf19.1136		0.147554	0.559706	0.771865	0.408529	0.0685622	0.129839	0.283162	0.356282	0.478619	-0.617081	0.00678134	0.0182174	0.154433	0.66449	0.756352	-0.182589	0.42366	0.500871	0.168373	0.610711	0.734473	0.123525	0.651617	0.718523	0.286312	0.371092	0.445169		orf19.1136	170	94	101	121.667	133	106	227	155.333	188	141	167	165.333	221	145	205	190.333	125	87	114
orf19.1137		-0.246017	0.0930545	0.2713	0.0649338	0.691927	0.772136	0.0911869	0.534731	0.645814	-0.154806	0.402288	0.514633	-0.00275507	0.989674	0.994429	-0.287526	0.101709	0.148619	-0.150363	0.381779	0.535192	-0.310006	0.0386248	0.0616442	-0.253408	0.11904	0.164397		orf19.1137	531	460	520	503.667	433	460	525	472.667	584	540	472	532	448	538	525	503.667	464	509	498
orf19.1139		-0.281417	0.14166	0.352176	-0.74627	0.00280408	0.0113436	-0.596315	0.0213733	0.0521619	1.45263	2.47018e-07	2.26807e-06	0.270584	0.49967	0.616748	0.431755	0.116733	0.167298	0.553575	0.00983208	0.0326431	0.693297	0.00226091	0.00472798	0.229913	0.31873	0.391104		orf19.1139	2315	2136	2396	2282.33	1913	2541	1716	2056.67	829	1610	1415	1284.67	917	1851	1223	1330.33	3875	4437	3426
orf19.114		0.229239	0.110798	0.30428	-0.187427	0.263239	0.370615	0.0434907	0.785781	0.849596	-0.040503	0.850135	0.894263	0.444351	0.0384319	0.0788752	0.713639	8.30606e-05	0.00023407	-0.317943	0.0621172	0.141237	0.0349296	0.855358	0.887536	0.0956616	0.63961	0.701068		orf19.114	194	155	196	181.667	253	223	248	241.333	136	158	184	159.333	203	261	282	248.667	187	135	156
orf19.1140		-0.16565	0.233234	0.469584	-0.0251052	0.837624	0.88232	0.285549	0.0611845	0.121051	-0.645011	3.10667e-05	0.000168433	-0.702114	0.00850938	0.0221526	-1.04769	1.03696e-11	7.41716e-11	-0.00218471	0.98858	0.99393	-0.832996	2.09409e-09	1.02032e-08	-1.12215	6.96088e-13	4.4655e-12		orf19.1140	1806	1251	1854	1637	1457	1527	1849	1611	1508	1462	1849	1606.33	1760	2019	2131	1970	1049	979	1099
orf19.1142	AVT4	-0.0348667	0.804399	0.910875	0.420794	0.020521	0.0517037	0.27654	0.099874	0.179354	-0.886145	5.48887e-05	0.000278832	-0.540081	0.0273577	0.0591665	-0.18153	0.358016	0.43423	-0.289078	0.119388	0.233439	0.918646	2.82797e-08	1.21774e-07	1.40366	1.12369e-11	6.38014e-11		orf19.1142	457	302	377	378.667	460	371	404	411.667	597	396	557	516.667	452	466	578	498.667	337	236	267
orf19.1143		0.00587646	0.957187	0.983319	0.0734632	0.54747	0.652187	-0.409864	0.00150732	0.00607659	0.229772	0.143976	0.231471	0.0557014	0.754668	0.827471	0.0650205	0.628379	0.694594	0.304116	0.0405519	0.101071	0.601711	8.28069e-06	2.62376e-05	0.76275	5.29037e-06	1.55392e-05		orf19.1143	710	503	654	622.333	739	664	690	697.667	587	676	704	655.667	434	568	563	521.667	916	765	709
orf19.1144		0.167038	0.288568	0.531438	0.152824	0.315649	0.427212	0.110799	0.419423	0.54098	0.350871	0.133584	0.217877	-0.551261	0.0585028	0.112453	-0.427277	0.00370578	0.00769492	0.312524	0.165393	0.297621	0.361258	0.078223	0.115946	-0.630935	0.0099959	0.017382		orf19.1144	1770	1259	1321	1450	2130	1727	1676	1844.33	1760	1554	1559	1624.33	1772	2125	2067	1988	2733	2335	1469
orf19.1146		0.22626	0.227208	0.463711	0.184925	0.332374	0.442928	-0.0197774	0.927185	0.951888	0.492397	0.0554103	0.106207	-0.558909	0.264282	0.380736	-0.365507	0.105588	0.153429	0.579287	0.0352475	0.0905851	0.635527	0.0123882	0.0223072	-0.359163	0.280011	0.34954		orf19.1146	92	58	82	77.3333	110	102	96	102.667	85	91	89	88.3333	79	132	94	101.667	145	158	91
orf19.1148		-0.0813685	0.765786	0.890399	0.00760998	0.984286	0.989305	-0.55418	0.212464	0.323647	1.11123	0.030637	0.0654104	3.28295	4.31395e-13	8.75913e-12	3.73072	1.2584e-20	2.15681e-19	0.682574	0.0897084	0.187229	0.428952	0.499119	0.581393	2.04983	0.00162236	0.00324473		orf19.1148	5	2	6	4.33333	4	3	5	4	4	3	6	4.33333	2	2	1	1.66667	6	16	18
orf19.1149	MRF1	0.331612	0.034058	0.144198	1.06943	0.000613636	0.00347987	1.25272	4.33391e-14	1.57595e-12	0.188901	0.593624	0.687239	1.56954	3.61663e-05	0.000190689	1.31824	0.000387396	0.000978709	0.538593	0.0028945	0.0119981	0.57886	0.000451197	0.00107005	0.158394	0.447813	0.520595		orf19.1149	1597	841	1458	1298.67	1939	1771	1778	1829.33	5039	1632	3102	3257.67	4111	4047	5258	4472	4202	3254	4101
orf19.115		0.155179	0.373702	0.615517	-0.293881	0.124306	0.206023	-0.183959	0.334425	0.456326	0.217676	0.324895	0.437619	0.652283	0.00546663	0.0151024	0.847782	7.59569e-06	2.54393e-05	0.0516729	0.802017	0.876467	0.297399	0.160324	0.219455	0.343883	0.135472	0.184091		orf19.115	105	85	99	96.3333	123	123	119	121.667	79	67	88	78	87	128	105	106.667	110	91	81
orf19.1150		-0.462375	0.00121209	0.0123082	-0.220992	0.158587	0.247936	0.907619	0.000909014	0.00399148	-0.207576	0.40182	0.514332	0.233781	0.341006	0.46083	1.00427	3.30228e-05	9.96882e-05	-0.707191	0.0126895	0.040067	-0.739253	0.00685609	0.0129529	-0.528503	0.0666426	0.0973041		orf19.1150	521	422	579	507.333	457	378	376	403.667	386	480	433	433	556	1291	636	827.667	525	350	288
orf19.1150.1		-0.593486	0.00679146	0.0451498	-0.900499	0.00301755	0.0119514	-0.383151	0.140037	0.233919	1.33479	0.000401401	0.00158485	1.02779	0.00480482	0.0135424	1.32819	8.36844e-05	0.000235616	1.4499	6.55179e-08	9.80417e-07	1.58361	1.03741e-09	5.21704e-09	1.2483	8.02316e-05	0.000199435		orf19.1150.1	102	91	119	104	75	84	54	71	25	66	54	48.3333	48	54	57	53	106	175	151
orf19.1152		0.817357	0.000133058	0.00208938	0.993443	6.88685e-05	0.000660204	1.15017	1.2438e-06	1.26527e-05	0.367778	0.246739	0.35316	-0.492302	0.0775565	0.142779	-0.576181	0.024422	0.0420184	0.599665	0.00282173	0.0117588	0.0791883	0.692314	0.753578	-0.513545	0.0153206	0.0257698		orf19.1152	3756	2045	2276	2692.33	6732	4122	6775	5876.33	7778	4410	5296	5828	14740	11409	14732	13627	5199	9617	8697
orf19.1153	GAD1	-0.0810671	0.751071	0.882325	0.582434	0.0640685	0.123124	1.23811	2.90568e-07	3.4578e-06	0.532367	0.108409	0.184507	1.09027	0.00266546	0.00812588	0.0798381	0.802243	0.845794	0.61798	0.00125869	0.00598716	1.22482	4.08507e-08	1.72233e-07	0.844219	0.000296298	0.000673298		orf19.1153	10213	3146	5622	6327	7287	4339	7401	6342.33	11491	5909	13307	10235.7	15852	13147	18398	15799	11020	16704	18779
orf19.1154	EGD1	-0.131616	0.490307	0.714412	-0.194054	0.174373	0.26785	-0.341874	0.0948696	0.17213	-0.284104	0.0360944	0.0746196	-0.650281	0.0556208	0.107905	-1.57403	5.14155e-06	1.77409e-05	0.15008	0.40439	0.557764	-1.28226	5.08965e-16	4.32379e-15	-2.82041	6.10587e-45	2.1766e-43		orf19.1154	19333	17342	23287	19987.3	16254	18668	25904	20275.3	16498	18165	17875	17512.7	13704	18093	15553	15783.3	16038	13639	14664
orf19.1155	DPP2	-0.382715	0.00252741	0.0219218	0.143356	0.274606	0.382706	-0.165447	0.266975	0.386836	-0.639552	2.93539e-05	0.000159978	-0.778006	0.000237524	0.000994145	-0.699019	2.57271e-07	1.07591e-06	-0.335081	0.0819117	0.17439	-0.137064	0.437029	0.520198	-0.205949	0.262939	0.330663		orf19.1155	673	565	713	650.333	535	561	560	552	774	704	695	724.333	441	580	452	491	549	457	423
orf19.1156	FUS1	0.318884	0.186178	0.41209	0.337119	0.177054	0.270834	0.982834	3.06258e-05	0.000219549	-0.219857	0.60204	0.69403	-0.0741778	0.791432	0.856031	0.731877	0.00421623	0.00866877	-0.371984	0.122223	0.237645	-1.39881	5.05657e-07	1.85902e-06	-0.99198	0.000368449	0.00082353		orf19.1156	49	30	33	37.3333	60	42	64	55.3333	46	44	56	48.6667	102	107	135	114.667	21	72	31
orf19.1158		0.0247688	0.894911	0.958412	0.387941	0.0435192	0.0914131	0.11533	0.542894	0.653398	0.0188833	0.931263	0.954586	0.222969	0.387644	0.510191	0.839799	0.000686809	0.00165897	0.601892	0.0182789	0.0536781	1.21544	2.82435e-07	1.07563e-06	1.17624	1.74855e-09	7.90944e-09		orf19.1158	170	123	128	140.333	184	159	138	160.333	218	161	185	188	161	201	160	174	237	201	153
orf19.1159		0.575328	0.00198223	0.018151	-0.454852	0.019399	0.0495743	0.367077	0.0298659	0.0681589	0.147646	0.682043	0.763351	1.08505	0.000617504	0.00231297	1.64384	5.84974e-16	6.4378e-15	-0.187818	0.380986	0.534321	0.918317	1.97342e-05	5.89483e-05	0.00375017	0.984233	0.987065		orf19.1159	500	524	510	511.333	783	980	974	912.333	412	359	345	372	1018	1338	1223	1193	743	248	322
orf19.1160		-0.197599	0.135	0.340243	0.213503	0.101455	0.17575	0.29207	0.046499	0.0973315	-0.428556	0.00335832	0.00997617	-0.665225	0.000163959	0.000715852	-0.721188	6.39596e-07	2.53295e-06	0.0687759	0.651936	0.762663	-0.0227271	0.880116	0.906465	0.203422	0.273717	0.342775		orf19.1160	802	622	698	707.333	729	694	637	686.667	873	819	791	827.667	765	991	781	845.667	718	604	574
orf19.1161	PLD1	-0.0572337	0.749868	0.881907	0.353219	0.0160671	0.0430711	0.209841	0.245911	0.363253	-0.224421	0.286517	0.396502	-0.304637	0.381219	0.503742	0.0900944	0.724106	0.778594	-0.453091	0.0313723	0.08259	0.448575	0.00178541	0.00381387	0.43986	0.0103127	0.0179081		orf19.1161	3372	2153	2408	2644.33	3517	2441	2519	2825.67	3580	3137	3501	3406	3241	3199	3310	3250	2665	3785	2486
orf19.1162		0.0583922	0.765446	0.890268	0.565756	0.00571625	0.0196034	0.75933	0.000693951	0.00317438	-0.410894	0.0557521	0.106667	-0.247158	0.451702	0.572076	-0.601967	0.0362462	0.0596779	0.200858	0.343733	0.498107	-0.681873	0.000231791	0.000580265	-0.889094	5.76553e-06	1.68168e-05		orf19.1162	838	513	849	733.333	781	663	1110	851.333	1390	859	1083	1110.67	1520	1343	1561	1474.67	870	795	874
orf19.1162.1		0.12788	0.586566	0.787935	0.487171	0.0555375	0.110332	0.385915	0.101371	0.181677	-0.0727111	0.789011	0.850101	0.178856	0.568239	0.67791	0.405458	0.134103	0.187858	0.0749772	0.726486	0.821137	0.0180698	0.9392	0.953362	0.371627	0.222097	0.284723		orf19.1162.1	69	36	64	56.3333	75	50	84	69.6667	100	59	87	82	91	92	93	92	71	82	85
orf19.1163		0.109626	0.503121	0.724984	-0.351902	0.0197507	0.050227	-0.086384	0.591622	0.692036	-0.0980142	0.466133	0.575776	0.0178405	0.920655	0.947714	0.125476	0.37529	0.452284	-0.741586	2.82449e-07	3.78312e-06	-1.09396	7.17249e-14	5.12052e-13	-0.993067	1.15849e-08	4.78269e-08		orf19.1163	528	474	645	549	616	740	650	668.667	406	414	468	429.333	572	664	651	629	436	418	383
orf19.1164	GAR1	-0.210553	0.172393	0.394829	-0.424383	0.00355052	0.0134967	-0.813228	2.8649e-05	0.000208932	-0.891891	0.00108222	0.0037524	-1.66759	6.86577e-10	9.10694e-09	-2.3125	1.95487e-42	1.15688e-40	-0.537673	0.00729914	0.025549	-2.26785	1.19928e-28	2.18078e-27	-3.12215	2.30528e-38	6.79029e-37		orf19.1164	6968	5969	8486	7141	6791	7492	6178	6820.33	4778	5423	5664	5288.33	3365	4826	3178	3789.67	4211	2148	2183
orf19.1166	CTA3	0.0220784	0.809838	0.915043	0.276355	0.0201877	0.0510876	0.102312	0.38426	0.506186	-0.413606	0.0165428	0.0389587	-0.565108	0.0447899	0.089571	-0.210596	0.169919	0.22987	-0.237248	0.084217	0.177905	-0.267113	0.0508863	0.0788026	-0.38874	0.0591246	0.0874876		orf19.1166	3477	2437	3335	3083	3607	3242	3627	3492	4037	3198	4024	3753	3368	3741	4096	3735	2747	3326	2538
orf19.1167		0.140478	0.513401	0.733515	0.760653	0.00282687	0.0114062	0.988082	5.8941e-05	0.000382268	0.121719	0.650382	0.733901	0.706059	0.0147864	0.0355401	1.37201	9.39329e-08	4.16425e-07	-0.504345	0.0349996	0.0901285	-0.144048	0.551455	0.629473	0.33782	0.232621	0.296941		orf19.1167	64	42	63	56.3333	60	69	82	70.3333	132	71	105	102.667	125	131	188	148	122	104	119
orf19.1168	ZCF3	-0.28139	0.210024	0.442809	-0.746036	0.000518507	0.00307286	-1.12616	0.000133827	0.000768027	1.51984	3.09871e-12	6.93005e-11	-0.367961	0.275215	0.392663	-0.973508	0.00118369	0.00272487	1.22636	8.24694e-07	9.77986e-06	-2.46496	3.70521e-20	4.27225e-19	-2.54747	1.98055e-20	2.27999e-19		orf19.1168	1484	1614	1556	1551.33	1218	1832	1116	1388.67	987	959	754	900	408	871	470	583	2782	3289	2302
orf19.1169		-0.0148072	0.940363	0.976483	0.555856	0.017501	0.0460839	1.1373	1.40872e-06	1.41415e-05	-0.379068	0.194055	0.29253	0.117184	0.674728	0.76324	0.574606	0.0260725	0.0445526	-0.323906	0.16096	0.291989	0.459073	0.0263245	0.0439163	0.752995	0.000426419	0.000943686		orf19.1169	187	112	143	147.333	151	133	202	162	282	157	238	225.667	356	314	457	375.667	133	210	176
orf19.117		0.31571	0.074709	0.237072	0.454667	0.00721812	0.0233905	0.0437633	0.78682	0.850424	-0.728136	1.13362e-07	1.12678e-06	0.0010122	0.995167	0.997682	-0.378126	0.00154373	0.00346222	-0.306895	0.0391923	0.0984248	0.522429	0.000123812	0.000324617	0.61641	0.00486608	0.00886205		orf19.117	1618	862	1123	1201	1839	1388	1860	1695.67	1674	1485	1812	1657	1619	1656	1921	1732	1022	971	1058
orf19.1170	ARO7	-0.337531	0.0205812	0.0995693	-0.601441	0.000917495	0.00482982	-0.508284	0.00931309	0.0266992	0.880298	6.31601e-05	0.000317678	0.874212	0.0021788	0.00685538	0.471518	0.0203937	0.0359353	0.529724	0.00260562	0.0109881	0.593247	0.000679187	0.00155936	0.136792	0.478057	0.550639		orf19.1170	1265	1029	1401	1231.67	957	1164	1093	1071.33	628	902	850	793.333	573	952	716	747	1796	1314	1534
orf19.1171	BTA1	-0.144787	0.61966	0.808452	0.381398	0.280717	0.389482	0.119722	0.778957	0.844558	-0.0992995	0.847714	0.892316	-0.156623	0.726768	0.804748	1.44985	2.92614e-06	1.0477e-05	-0.209473	0.60658	0.731065	-0.730317	0.172312	0.23377	0.000359075	0.999503	0.999662		orf19.1171	14	5	13	10.6667	10	13	5	9.33333	14	12	20	15.3333	7	7	18	10.6667	3	25	14
orf19.1177		0.508636	0.000378153	0.00498269	0.0772799	0.474306	0.584677	0.215744	0.131501	0.222518	-0.0300322	0.853888	0.896253	-0.511359	0.109996	0.190744	-0.439169	5.07695e-05	0.000148682	-0.697049	0.000580149	0.00314457	-0.844889	3.52497e-08	1.50135e-07	-1.25814	5.73075e-10	2.75515e-09		orf19.1177	1670	1278	1455	1467.67	2802	2243	2163	2402.67	1562	1541	1570	1557.67	2485	3138	2759	2794	1718	1750	1261
orf19.1178		0.777167	0.000445621	0.0057498	0.825522	0.000719318	0.00395689	0.855604	7.29068e-05	0.000453868	0.014373	0.961024	0.975512	0.253072	0.362165	0.48304	0.102388	0.643573	0.707977	-0.173803	0.353042	0.507184	-0.283872	0.125665	0.176926	-0.424365	0.0522813	0.0783221		orf19.1178	69	60	52	60.3333	146	99	149	131.333	140	89	121	116.667	257	224	249	243.333	87	140	133
orf19.1179		0.359228	0.000616659	0.00736847	0.00599711	0.959446	0.973967	0.44242	0.000123788	0.000719676	-0.56681	4.1903e-05	0.000220316	-1.26085	6.31974e-05	0.000307603	-1.81334	1.56708e-15	1.65493e-14	-0.137362	0.272941	0.425547	-1.31209	1.21141e-16	1.06826e-15	-1.98183	4.78349e-42	1.57956e-40		orf19.1179	3855	3148	4024	3675.67	5537	5285	5181	5334.33	4029	3454	3651	3711.33	6972	7838	6960	7256.67	2907	2571	2235
orf19.118	FAD2	-0.0921042	0.555667	0.769155	-0.227541	0.0817652	0.148877	-0.453583	0.0202809	0.0501323	-1.23605	0.00172755	0.00563433	-2.49332	6.36008e-17	1.95604e-15	-2.55566	3.51988e-98	9.6001e-96	-0.447614	0.0628459	0.142428	-2.19092	2.04763e-34	4.91195e-33	-2.11328	1.62926e-24	2.40517e-23		orf19.118	4152	3128	4936	4072	4158	4683	3815	4218.67	3484	3372	3501	3452.33	2380	3939	2868	3062.33	2302	551	1119
orf19.1180		0.798195	8.58514e-10	5.95713e-08	0.721268	0.000486501	0.00292369	0.975958	1.32488e-13	4.47166e-12	-0.76433	0.00233513	0.00727493	-0.0834696	0.746007	0.819981	-0.0730427	0.750292	0.802213	-0.375409	0.0126829	0.0400664	-0.910856	4.09927e-13	2.77165e-12	-0.670804	0.000135281	0.000322598		orf19.1180	1269	867	1062	1066	2353	1835	2222	2136.67	2348	1375	1781	1834.67	4011	4233	4446	4230	943	1283	993
orf19.1181		0.915556	9.14815e-09	4.88292e-07	-0.0809527	0.663392	0.749274	0.114168	0.488162	0.604419	0.875051	0.000202111	0.000869245	1.17033	4.11699e-05	0.000213824	1.5364	6.07016e-12	4.47977e-11	0.306375	0.0817912	0.174252	0.826092	1.81076e-06	6.2292e-06	0.598515	0.00145931	0.00294395		orf19.1181	226	212	217	218.333	539	476	463	492.667	235	198	192	208.333	555	513	520	529.333	329	485	397
orf19.1182		1.1328	3.21074e-20	8.35462e-18	0.353592	0.037395	0.0820794	0.56891	0.00105792	0.00453375	0.313351	0.132266	0.216358	0.677448	0.00353435	0.0104449	0.705788	0.000154986	0.000418703	0.173489	0.344058	0.498398	0.646872	0.000220333	0.000553795	0.250381	0.185188	0.243527		orf19.1182	562	411	517	496.667	1417	1151	1231	1266.33	777	547	608	644	2051	1795	1800	1882	756	940	787
orf19.1183		1.27725	1.42977e-17	2.88029e-15	0.661125	0.00348749	0.0133139	1.00169	6.2793e-09	1.12344e-07	-0.151441	0.572492	0.671575	0.0278073	0.932876	0.956663	0.48348	0.0543287	0.0857368	0.00598725	0.972582	0.983627	0.287993	0.0863189	0.126597	-0.0373634	0.854185	0.88319		orf19.1183	929	650	751	776.667	2661	1982	2122	2255	1728	962	1184	1291.33	4585	4237	4935	4585.67	1098	1450	1008
orf19.1185		0.49907	0.00259887	0.022448	0.173653	0.230153	0.334037	-0.052257	0.745627	0.819232	0.0337909	0.875053	0.914072	-0.265438	0.42266	0.543507	-0.222798	0.343184	0.419076	-0.0625478	0.754341	0.843325	0.564895	1.97215e-05	5.89385e-05	0.619011	0.000293545	0.000667525		orf19.1185	1713	1129	1320	1387.33	2757	2040	1995	2264	1383	1594	1737	1571.33	1912	2398	2207	2172.33	1561	2072	1341
orf19.1186		0.240387	0.0631729	0.212906	-0.110642	0.45997	0.571344	0.154706	0.202117	0.310766	-0.0125405	0.942907	0.962583	1.03483	1.04948e-06	8.05932e-06	0.540166	0.000225369	0.000592764	-0.241862	0.0409489	0.10179	-0.0156888	0.901136	0.92363	0.196675	0.187444	0.24573		orf19.1186	992	798	1153	981	1273	1241	1410	1308	802	970	949	907	1335	1634	1398	1455.67	1054	815	914
orf19.1187	CPH2	0.388921	0.123556	0.323432	0.490207	0.0442822	0.0924781	0.318867	0.222441	0.336213	-1.51999	2.14757e-05	0.000123151	-2.5841	2.37947e-10	3.36993e-09	-1.90901	4.73339e-11	3.17908e-10	-1.18203	5.0883e-07	6.46896e-06	-1.89237	4.18356e-20	4.78853e-19	-1.20759	5.45473e-13	3.53543e-12		orf19.1187	5733	2243	3768	3914.67	8892	3930	5552	6124.67	4500	5686	6578	5588	6369	9060	7830	7753	1097	2830	1288
orf19.1189		0.296708	0.242691	0.48191	0.884045	0.000459056	0.00280195	0.351099	0.178639	0.281958	0.44667	0.0211379	0.0477165	-1.18883	0.000311318	0.00126241	-1.56658	3.30788e-17	4.10897e-16	1.32606	1.04459e-10	2.73385e-09	0.2341	0.232833	0.304462	-0.42119	0.0296459	0.0469812		orf19.1189	4363	1640	2356	2786.33	4696	2438	4900	4011.33	6004	4773	5550	5442.33	5279	4487	5638	5134.67	7922	9182	6057
orf19.119		0.404938	0.0292555	0.129688	-0.0497585	0.782419	0.843541	-0.406009	0.0426105	0.090589	-0.215796	0.295987	0.40682	-0.0502371	0.853906	0.90101	0.0262102	0.885181	0.909987	-0.0560116	0.81624	0.886275	-0.648826	0.00233452	0.00486241	-0.896763	0.000346067	0.000777815		orf19.119	219	129	238	195.333	259	287	341	295.667	173	184	202	186.333	166	269	228	221	181	134	177
orf19.1190	STV1	0.5098	0.00821013	0.0517006	0.787828	8.44519e-05	0.000756912	0.595601	0.00643525	0.0198232	-0.37739	0.125585	0.207332	-0.724151	0.0326397	0.0688789	-0.787697	0.000337565	0.00086149	-0.435194	0.018103	0.0533015	-0.146519	0.373635	0.455259	-0.157111	0.417674	0.491557		orf19.1190	2601	1444	2031	2025.33	4123	2445	3519	3362.33	4394	2774	3674	3614	5419	4581	5372	5124	2296	3376	2730
orf19.1191		0.44704	0.0023462	0.0206657	0.515396	0.000865484	0.0045948	0.491914	0.00476223	0.0155764	-0.0894632	0.637394	0.722539	-0.0471614	0.860715	0.906061	0.101831	0.598178	0.667563	-0.0446048	0.791191	0.870059	0.581302	0.000599313	0.00138976	0.792698	0.000224236	0.000517798		orf19.1191	1680	995	1397	1357.33	2285	1756	2258	2099.67	2184	1634	2053	1957	2905	2659	3305	2956.33	1711	2189	1742
orf19.1192	DNA2	0.511243	0.000229486	0.00334106	-0.370689	0.0579585	0.113944	0.022972	0.882973	0.919543	1.02499	9.72413e-07	7.74714e-06	0.638624	0.0752826	0.139082	1.34485	3.46143e-11	2.36531e-10	0.294611	0.052646	0.12483	0.569227	8.07815e-05	0.000218288	0.644509	0.00139825	0.00283078		orf19.1192	664	560	613	612.333	1012	1057	944	1004.33	396	566	441	467.667	880	1237	958	1025	1074	1004	958
orf19.1193	GNP1	0.487475	0.0519747	0.187403	1.04287	2.84248e-05	0.000325944	0.973297	0.00123344	0.00515159	-1.46258	5.73492e-09	7.41984e-08	-2.33066	1.82792e-18	6.62912e-17	-2.53216	5.80752e-28	1.62637e-26	-0.509315	0.0189479	0.0550996	-1.85897	2.70204e-17	2.52499e-16	-1.97151	3.56087e-17	3.23312e-16		orf19.1193	14240	6061	11040	10447	20937	9873	22910	17906.7	28336	16314	24874	23174.7	39711	28799	45217	37909	10440	7671	6462
orf19.1195		0.360272	0.0224918	0.106814	-0.140754	0.38928	0.501099	-0.167647	0.536588	0.647431	-0.290744	0.100521	0.173693	0.101858	0.666898	0.758267	-0.0876077	0.584216	0.653843	-0.402739	0.129501	0.248296	-0.14684	0.581973	0.656734	-0.432589	0.112969	0.156877		orf19.1195	1252	1086	1473	1270.33	1817	2090	1689	1865.33	972	1167	1329	1156	1052	2542	1431	1675	1091	990	828
orf19.1196	PKH3	0.468115	0.0166249	0.0858746	0.369928	0.021487	0.0535195	-0.0235527	0.899096	0.931343	-0.0516431	0.756447	0.824378	-0.635146	0.0630815	0.119786	-0.467082	0.00393834	0.00812831	-0.351866	0.0436652	0.107037	0.174288	0.155063	0.213187	0.0898287	0.572852	0.640883		orf19.1196	1547	814	1133	1164.67	2201	1374	2035	1870	1441	1449	1624	1504.67	1669	2067	1731	1822.33	1480	1742	1258
orf19.1198		0.721561	2.41136e-07	9.65318e-06	0.370297	0.0229516	0.0563225	0.34958	0.015279	0.0398837	-0.587889	0.00108403	0.00375662	0.173629	0.483038	0.600353	-0.170785	0.525928	0.600173	-0.166107	0.24647	0.395299	-0.293686	0.0486178	0.0755888	-0.774858	4.54051e-05	0.000117087		orf19.1198	490	343	399	410.667	795	686	868	783	618	448	551	539	969	981	1036	995.333	412	331	351
orf19.1199	NOP5	0.221256	0.22282	0.459082	-0.678675	0.000551275	0.0032199	-1.21679	7.44174e-07	7.99763e-06	-0.217705	0.43094	0.54166	-1.24035	3.7571e-08	3.83909e-07	-1.46197	4.59278e-14	4.16337e-13	-0.647148	0.0132016	0.0413085	-1.91111	7.69168e-18	7.47789e-17	-2.78389	2.6294e-31	5.51735e-30		orf19.1199	16676	15191	20200	17355.7	22579	27370	19363	23104	8183	11922	11566	10557	7495	13042	7491	9342.67	13134	8267	6708
orf19.120		0.0802848	0.733609	0.874144	-0.176793	0.497433	0.605124	0.105637	0.692063	0.779023	0.0175204	0.952712	0.970062	0.454462	0.13039	0.218099	0.880696	0.00365026	0.00759472	0.447181	0.0698162	0.154148	0.868531	0.0146431	0.0259205	0.709472	0.0130315	0.0222354		orf19.120	50	28	47	41.6667	45	57	46	49.3333	37	28	43	36	38	67	57	54	37	36	39
orf19.1200		0.616259	8.46926e-06	0.000212412	0.430732	0.0889281	0.158904	-0.323689	0.110668	0.194432	-0.443478	0.127881	0.210568	-0.119591	0.694228	0.777922	-0.093734	0.741419	0.794727	0.467731	0.0155193	0.0472898	0.139241	0.501656	0.583805	0.702063	0.000802346	0.00169321		orf19.1200	376	321	408	368.333	610	635	709	651.333	733	359	474	522	490	426	612	509.333	484	334	341
orf19.1201		0.68033	1.24061e-10	9.56498e-09	0.750195	0.000284517	0.00191665	0.249433	0.120275	0.207252	-1.00755	1.68605e-05	0.000100171	-0.851115	0.00241128	0.0074708	-0.861553	0.000170518	0.000456925	-0.277566	0.155548	0.284684	-0.534334	0.000844711	0.00190929	-0.605563	0.00119713	0.0024505		orf19.1201	1387	938	1394	1239.67	2321	2130	2284	2245	2749	1588	2181	2172.67	2416	2443	3145	2668	1270	1061	898
orf19.1202		0.5959	4.14252e-05	0.00080844	0.160406	0.248011	0.354675	-0.322416	0.0291487	0.0669134	-0.526362	0.0163707	0.0386114	0.519121	0.0368987	0.0763668	-0.0540177	0.751683	0.803152	0.0652754	0.626503	0.745866	0.992233	1.18917e-14	9.05762e-14	1.06241	3.47019e-12	2.0559e-11		orf19.1202	578	479	604	553.667	938	843	1126	969	549	636	691	625.333	711	805	780	765.333	540	338	445
orf19.1203	SRO77	0.723628	8.5778e-06	0.000212573	0.690028	0.000375408	0.00238457	0.494915	0.007765	0.0230331	-0.604373	0.00353511	0.0104027	-0.0191853	0.943489	0.963139	0.0763187	0.732357	0.786657	-0.110301	0.492395	0.640318	0.680453	2.57445e-05	7.56388e-05	0.980288	6.68847e-07	2.22618e-06		orf19.1203	1637	1051	1284	1324	2890	2006	2777	2557.67	2687	1675	2267	2209.67	3615	3292	3920	3609	1482	1604	1318
orf19.1203.1		0.267352	0.00884661	0.0542702	-0.0166101	0.882812	0.913813	-0.149576	0.207066	0.317204	-0.478585	0.000565909	0.00213402	0.56199	0.0416027	0.0842257	0.236972	0.181174	0.243103	0.0971009	0.435001	0.586661	0.571006	4.60336e-05	0.000129303	0.788325	5.94284e-07	1.99387e-06		orf19.1203.1	1597	1178	1561	1445.33	2054	1765	2053	1957.33	1562	1323	1403	1429.33	1507	2039	1733	1759.67	1126	1101	929
orf19.1204		0.478687	0.00345235	0.0275351	0.304709	0.00638536	0.021369	0.169913	0.322859	0.444822	0.0470691	0.762079	0.82887	-0.0502626	0.773165	0.841429	-0.398363	0.00230325	0.00499767	0.333453	0.0109466	0.035551	0.255944	0.0869397	0.127418	-0.0888685	0.615051	0.679252		orf19.1204	1138	720	980	946	1524	1205	1814	1514.33	1162	1072	1275	1169.67	1525	1732	1839	1698.67	1132	1321	1261
orf19.1207		-0.00866347	0.927743	0.970886	0.256026	0.356679	0.468208	-0.00778645	0.971756	0.984688	1.05788	0.058566	0.111268	0.780993	0.236338	0.34922	1.4441	0.0337603	0.0560112	-0.0702775	0.581636	0.711824	-0.0161619	0.966548	0.973389	1.313	0.0878113	0.124955		orf19.1207	0	1	0	0.333333	0	1	0	0.333333	1	2	1	1.33333	0	1	0	0.333333	1	10	9
orf19.1208		0.00345294	0.985735	0.995601	0.4904	0.00567224	0.0195036	0.315481	0.106191	0.188154	0.453905	0.0381493	0.0780944	0.334263	0.295578	0.414741	0.295462	0.234012	0.301986	0.919362	1.07021e-07	1.52486e-06	0.619812	0.000162626	0.00041884	0.772488	0.000235703	0.000543477		orf19.1208	137	104	120	120.333	159	103	145	135.667	173	187	158	172.667	156	176	176	169.333	223	292	226
orf19.121	ARC18	0.446589	0.0552055	0.19423	0.382877	0.168527	0.260926	0.408653	0.0106935	0.0298347	-0.118501	0.655916	0.738997	0.440283	0.122555	0.207198	0.263619	0.244739	0.313444	0.728477	0.000969355	0.00480453	1.0699	5.01429e-06	1.63003e-05	0.971361	9.32067e-06	2.64726e-05		orf19.121	334	153	157	214.667	335	305	404	348	368	239	260	289	445	469	475	463	270	219	324
orf19.1210		0.970866	1.70403e-18	3.80059e-16	0.0830724	0.59372	0.689946	0.417228	0.00441736	0.0146401	-0.177077	0.390534	0.503712	-0.408176	0.0762901	0.140736	-0.158116	0.440768	0.518264	-0.0699845	0.632944	0.75	-0.423993	0.00457487	0.008996	-0.362902	0.0596331	0.0881154		orf19.1210	956	681	972	869.667	2117	1810	1925	1950.67	1083	791	892	922	2664	2489	2640	2597.67	724	917	852
orf19.1212		0.483947	0.000815482	0.00911035	-0.203193	0.114185	0.192927	0.15713	0.33689	0.459188	-0.292307	0.137226	0.222558	-1.03013	0.00028672	0.00117113	-1.12796	3.19056e-05	9.65013e-05	-0.438475	0.003565	0.0142304	-1.5492	6.07161e-14	4.36445e-13	-2.08072	1.45243e-10	7.37263e-10		orf19.1212	4363	3510	4110	3994.33	6773	6924	5547	6414.67	3211	3739	3473	3474.33	6004	8307	7332	7214.33	3708	2659	2414
orf19.1214		0.440186	0.00430404	0.0323062	-0.0661102	0.636665	0.727118	-0.454163	0.00482018	0.0157248	-0.179005	0.291889	0.402336	0.377473	0.136998	0.226729	-0.253325	0.212624	0.277873	0.216804	0.174124	0.307459	0.159068	0.224262	0.294238	-0.0270851	0.854342	0.8832		orf19.1214	6023	4495	6938	5818.67	8202	8177	10682	9020.33	5803	4746	6106	5551.67	6210	6483	6705	6466	5727	4243	5089
orf19.1215		0.416929	0.107545	0.299428	-0.613435	0.0527225	0.105784	-0.611763	0.0415415	0.0891877	1.27011	0.000594609	0.00222827	1.08213	0.00314117	0.00939806	1.66158	1.03898e-06	3.98624e-06	0.212761	0.475821	0.625265	-0.0556415	0.869326	0.897568	0.305081	0.361126	0.434709		orf19.1215	39	17	35	30.3333	56	55	37	49.3333	13	21	18	17.3333	29	39	23	30.3333	35	61	50
orf19.1217		0.237299	0.121355	0.320856	-0.429509	0.0519626	0.104663	-0.547911	0.00488611	0.0158405	0.676671	0.0045619	0.0129027	-0.035604	0.889715	0.927409	-0.0382428	0.877768	0.905184	0.267423	0.13944	0.262949	0.0119924	0.95272	0.96346	-0.280939	0.1678	0.223235		orf19.1217	1246	899	950	1031.67	1478	1430	1232	1380	540	897	801	746	818	1199	770	929	1398	1197	1193
orf19.1219		0.258148	0.0736083	0.234652	-0.419887	0.103667	0.178738	-0.566267	0.00398814	0.013519	1.10178	0.000163798	0.000725393	0.193466	0.548496	0.659878	0.39451	0.182585	0.244787	0.427966	0.0212634	0.0606324	0.327158	0.103507	0.148671	-0.21943	0.358931	0.432731		orf19.1219	347	257	317	307	404	451	390	415	140	291	228	219.667	230	356	243	276.333	510	539	505
orf19.122	CDC20	0.522449	0.00022266	0.00328991	0.0236655	0.873231	0.907718	0.0646183	0.673309	0.763557	-0.190009	0.551385	0.65314	-1.15717	3.3612e-06	2.27489e-05	-0.912389	0.00312907	0.00659565	0.77983	1.33851e-06	1.5306e-05	0.713549	2.44719e-08	1.06254e-07	-0.00974608	0.962832	0.970255		orf19.122	1805	1430	1624	1619.67	2666	2927	2423	2672	1871	1586	1512	1656.33	2465	3183	2773	2807	2398	1090	1015
orf19.1220	RVS167	0.55347	0.000830758	0.00917503	0.674168	7.27175e-05	0.000681098	0.570325	0.000416752	0.00205707	-0.286813	0.187655	0.284381	-0.648231	0.0255238	0.0557967	-0.679651	0.000233808	0.000614443	-0.0490879	0.775528	0.859179	-0.019172	0.895374	0.918856	-0.278098	0.124992	0.17171		orf19.1220	3618	2054	2743	2805	5649	4189	4355	4731	5176	3799	4678	4551	6739	6839	7582	7053.33	3397	4730	3259
orf19.1221	ALG2	0.400165	0.0001038	0.00169694	-0.0394272	0.650784	0.739733	0.128509	0.253842	0.372063	-0.326539	0.0148015	0.0354656	-0.386397	0.0301256	0.0641575	-0.289324	0.00924028	0.0175916	-0.0557842	0.599787	0.725381	-0.202634	0.101077	0.145515	-0.242853	0.0826368	0.118101		orf19.1221	1287	901	1185	1124.33	1630	1677	1699	1668.67	1095	1053	1131	1093	1663	1956	1852	1823.67	1041	845	804
orf19.1223	DBF2	0.370243	0.0484484	0.180095	-0.185334	0.367875	0.479382	-0.0320091	0.880173	0.917956	-0.0809898	0.794268	0.85426	-0.691664	0.0107925	0.0271826	-0.611765	0.0219217	0.0382092	1.01423	2.12193e-09	4.43901e-08	1.73557	6.78596e-21	8.38006e-20	1.24427	4.01822e-11	2.14556e-10		orf19.1223	899	505	684	696	1245	1016	824	1028.33	601	697	490	596	1079	998	901	992.667	888	464	414
orf19.1224	FRP3	0.16306	0.285486	0.528412	-0.200655	0.505704	0.613612	-0.0313893	0.882217	0.919166	-1.67431	1.61272e-05	9.6455e-05	-0.968259	0.0240537	0.0531009	-0.376736	0.332649	0.40756	-0.64931	0.00629094	0.0226931	-1.52017	3.35682e-10	1.75288e-09	-1.61796	2.23845e-09	1.00593e-08		orf19.1224	770	568	885	741	1090	818	893	933.667	450	967	428	615	633	1212	913	919.333	121	232	145
orf19.1225	PEX22	0.332745	0.0896837	0.265632	-0.00824258	0.963984	0.976666	0.303117	0.0944146	0.171573	0.152797	0.481905	0.590662	-0.160235	0.403709	0.526146	0.0855523	0.553946	0.626335	0.773611	5.41569e-06	5.47256e-05	0.314246	0.0484945	0.0754346	-0.246276	0.170494	0.226436		orf19.1225	370	192	258	273.333	484	340	357	393.667	279	246	281	268.667	487	494	474	485	250	327	342
orf19.1227	ZCF4	0.0565019	0.75762	0.886018	0.229346	0.469443	0.579898	1.07172	0.0156298	0.0405452	0.351074	0.528208	0.633462	2.75217	1.36469e-07	1.26471e-06	4.72631	4.61831e-26	1.1361e-24	0.148042	0.715195	0.811748	1.76163	2.87209e-05	8.36379e-05	2.32465	7.54556e-07	2.49031e-06		orf19.1227	4	0	0	1.33333	2	1	3	2	4	2	2	2.66667	6	11	7	8	8	2	3
orf19.1228	HAP2	-0.291756	0.115837	0.311678	-0.6148	0.00680974	0.0223457	-0.661343	0.00764122	0.0227415	0.38577	0.13283	0.217062	0.536028	0.0613551	0.116968	0.253594	0.267263	0.338353	0.113028	0.6154	0.738693	0.815018	0.000350971	0.000847446	0.971742	0.000152051	0.000359919		orf19.1228	532	542	573	549	426	561	498	495	284	435	324	347.667	250	427	234	303.667	573	390	474
orf19.1229		-0.23945	0.122901	0.322862	-0.213263	0.0946412	0.166396	-0.565229	0.000849513	0.00375132	1.02288	8.45393e-09	1.05666e-07	0.186078	0.409732	0.531416	0.362854	0.114159	0.164285	1.25761	7.38384e-11	1.99077e-09	1.08536	1.2101e-08	5.41947e-08	0.761967	0.000459199	0.0010077		orf19.1229	1301	902	1052	1085	889	1122	1019	1010	1004	846	950	933.333	589	743	692	674.667	1802	1938	2190
orf19.123	RCN1	0.412179	0.00945178	0.0566611	-0.257044	0.0867246	0.155861	-0.0557248	0.799495	0.859411	0.829476	9.04298e-07	7.25059e-06	1.44497	2.62721e-13	5.42208e-12	1.16776	5.34414e-14	4.83051e-13	0.399501	0.0513756	0.122467	1.11036	1.24526e-07	4.94705e-07	1.48051	6.00129e-10	2.8742e-09		orf19.123	237	170	205	204	350	310	273	311	157	175	177	169.667	214	403	287	301.333	308	326	309
orf19.1232	VRG4	-0.246169	0.184665	0.409964	-0.776101	0.00380892	0.0142106	-0.392046	0.0927173	0.16903	0.689814	0.0262648	0.057482	-0.617192	0.0853067	0.154552	-1.05293	0.000484035	0.00120395	-0.186183	0.326076	0.481153	-0.585474	0.00457927	0.00900181	-1.05266	1.02108e-06	3.3073e-06		orf19.1232	3794	3321	3787	3634	3196	4120	2782	3366	1267	2745	1850	1954	1962	3316	2363	2547	4020	2917	3347
orf19.1233	ADE4	-0.216977	0.0955469	0.276023	-0.456361	0.0507294	0.10271	-0.692898	0.000259657	0.00137166	-1.25734	9.15536e-05	0.000436202	-1.03911	0.00473811	0.0133784	-1.52033	6.53815e-09	3.39518e-08	-1.43756	6.1744e-14	2.57472e-12	-2.09354	4.61485e-27	7.9401e-26	-2.22268	2.93733e-22	3.83933e-21		orf19.1233	8756	6699	9510	8321.67	7287	8465	7986	7912.67	3890	7165	6487	5847.33	3926	6266	4274	4822	3277	1602	2122
orf19.1234	FGR6-10	0.421142	0.039175	0.157742	0.201931	0.366589	0.478007	0.0866513	0.559556	0.665119	0.336189	0.0935896	0.163932	-0.109509	0.748087	0.821403	-0.179285	0.410133	0.487635	0.661688	2.10714e-05	0.000180245	0.36201	0.0108132	0.0196921	0.473099	0.0211842	0.03463		orf19.1234	194	179	138	170.333	303	235	281	273	194	217	196	202.333	252	319	297	289.333	281	303	215
orf19.1235	HOM3	-0.998713	1.02575e-16	1.77939e-14	0.110928	0.425476	0.537925	1.29938	2.49688e-13	8.20555e-12	0.305689	0.543504	0.646056	-0.220182	0.523289	0.635815	-0.822796	0.0058648	0.0116793	0.407975	0.175515	0.309359	-2.26013	7.306e-10	3.71893e-09	-2.53053	9.97974e-05	0.00024363		orf19.1235	5016	3944	4426	4462	2307	2371	2612	2430	4308	5234	5042	4861.33	4994	8108	5678	6260	16403	2037	2510
orf19.1236	GVP36	-0.102916	0.365816	0.607585	-0.0927618	0.218356	0.320495	-0.332303	0.0153142	0.0399422	-0.387966	0.0044833	0.0127264	-0.308952	0.109341	0.189767	-0.287458	0.00980331	0.0185397	-0.277806	0.0737632	0.161156	-0.249363	0.0774677	0.115017	-0.118491	0.411223	0.485239		orf19.1236	2994	2214	2944	2717.33	2613	2902	2928	2814.33	2525	2462	2662	2549.67	1894	2433	2355	2227.33	2293	1778	1929
orf19.1237	ARO9	-0.420407	0.0258639	0.118417	0.382933	0.124915	0.206855	1.42614	3.03351e-14	1.14104e-12	-0.699143	0.0110702	0.0276732	0.794813	0.0084397	0.0220078	2.28896	1.02657e-19	1.62617e-18	-0.280672	0.188459	0.325639	0.485169	0.0166658	0.0290735	2.59753	1.62499e-21	2.03904e-20		orf19.1237	247	123	186	185.333	160	140	140	146.667	314	169	259	247.333	404	367	458	409.667	134	146	170
orf19.1238	TUB4	-0.239679	0.112109	0.305625	-0.0347967	0.830572	0.877856	-0.380169	0.0201934	0.0499918	0.0628369	0.71694	0.790958	-0.562491	0.0112459	0.0281635	-0.382518	0.0414489	0.0673772	0.605958	0.000281147	0.00168444	0.644425	1.34982e-05	4.11251e-05	0.522881	0.00402816	0.0074705		orf19.1238	910	763	814	829	836	815	691	780.667	687	834	933	818	551	689	542	594	957	918	770
orf19.1239		-0.248799	0.210168	0.442814	-0.294071	0.361721	0.472943	0.96693	0.0238193	0.056723	0.527632	0.333541	0.446672	0.168671	0.789483	0.854887	0.943569	0.19063	0.253215	-0.721154	0.0529122	0.125413	-1.52205	0.0170163	0.0295772	-2.23451	0.00353969	0.00663733		orf19.1239	6	1	1	2.66667	1	1	0	0.666667	0	1	2	1	1	13	5	6.33333	1	4	3
orf19.124	CIC1	0.0429615	0.849126	0.935566	-1.1933	4.0455e-05	0.000430255	-1.63895	2.89463e-07	3.45585e-06	-0.0685165	0.867138	0.90712	-1.09512	0.00206873	0.0065651	-1.20022	0.000317377	0.000814942	-1.35296	1.39523e-05	0.000127175	-1.4996	1.52192e-07	5.97788e-07	-1.51135	2.46759e-07	8.6393e-07		orf19.124	2231	1923	2955	2369.67	2305	3725	2156	2728.67	462	1060	1112	878	475	1166	570	737	1491	556	565
orf19.1240		0.20239	0.249571	0.490425	0.615541	0.0104287	0.0306569	-0.0198447	0.916704	0.945006	1.33534	0.000854179	0.00305301	0.790358	0.113945	0.195727	1.47208	4.03269e-06	1.41562e-05	0.768861	0.00010878	0.000759398	0.545045	0.00332187	0.0067091	0.592469	0.00396831	0.00736821		orf19.1240	1515	812	1032	1119.67	1639	1223	1483	1448.33	2356	1300	1710	1788.67	1539	1497	1187	1407.67	2344	7766	6031
orf19.1244	GYP2	-0.109701	0.28407	0.527019	-0.129719	0.465411	0.576267	0.214652	0.0456564	0.0959921	0.165579	0.44011	0.550533	-0.408551	0.101239	0.17837	-0.217435	0.265266	0.336436	-0.0394005	0.78185	0.863888	0.00441499	0.968678	0.975063	-0.106201	0.460793	0.533102		orf19.1244	2118	1540	1945	1867.67	2056	1744	1996	1932	1318	1914	1866	1699.33	1934	2495	2298	2242.33	2316	1940	1692
orf19.1246		0.31075	0.246807	0.486898	0.830807	0.00060076	0.00343603	0.683921	0.0279097	0.0645916	-0.460992	0.116831	0.196296	-0.860466	0.06404	0.121313	-0.457601	0.112328	0.162208	-0.347272	0.188182	0.325249	-0.197983	0.45177	0.534291	-0.671786	0.0326862	0.0512684		orf19.1246	2702	1556	1465	1907.67	4311	2877	1479	2889	4518	3056	3310	3628	4420	5482	5103	5001.67	2412	3710	1825
orf19.1247		-0.0543779	0.681087	0.842464	0.242622	0.152761	0.241033	-0.840768	1.21655e-07	1.58915e-06	-0.254726	0.201404	0.300853	0.325193	0.179955	0.281556	0.16766	0.401773	0.479058	0.0180265	0.923582	0.955093	-0.169234	0.424691	0.50812	0.196362	0.297409	0.368339		orf19.1247	399	317	438	384.667	407	389	445	413.667	545	400	436	460.333	231	227	216	224.667	474	381	334
orf19.1248		0.0199796	0.832917	0.926865	0.0218455	0.783553	0.84418	-0.190656	0.115896	0.201576	0.159863	0.184977	0.28183	0.278386	0.0562252	0.108823	-0.0423103	0.671405	0.732983	0.116562	0.408132	0.560207	0.149899	0.263659	0.337305	0.268207	0.096471	0.136258		orf19.1248	3173	2317	3134	2874.67	3486	3048	3236	3256.67	2824	2869	3067	2920	2543	3324	2660	2842.33	3636	3530	2941
orf19.1249		-0.161143	0.276779	0.519845	-0.0227444	0.876594	0.909695	-0.0680342	0.650393	0.743103	-1.10473	1.5136e-07	1.44705e-06	-0.415024	0.121403	0.205861	-0.860445	9.03582e-05	0.000252818	-0.811459	2.22018e-09	4.62907e-08	-0.883024	3.67162e-09	1.74548e-08	-0.637482	0.00103209	0.00213444		orf19.1249	928	742	1092	920.667	821	957	955	911	928	778	1023	909.667	795	904	902	867	556	366	351
orf19.125	EBP1	-0.356755	0.0780098	0.243493	0.558878	0.0175374	0.0461597	0.479662	0.0084128	0.0245925	1.48752	3.10033e-09	4.23893e-08	2.23456	2.69479e-17	8.49603e-16	2.3647	4.18473e-23	8.55075e-22	1.45956	2.24871e-13	8.79441e-12	2.58365	2.44501e-28	4.34892e-27	3.09183	2.38136e-37	6.58179e-36		orf19.125	8904	4655	9992	7850.33	6182	5338	7839	6453	13501	8548	13634	11894.3	8089	8780	10334	9067.67	28902	39541	39209
orf19.1250		-0.0924337	0.619458	0.808452	-0.801199	0.00059217	0.00339582	-0.977145	1.44532e-06	1.44857e-05	-0.248534	0.444112	0.554653	-0.274024	0.294429	0.413833	-0.232112	0.294888	0.367686	-0.829689	1.81501e-05	0.000160167	-0.88115	1.55557e-06	5.38984e-06	-0.391785	0.0668158	0.0974889		orf19.1250	1303	1316	1830	1483	1361	1718	1576	1551.67	596	954	872	807.333	624	990	682	765.333	1073	530	494
orf19.1251	BRN1	-0.303365	0.0337144	0.143307	-0.25837	0.16553	0.256988	-0.382933	0.00333826	0.0116513	0.412834	0.0287805	0.0621675	0.178146	0.441213	0.562408	0.304882	0.128178	0.180892	0.348703	0.0136852	0.0425663	0.814506	2.4206e-09	1.1712e-08	0.859002	3.3626e-07	1.15726e-06		orf19.1251	1075	1004	1101	1060	1043	914	919	958.667	709	916	1046	890.333	623	850	720	731	1271	1281	1137
orf19.1252	YME1	-0.0729995	0.648906	0.823694	0.566755	0.0014249	0.00676448	0.256262	0.209094	0.319683	-0.177728	0.365077	0.478067	-0.019971	0.924757	0.950356	-0.405473	0.0244115	0.0420119	0.369954	0.0474569	0.114744	0.0833915	0.676245	0.738654	0.116011	0.622202	0.685821		orf19.1252	7080	4201	6883	6054.67	6720	5115	7187	6340.67	10138	7057	10117	9104	7664	6346	8579	7529.67	7451	8585	8496
orf19.1253	PHO4	-0.808207	4.773e-06	0.000133069	-0.417339	0.147121	0.23425	-0.752244	0.000130681	0.000752048	-0.641752	0.0565252	0.107882	-1.96193	9.74213e-08	9.24692e-07	-1.54346	1.15567e-06	4.40969e-06	0.110444	0.593334	0.720921	0.0250997	0.904438	0.926405	-0.19846	0.352584	0.426883		orf19.1253	4107	2028	3652	3262.33	2168	1662	1922	1917.33	1280	2988	2490	2252.67	839	1486	1013	1112.67	1181	1768	1302
orf19.1254	SEC23	-0.222325	0.0113638	0.0651672	0.137667	0.115774	0.194821	0.0312765	0.719633	0.799358	-0.298912	0.00414334	0.0119345	0.43873	0.00357463	0.0105342	0.193008	0.155628	0.213062	0.180984	0.0644008	0.145111	1.22527	3.80758e-23	5.3935e-22	1.62598	8.4932e-17	7.5157e-16		orf19.1254	7137	5469	7192	6599.33	6546	5934	6448	6309.33	7593	6770	7512	7291.67	5826	6936	6521	6427.67	6695	5900	5685
orf19.1255	ZCF5	0.113326	0.584798	0.78733	-0.394054	0.0437026	0.0916052	0.0227807	0.919749	0.946895	-0.902316	0.000329892	0.00133362	-0.654928	0.0951415	0.169434	-0.229607	0.316194	0.390143	-1.01614	3.00862e-06	3.22795e-05	-1.67536	6.10884e-09	2.81645e-08	-1.47585	0.000151901	0.000359904		orf19.1255	131	105	107	114.333	170	143	110	141	93	74	91	86	123	177	131	143.667	45	54	38
orf19.1257		0.757739	0.00711761	0.0466417	1.08859	0.0047443	0.0169501	-0.507429	0.233397	0.348586	-0.119067	0.812977	0.868007	-0.140448	0.761109	0.832496	0.343958	0.40849	0.485958	-0.0308793	0.939675	0.964659	-0.387976	0.482276	0.564821	-0.67352	0.286444	0.356507		orf19.1257	3	3	1	2.33333	11	7	21	13	12	8	11	10.3333	11	5	6	7.33333	3	14	11
orf19.1258		1.08605	6.93002e-09	3.89891e-07	-0.231257	0.255986	0.362836	-0.444894	0.0317057	0.0714953	-2.68575	2.37404e-22	1.6518e-20	-2.06186	1.89389e-08	2.01395e-07	-1.82558	6.3072e-09	3.28069e-08	-2.38684	1.37032e-19	1.19046e-17	-2.85669	2.68849e-46	1.19381e-44	-2.94863	8.41914e-37	2.24773e-35		orf19.1258	452	302	336	363.333	1094	1009	746	949.667	350	317	246	304.333	551	846	670	689	34	47	47
orf19.1259		0.0119444	0.921382	0.968366	-0.189765	0.227363	0.330604	-0.321888	0.0193024	0.0482288	0.531825	0.00304453	0.00914819	-0.077929	0.691209	0.775509	0.186452	0.251074	0.320511	-0.208463	0.130753	0.250416	-0.324537	0.0155962	0.0274368	-0.298014	0.049956	0.0753604		orf19.1259	1946	1621	1981	1849.33	2108	2181	1993	2094	1368	1798	1700	1622	1441	1949	1622	1670.67	2434	2605	2287
orf19.1260	LEA1	-0.172995	0.227838	0.463921	-0.496925	0.0360665	0.0798377	-0.77605	0.000555924	0.00262969	0.7218	0.00938831	0.0240645	0.65506	0.0395172	0.0807593	0.358412	0.175219	0.236122	0.0932204	0.668683	0.775563	0.207292	0.364344	0.445712	-0.0600607	0.801064	0.840833		orf19.1260	741	616	811	722.667	638	748	750	712	334	620	526	493.333	295	561	359	405	1002	732	883
orf19.1261	CGT1	-0.329558	0.0311427	0.135625	-0.49645	0.0314999	0.0719504	-0.714519	0.00543687	0.0172962	0.643547	0.0130841	0.0319177	0.1182	0.671413	0.761744	0.107066	0.672928	0.73439	0.58248	0.0179953	0.0531699	0.869808	0.000471956	0.00111548	0.918163	0.000764777	0.00161828		orf19.1261	1468	1274	1626	1456	1250	1425	1153	1276	705	1262	1029	998.667	593	1106	552	750.333	1867	1687	1437
orf19.1263	CFL1	-0.311532	0.139392	0.347646	0.311706	0.290254	0.399163	-0.542174	0.0215671	0.0524805	0.741951	0.0150296	0.035963	0.35327	0.301303	0.419804	0.620239	0.0479623	0.07685	1.25721	2.64587e-09	5.46203e-08	1.745	3.28507e-15	2.62679e-14	1.76572	4.67674e-13	3.04376e-12		orf19.1263	184	138	122	148	122	109	157	129.333	284	119	181	194.667	65	86	107	86	350	363	333
orf19.1264	CFL2	0.647858	0.0117717	0.0667416	-0.124518	0.686118	0.768403	-0.736007	0.0111148	0.0307628	-0.494816	0.179997	0.275975	-0.452804	0.253728	0.368921	0.0165302	0.959795	0.967818	-0.342953	0.302519	0.456626	-2.35055	5.34022e-07	1.95985e-06	-1.54665	0.000721927	0.00153434		orf19.1264	23	17	36	25.3333	56	56	43	51.6667	24	19	25	22.6667	32	23	31	28.6667	13	16	18
orf19.1265		-0.26909	0.0782715	0.244037	-0.344323	0.0952307	0.167291	-0.254323	0.110396	0.194118	1.11422	1.80867e-07	1.70058e-06	0.857985	0.0028231	0.00854793	1.02043	4.64724e-05	0.000136993	0.555674	0.000224807	0.00139225	1.34911	1.5682e-16	1.37322e-15	1.58321	2.4619e-15	1.96513e-14		orf19.1265	996	920	932	949.333	898	912	826	878.667	585	876	769	743.333	622	900	684	735.333	1693	1801	1641
orf19.1266		-0.680069	0.00353768	0.0279656	0.622502	0.00704792	0.0229931	0.188683	0.550796	0.658972	-0.0399119	0.877232	0.915691	0.792999	0.00451345	0.0128307	0.818268	0.000525149	0.00129288	0.274891	0.386433	0.540142	0.832228	0.0032437	0.00655757	0.937954	0.00148124	0.00298244		orf19.1266	99	82	100	93.6667	40	59	76	58.3333	198	125	133	152	53	56	95	68	148	139	167
orf19.1267		0.291411	0.0104798	0.061051	0.303637	0.0812912	0.148317	0.127043	0.298199	0.419832	-0.227994	0.279183	0.388758	0.178464	0.439854	0.561017	-0.250229	0.21145	0.276511	0.233608	0.162189	0.293402	0.827144	5.09461e-10	2.61668e-09	0.0439422	0.769353	0.813984		orf19.1267	2610	1742	2587	2313	3399	2847	3275	3173.67	3401	2236	3005	2880.67	3262	3416	3655	3444.33	2237	2604	2644
orf19.1267.1		-0.229922	0.221171	0.457053	-0.190971	0.162402	0.252824	0.211484	0.294133	0.415231	-0.160301	0.420589	0.532066	1.04319	0.000133647	0.000601941	0.377252	0.055653	0.0872778	0.0356543	0.893118	0.937167	-0.107572	0.470797	0.553448	0.0840741	0.670525	0.728967		orf19.1267.1	757	692	814	754.333	578	659	897	711.333	667	659	669	665	748	943	798	829.667	652	488	687
orf19.1268		-0.877554	0.00231989	0.0205499	-0.565761	0.119738	0.200033	-0.00162678	0.997056	0.998495	0.848291	0.0914241	0.160769	1.59865	0.000207915	0.00088438	1.81303	2.10209e-06	7.69334e-06	0.202038	0.621649	0.742612	0.244048	0.693752	0.754487	0.151685	0.827701	0.862481		orf19.1268	11	11	21	14.3333	6	3	1	3.33333	7	7	10	8	3	6	1	3.33333	6	26	23
orf19.1270	FRE3	0.333681	0.109023	0.301809	0.439756	0.0117801	0.033798	0.491662	0.0225139	0.0542767	0.287603	0.39094	0.504132	0.340544	0.305634	0.424237	0.941746	0.000714108	0.00171632	-0.907383	1.24077e-05	0.000114808	-1.04612	7.33393e-08	3.00116e-07	-0.440512	0.0736156	0.106347		orf19.1270	105	73	92	90	144	95	158	132.333	130	111	132	124.333	174	185	206	188.333	93	223	158
orf19.1272		-0.0290852	0.874268	0.94678	0.0678813	0.771165	0.835346	-0.00976544	0.953987	0.973225	-1.48151	7.63372e-10	1.18323e-08	-1.4688	7.92999e-08	7.66606e-07	-1.32401	2.71787e-08	1.29258e-07	-0.827828	8.39103e-06	8.09967e-05	-1.6079	2.25969e-30	4.44903e-29	-2.40163	7.80124e-25	1.16814e-23		orf19.1272	1743	918	1722	1461	1480	1353	1872	1568.33	1072	1712	1751	1511.67	1266	1694	1708	1556	588	486	515
orf19.1273		-0.331096	0.0559859	0.196422	-0.23584	0.0743752	0.138081	0.0132161	0.945388	0.966279	-0.0336241	0.828659	0.878041	-0.0563543	0.822328	0.879524	-0.336215	0.0831598	0.124628	0.360137	0.017252	0.0514843	0.144249	0.353052	0.434019	-0.175682	0.326748	0.399724		orf19.1273	602	504	699	601.667	451	479	640	523.333	524	482	526	510.667	487	508	581	525.333	614	480	451
orf19.1274		-0.0177141	0.950505	0.980493	-0.51883	0.141514	0.226932	0.330954	0.385861	0.507866	-0.35633	0.454819	0.564983	0.568082	0.243918	0.358394	0.741929	0.0670012	0.102888	-0.991903	0.00987134	0.0327313	-1.74595	0.000461526	0.00109248	-1.36985	0.0158289	0.0265394		orf19.1274	20	12	13	15	12	19	18	16.3333	7	8	12	9	32	16	17	21.6667	7	6	7
orf19.1275	GAT1	-0.470204	0.0413794	0.163761	1.33916	4.90881e-05	0.000507813	1.52966	1.99978e-08	3.19352e-07	-2.51451	1.52322e-11	3.08687e-10	-2.28974	6.31912e-09	7.18228e-08	-1.78761	3.19375e-06	1.13896e-05	-1.85981	5.65139e-13	2.10413e-11	-1.55199	2.72849e-10	1.43797e-09	-0.337808	0.252777	0.319089		orf19.1275	374	168	236	259.333	243	138	191	190.667	1348	402	851	867	617	446	767	610	145	108	108
orf19.1276		-0.316787	0.0570955	0.19889	-0.106742	0.483743	0.593196	0.136845	0.435091	0.555111	-0.154603	0.461451	0.57152	0.599564	0.00171471	0.00559442	0.544643	0.000175868	0.000470857	-0.184843	0.317643	0.472499	0.0097485	0.963977	0.971112	-0.0940747	0.603015	0.66843		orf19.1276	408	300	319	342.333	326	316	262	301.333	327	320	307	318	295	331	370	332	340	229	311
orf19.1277		-0.174281	0.500985	0.723722	0.421589	0.0779946	0.14335	0.524484	0.0676479	0.1313	-0.230725	0.462569	0.572113	-0.263715	0.544356	0.656282	-0.444216	0.152662	0.209734	0.634499	0.0017313	0.00774073	0.196904	0.285364	0.362186	0.118103	0.621615	0.685295		orf19.1277	3563	1385	2298	2415.33	3104	1241	2382	2242.33	2912	2951	3942	3268.33	3571	2997	3325	3297.67	1779	4000	2599
orf19.1279	CDS1	0.00470758	0.963055	0.986032	-0.0799318	0.454823	0.565853	0.271649	0.0137351	0.0365356	0.0853159	0.606641	0.697865	0.198298	0.262647	0.378815	0.0401455	0.771179	0.819378	-0.372731	0.00805247	0.0277664	-0.373439	0.000974665	0.00217089	-0.612529	9.12855e-05	0.000224246		orf19.1279	1709	1382	1721	1604	1822	1766	1829	1805.67	1492	1553	1524	1523	2003	2231	2300	2178	1524	1673	1783
orf19.1280	SUI1	-0.310294	0.0636762	0.213524	-0.642952	0.000960562	0.00501002	-0.438742	0.0156175	0.0405302	1.35173	1.66528e-08	1.97874e-07	2.27819	1.03856e-15	2.78458e-14	1.8081	3.40232e-15	3.45912e-14	1.08395	2.09565e-06	2.31186e-05	1.65332	1.10255e-21	1.40879e-20	1.57382	2.90115e-15	2.29531e-14		orf19.1280	3866	3397	4621	3961.33	2926	3776	3814	3505.33	1978	2907	2515	2466.67	2128	2980	2592	2566.67	6308	6175	7858
orf19.1281		-0.157297	0.308722	0.554651	-0.424862	0.00894415	0.0273357	-0.0917433	0.594532	0.69428	0.871312	1.89968e-07	1.77815e-06	1.23324	1.09122e-11	1.81599e-10	1.00937	5.0549e-12	3.76149e-11	-0.163582	0.308368	0.461996	0.980908	5.52174e-09	2.56517e-08	1.5156	1.16227e-13	7.99569e-13		orf19.1281	497	436	595	509.333	467	539	516	507.333	330	396	403	376.333	428	455	539	474	700	731	722
orf19.1282	CKS1	-0.13206	0.333534	0.577973	-0.202814	0.133664	0.217644	-0.383957	0.0106911	0.0298347	0.641951	0.000511877	0.00195829	0.355223	0.216808	0.326512	-0.182412	0.38133	0.458671	0.634117	0.00020982	0.0013134	0.173442	0.27973	0.355757	-0.070633	0.670821	0.729163		orf19.1282	597	465	653	571.667	545	545	650	580	448	518	519	495	367	484	472	441	914	676	829
orf19.1283	MEC1	-0.134226	0.248901	0.489416	-0.199031	0.127058	0.209346	-0.0714292	0.58423	0.68583	0.933291	5.25985e-08	5.63993e-07	0.747591	0.00354129	0.0104555	1.3432	2.22826e-12	1.71929e-11	0.286534	0.0580596	0.134008	0.239515	0.132401	0.185119	0.566141	0.000388035	0.000864842		orf19.1283	886	661	830	792.333	889	748	778	805	679	737	646	687.333	714	854	718	762	1313	1521	1291
orf19.1285		0.41659	0.0248992	0.115011	0.898141	0.00074143	0.00405705	0.942793	6.01249e-06	5.22141e-05	-0.639222	0.0204407	0.0463936	-0.296334	0.451848	0.572128	0.477779	0.0996096	0.146027	-0.0978985	0.621883	0.742612	0.75829	2.67694e-05	7.84292e-05	0.778434	0.000115303	0.00027802		orf19.1285	985	569	648	734	1153	915	1326	1131.33	2132	1037	1337	1502	2164	1895	2640	2233	1059	927	897
orf19.1286		-0.177768	0.45094	0.683114	-0.139161	0.689971	0.771382	-0.319829	0.41265	0.534229	1.59925	0.0034457	0.0101826	0.25513	0.699915	0.782939	0.827398	0.213171	0.27853	0.797225	0.0403382	0.100765	0.903985	0.155017	0.21317	0.743007	0.334265	0.407694		orf19.1286	2	4	2	2.66667	1	2	2	1.66667	0	2	4	2	1	0	1	0.666667	7	14	20
orf19.1287		-0.262332	0.336298	0.580963	-1.8976	3.07127e-11	2.33928e-08	-0.125547	0.772267	0.839199	1.74457	1.98673e-15	6.65289e-14	1.21842	0.00354342	0.0104569	0.888363	0.00161679	0.00360545	0.793227	0.0283591	0.0760264	0.78029	0.0320826	0.0522553	0.719713	0.0640016	0.0938192		orf19.1287	331	507	621	486.333	140	662	120	307.333	80	116	115	103.667	127	509	218	284.667	371	369	387
orf19.1288	FOX2	-0.409937	0.0188636	0.0935687	0.229835	0.288964	0.397916	1.20837	4.42888e-10	9.50308e-09	-1.50296	2.91922e-07	2.64164e-06	-0.671526	0.00762671	0.0201324	0.312899	0.130341	0.183449	-0.883749	6.00537e-06	5.991e-05	-1.85266	7.09831e-21	8.71422e-20	-1.15789	2.36802e-05	6.37913e-05		orf19.1288	679	363	458	500	420	406	382	402.667	689	588	482	586.333	715	1017	1197	976.333	135	242	208
orf19.1289	SCT1	0.0501701	0.755997	0.884948	0.724718	0.000177788	0.00132186	0.29656	0.144645	0.240012	-0.543426	0.00642274	0.0173733	-1.11109	3.04448e-06	2.08272e-05	-0.849619	5.76224e-05	0.000166959	-0.253561	0.154741	0.283427	-0.827112	4.51143e-06	1.47885e-05	-0.818185	2.73656e-05	7.30603e-05		orf19.1289	1884	1138	1555	1525.67	1843	1402	2039	1761.33	3213	2029	2550	2597.33	2223	1858	2380	2153.67	1933	1827	1664
orf19.1290	XKS1	0.562427	0.0337745	0.143307	1.39627	1.53209e-06	4.57282e-05	1.05205	0.000610596	0.00284095	-0.391594	0.149026	0.237517	-1.36714	3.77448e-06	2.52464e-05	-1.50464	2.38589e-07	1.00045e-06	0.562177	0.00759348	0.0264461	-0.173659	0.398119	0.480181	-1.32557	4.31384e-09	1.87301e-08		orf19.1290	1858	680	1117	1218.33	2514	1230	3163	2302.33	4992	2435	4000	3809	5481	4092	6097	5223.33	2670	3248	2807
orf19.1291	ABZ1	-0.499386	0.00346519	0.0276022	-0.480184	0.0120471	0.0343777	-0.35273	0.104008	0.185022	0.325729	0.138479	0.224017	-0.0283881	0.903545	0.935916	-0.234482	0.256556	0.326578	-0.0250948	0.889687	0.935424	-0.109274	0.550304	0.628274	-0.347776	0.0634335	0.0931387		orf19.1291	3112	2512	3209	2944.33	2248	2640	1847	2245	1545	2291	2387	2074.33	1403	2232	1611	1748.67	3119	2584	2431
orf19.1295	VAS1	-0.263485	0.0489564	0.181038	-0.429471	0.0210022	0.0525729	0.403064	0.0237201	0.0565514	-0.0729508	0.828503	0.878041	-0.882323	0.00248709	0.00766404	-1.0582	3.27036e-06	1.1643e-05	-1.08498	4.3136e-06	4.45241e-05	-2.68928	5.11476e-27	8.77356e-26	-3.1529	2.59227e-20	2.96245e-19		orf19.1295	12719	8989	12570	11426	11178	11079	9160	10472.3	6233	9213	9472	8306	13544	16460	12004	14002.7	13157	5481	5993
orf19.1296		0.0833473	0.574791	0.780171	-0.86895	3.13683e-09	6.31211e-07	-0.511058	0.00251696	0.00925771	0.669964	0.0072868	0.019384	1.04702	7.70433e-05	0.000367861	0.991939	1.09477e-11	7.79513e-11	-0.139243	0.517516	0.661164	0.587598	0.000362076	0.000871907	0.884042	1.89301e-06	5.90296e-06		orf19.1296	365	296	394	351.667	385	453	417	418.333	176	199	191	188.667	249	339	284	290.667	401	227	327
orf19.1297		0.162571	0.430659	0.667526	0.911711	4.33168e-06	9.25378e-05	0.757283	0.000156717	0.000883959	-1.0743	1.27531e-11	2.63564e-10	-0.756478	0.0203619	0.0461527	-0.0649313	0.722445	0.777075	-0.530516	0.00474261	0.0180115	0.259704	0.159792	0.21887	0.582413	0.00222245	0.0043384		orf19.1297	349	205	211	255	392	260	322	324.667	543	445	518	502	485	525	671	560.333	245	262	217
orf19.1298	NUP84	-0.210584	0.146217	0.359357	-0.655572	0.00340547	0.0130648	-0.848372	1.87375e-05	0.000144933	0.632648	0.0154207	0.0367304	-0.00297213	0.992542	0.995557	-0.133692	0.588143	0.657768	0.258901	0.243585	0.39208	0.133656	0.498483	0.58091	0.0511628	0.809269	0.847214		orf19.1298	1572	1275	1548	1465	1276	1567	1367	1403.33	607	1051	1023	893.667	610	980	697	762.333	1679	1275	1455
orf19.1299	RPN6	-0.221026	0.157049	0.374197	0.0360436	0.816648	0.867407	0.0381996	0.746097	0.819365	0.403233	0.0269236	0.0587032	0.648263	6.24617e-05	0.000304731	0.519028	0.0037976	0.00786475	0.320542	0.0649879	0.14596	0.696219	0.00048532	0.00114405	0.958677	5.92096e-06	1.72614e-05		orf19.1299	1946	1025	1477	1482.67	1341	1355	1451	1382.33	1493	1453	1557	1501	1222	1578	1462	1420.67	1750	2281	2115
orf19.130		0.418847	0.0237246	0.110733	0.280758	0.0805906	0.147254	0.464202	0.0141183	0.0374489	-0.163841	0.345981	0.458719	0.0770566	0.641807	0.737085	0.633955	5.84098e-05	0.000169162	-0.523276	0.00078271	0.0040097	0.279321	0.133407	0.186443	0.73154	3.52878e-05	9.22483e-05		orf19.130	656	364	474	498	894	594	812	766.667	620	547	650	605.667	1054	981	1142	1059	516	526	612
orf19.1300		-0.477187	0.047801	0.17814	-0.715303	0.00846972	0.0263118	-0.454265	0.166737	0.26743	-0.0313286	0.916967	0.944571	0.644566	0.0383036	0.0786377	0.0881111	0.75574	0.806114	-0.459249	0.109045	0.217361	-0.282905	0.343201	0.423907	-0.512556	0.095462	0.134955		orf19.1300	1340	1287	1954	1527	891	1581	871	1114.33	523	970	1098	863.667	450	1210	714	791.333	795	816	977
orf19.1301		-0.477115	0.00684466	0.0452806	-0.534717	0.0035482	0.0134962	0.165617	0.405471	0.526464	-0.256882	0.275803	0.385039	0.773472	0.00540999	0.0149922	0.336556	0.0873874	0.130302	-0.388256	0.108752	0.216983	-0.242866	0.291958	0.369134	0.0169061	0.936082	0.949181		orf19.1301	349	312	376	345.667	224	269	315	269.333	190	256	260	235.333	248	322	344	304.667	199	173	229
orf19.1302		-0.155686	0.593609	0.790256	-0.476957	0.198642	0.296514	-0.557162	0.200901	0.309276	1.23825	0.00429298	0.012292	1.91511	1.43278e-05	8.26977e-05	1.77253	4.24561e-05	0.000126102	1.29049	0.000738995	0.00383075	1.11977	0.0267158	0.0444269	1.07425	0.0485654	0.0735278		orf19.1302	11	7	14	10.6667	4	11	13	9.33333	6	5	8	6.33333	3	7	5	5	20	16	20
orf19.1303		-0.264508	0.11641	0.312814	-0.57218	0.0156686	0.0422205	-0.805408	0.00514087	0.0164952	0.0557422	0.84395	0.889135	0.371736	0.204542	0.311556	-0.0295098	0.910432	0.930456	-0.180811	0.51028	0.654594	-1.33843	5.22329e-05	0.000145153	-2.37859	3.93849e-13	2.57934e-12		orf19.1303	688	599	810	699	581	735	602	639.333	300	525	531	452	215	544	284	347.667	570	386	502
orf19.1304		-0.100031	0.574087	0.779555	-0.923961	1.73621e-05	0.000229946	-0.938025	2.84036e-05	0.000207672	0.510316	0.0385153	0.0787665	0.532931	0.054665	0.106314	0.574509	0.00879787	0.0168464	-0.127255	0.542375	0.681236	0.36029	0.075591	0.112551	0.425524	0.0416056	0.0639474		orf19.1304	923	872	1119	971.333	879	1162	990	1010.33	358	550	556	488	404	681	443	509.333	879	609	708
orf19.1305		-0.260631	0.116692	0.31284	-0.699938	0.00354462	0.0134908	-1.17609	2.61735e-07	3.16107e-06	0.117497	0.716785	0.790927	0.249496	0.407118	0.52916	0.194478	0.501078	0.577535	-0.418157	0.0529818	0.125531	0.111668	0.686736	0.748286	-0.251757	0.296898	0.367912		orf19.1305	797	587	733	705.667	589	763	582	644.667	261	448	526	411.667	220	359	235	271.333	620	318	457
orf19.1306		-0.257576	0.213806	0.44806	0.523293	0.0364796	0.0804952	0.252288	0.165127	0.265393	-4.46039	3.35792e-25	3.33766e-23	-3.93999	1.23331e-37	2.21081e-35	-2.74794	3.47458e-32	1.21766e-30	-1.88218	7.93287e-16	4.35264e-14	-2.71733	1.97257e-28	3.52865e-27	-2.06357	4.83033e-14	3.42048e-13		orf19.1306	2087	903	1942	1644	1691	1230	1436	1452.33	1771	2549	2936	2418.67	1424	1684	2096	1734.67	102	51	17
orf19.1307		0.0133201	0.962897	0.986032	1.29313	0.000606151	0.0034558	2.86753	5.29461e-13	1.65219e-11	-2.30717	3.56953e-06	2.4836e-05	-1.17087	0.0176834	0.0413206	0.224991	0.643646	0.707977	-0.839926	0.0229039	0.0645043	0.740163	0.0556524	0.0854307	1.08327	0.00592564	0.0106526		orf19.1307	32	17	18	22.3333	36	13	27	25.3333	194	39	62	98.3333	424	150	613	395.667	18	8	7
orf19.1308		-0.322793	0.0296461	0.130862	-0.38141	0.1298	0.212965	-0.278505	0.247821	0.365183	-0.685532	0.0145703	0.0350113	-0.858896	0.0167542	0.0393946	-1.09882	6.47597e-05	0.000186177	-0.966559	2.79448e-05	0.00023121	-0.243723	0.324491	0.403984	-0.280351	0.261868	0.329476		orf19.1308	2258	1460	2413	2043.67	1685	1927	1710	1774	967	1919	1600	1495.33	1128	2111	1136	1458.33	969	892	925
orf19.1309		0.240779	0.299169	0.5437	0.380829	0.0139401	0.0385562	0.50998	0.0554419	0.11196	0.190749	0.210927	0.312104	0.361218	0.136607	0.226267	-0.388681	0.124302	0.176573	0.461863	0.0272942	0.0738751	0.330464	0.126066	0.17737	-0.00882889	0.965028	0.972156		orf19.1309	386	234	349	323	410	286	631	442.333	447	353	470	423.333	648	612	672	644	526	487	478
orf19.131		0.523331	0.00246118	0.0215267	-0.0137482	0.936188	0.955335	-0.192587	0.266401	0.3863	-0.257533	0.166518	0.260034	-0.229499	0.343822	0.464	0.0933201	0.572981	0.64368	-0.411471	0.0347595	0.0896581	0.588879	0.000194173	0.000495403	0.890537	2.90093e-05	7.69574e-05		orf19.131	166	98	160	141.333	237	250	213	233.333	134	129	154	139	170	233	208	203.667	133	111	113
orf19.1310		-0.622139	3.12171e-06	9.46363e-05	-0.144699	0.31144	0.422431	-0.649317	0.000237983	0.00127223	0.497607	0.0189408	0.0434937	-0.100713	0.714	0.794387	0.203656	0.241499	0.30999	0.393202	0.0436703	0.107037	0.810178	5.44403e-06	1.76332e-05	0.898681	2.92197e-05	7.74501e-05		orf19.1310	501	345	460	435.333	344	282	297	307.667	338	415	422	391.667	176	234	166	192	498	672	556
orf19.1311	SPO75	-0.125873	0.255354	0.496941	0.0225961	0.837166	0.882135	-0.743227	9.45344e-07	9.90391e-06	0.837976	1.37528e-08	1.66576e-07	0.239047	0.315425	0.433131	0.5424	0.000981194	0.00230094	0.515949	0.0048465	0.0183075	0.77717	1.63925e-06	5.64851e-06	1.01153	1.70875e-08	6.94795e-08		orf19.1311	723	522	653	632.667	682	609	647	646	653	578	703	644.667	332	465	343	380	1156	1322	1107
orf19.131.2		0.355663	0.00531488	0.0380398	0.279163	0.0410467	0.0875981	0.163879	0.257942	0.376902	-0.824116	1.19825e-06	9.37221e-06	-1.06796	0.00082789	0.00297832	-1.72422	4.13978e-07	1.68519e-06	-0.0763967	0.54827	0.685337	-1.43717	3.75721e-20	4.32182e-19	-2.17858	3.76713e-21	4.60721e-20		orf19.131.2	1944	1503	1968	1805	2666	2247	2960	2624.33	2521	1932	2183	2212	2886	3111	2773	2923.33	1491	1148	1173
orf19.1313	CDR3	-0.231949	0.128261	0.330167	-0.16685	0.27052	0.37818	0.234573	0.137163	0.230413	-0.798089	0.000791569	0.00287018	-0.56253	0.0233838	0.051809	-0.338539	0.0306743	0.0514216	-1.08507	3.20122e-09	6.52236e-08	-1.2515	1.63316e-11	9.57418e-11	-0.70192	0.00691884	0.0123006		orf19.1313	199	153	220	190.667	186	175	176	179	167	157	184	169.333	185	245	205	211.667	132	81	81
orf19.1314		0.0948865	0.721202	0.868809	1.73287	3.90445e-09	7.38059e-07	0.600242	0.090743	0.166109	-1.58403	1.37933e-09	2.03711e-08	-2.45764	9.37369e-16	2.53494e-14	-2.54152	1.40209e-20	2.38356e-19	0.292977	0.348198	0.502301	-1.07853	0.00107158	0.00237073	-1.58825	1.7115e-06	5.38244e-06		orf19.1314	726	286	365	459	621	302	737	553.333	2624	1309	1855	1929.33	1012	472	1210	898	641	620	588
orf19.1317	OSH3	0.0648776	0.67139	0.836391	0.392562	0.00216071	0.00927635	0.566436	5.19661e-05	0.000345555	-0.550225	0.000321834	0.001304	-0.412053	0.0667974	0.125928	-0.281178	0.0701974	0.107115	-0.450576	0.00412065	0.016059	-0.105429	0.487916	0.569933	-0.0702002	0.725312	0.776607		orf19.1317	2059	1241	1596	1632	2211	1756	1739	1902	2205	2012	2222	2146.33	2442	3103	2971	2838.67	1684	1612	1212
orf19.1318		-0.358934	0.00792919	0.0505284	-0.71765	0.0029051	0.0116287	-0.554993	0.0103776	0.0291225	0.662963	0.0151771	0.0362467	0.621616	0.0371334	0.0767523	0.496139	0.0696193	0.10644	0.491532	0.0198628	0.0573072	0.889156	7.39823e-05	0.000201043	0.665173	0.00351883	0.00660399		orf19.1318	439	346	449	411.333	336	372	352	353.333	153	289	266	236	193	322	194	236.333	416	399	379
orf19.132		0.160571	0.151346	0.366767	0.0930889	0.484985	0.594019	-0.213051	0.0938087	0.17072	-0.0753791	0.667809	0.750236	-0.0991128	0.563657	0.673212	-0.611875	3.69142e-06	1.30605e-05	0.0658888	0.638355	0.753238	0.595486	5.78069e-06	1.86561e-05	0.534141	0.014708	0.024846		orf19.132	2539	1903	2783	2408.33	2963	3009	3068	3013.33	2273	2522	2936	2577	2436	2929	2395	2586.67	2299	2540	2659
orf19.1321	HWP1	1.14776	7.76523e-05	0.00135458	0.320903	0.400348	0.512739	-0.22916	0.572981	0.676057	1.7604	0.000494107	0.00189995	5.40864	1.36744e-24	9.03085e-23	7.99099	2.38943e-142	1.15299e-139	1.23096	0.00111936	0.00542506	4.7446	2.74014e-39	8.57801e-38	4.97458	8.74602e-43	2.93436e-41		orf19.1321	11	3	11	8.33333	23	49	46	39.3333	8	8	20	12	13	62	23	32.6667	21	65	114
orf19.1323		0.122178	0.407292	0.646224	0.0956949	0.441961	0.553827	0.0258627	0.870027	0.910873	0.402431	0.00853474	0.0221762	0.055022	0.795508	0.858595	-0.0592092	0.703127	0.759814	0.459682	0.000456575	0.00255445	0.246641	0.0933021	0.135568	0.133889	0.432505	0.505691		orf19.1323	1176	873	1243	1097.33	1322	1128	1581	1343.67	1283	1039	1204	1175.33	1259	1372	1444	1358.33	1540	1594	1667
orf19.1324	RAD2	0.0538639	0.65115	0.823853	0.0401085	0.762712	0.829173	-0.00462974	0.972918	0.985256	0.720105	0.000322276	0.00130452	0.69573	0.00532489	0.0148152	0.877818	6.60338e-07	2.61014e-06	0.181688	0.290168	0.443827	0.547343	0.00023095	0.000578392	0.371129	0.0311997	0.0492321		orf19.1324	933	646	762	780.333	945	858	917	906.667	719	805	889	804.333	817	1071	820	902.667	1191	1627	1327
orf19.1325	ECM38	-0.618394	0.0121237	0.0683327	0.585695	0.0188526	0.0486362	1.40142	1.69093e-06	1.6706e-05	-1.07059	2.64681e-06	1.91611e-05	-0.179499	0.551284	0.662089	0.128098	0.6509	0.714376	-0.54783	0.026092	0.0713311	-0.614855	0.0115944	0.0209744	-0.75071	0.0173443	0.028765		orf19.1325	274	115	221	203.333	116	89	177	127.333	396	263	283	314	298	320	529	382.333	169	140	138
orf19.1326		0.988234	3.24381e-11	2.66547e-09	-0.420054	0.0173278	0.0457158	-0.351653	0.0798016	0.150284	-0.403844	0.0582873	0.11084	-1.59197	1.66926e-10	2.41311e-09	-1.42453	9.28935e-11	6.01363e-10	-1.74611	1.57319e-14	7.28912e-13	-3.42209	3.50947e-41	1.24845e-39	-3.46956	9.08924e-25	1.35132e-23		orf19.1326	287	229	263	259.667	545	609	671	608.333	163	218	194	191.667	334	578	512	474.667	152	160	132
orf19.1327	RBT1	-1.10121	1.2923e-08	6.61508e-07	0.171489	0.358974	0.470239	0.456777	0.0447092	0.094376	-1.01484	5.94253e-05	0.000299856	-0.607142	0.13219	0.220516	0.126696	0.54387	0.616943	-0.0151826	0.953492	0.972935	-0.597538	0.0165079	0.0288302	-0.665648	0.0469829	0.0713731		orf19.1327	189	110	161	153.333	68	61	84	71	172	141	207	173.333	74	117	109	100	113	76	66
orf19.133		-0.178682	0.388806	0.629692	0.0311159	0.885764	0.915862	0.963201	9.75984e-07	1.01567e-05	-1.18933	1.21539e-05	7.45426e-05	-1.08547	8.85206e-05	0.000415081	-1.01518	3.35788e-05	0.000101269	-0.715816	0.000390351	0.00223185	-1.38241	7.58112e-08	3.09423e-07	-0.801523	0.000147321	0.000349979		orf19.133	85	56	94	78.3333	89	64	73	75.3333	86	63	91	80	137	154	163	151.333	32	39	31
orf19.1330		0.606623	0.0364266	0.150951	0.470746	0.221184	0.323731	1.87074	1.09334e-07	1.45252e-06	-0.137639	0.758845	0.826128	0.276664	0.537193	0.649768	0.152378	0.709685	0.765187	-0.147779	0.595832	0.722662	-1.16011	0.000306223	0.000746016	-1.28176	0.000116127	0.000279793		orf19.1330	19	2	14	11.6667	15	37	47	33	32	14	14	20	126	142	231	166.333	25	11	19
orf19.1331	HSM3	0.343152	0.161251	0.378945	0.831917	0.00365351	0.0137708	1.10391	0.000126186	0.000729541	-0.109978	0.738899	0.809834	0.408261	0.159539	0.255932	0.123812	0.641699	0.706103	0.29654	0.35091	0.505373	0.794692	0.00268683	0.00552636	0.612621	0.0409217	0.0629426		orf19.1331	967	409	485	620.333	903	662	1217	927.333	1637	868	1131	1212	1999	1545	2971	2171.67	735	1298	1355
orf19.1332	SNG4	0.312665	0.0659416	0.218815	0.500534	8.03167e-05	0.00072822	0.23292	0.221989	0.335827	-0.920226	1.20488e-09	1.81369e-08	-0.748602	0.0148309	0.0356236	-0.940747	8.81609e-09	4.49987e-08	0.178675	0.335361	0.490335	0.464347	0.00401117	0.00799298	0.0013776	0.994084	0.995212		orf19.1332	441	332	404	392.333	492	491	693	558.667	601	545	539	561.667	549	700	734	661	338	296	274
orf19.1333	SNG3	0.266604	0.115628	0.311249	0.159335	0.480812	0.590612	-0.0601138	0.765366	0.834458	-0.550585	0.0481495	0.0947555	-0.14643	0.601503	0.705126	-0.849086	0.00171033	0.00379248	-0.33325	0.139246	0.262795	-0.625926	0.00041978	0.00100123	-1.05781	1.29856e-07	4.72299e-07		orf19.1333	396	284	338	339.333	450	381	568	466.333	515	298	339	384	423	401	500	441.333	342	248	203
orf19.1334		0.337662	0.0435336	0.169085	0.11584	0.478741	0.588451	-0.0453275	0.753977	0.825725	-1.24625	0.00151878	0.00502675	-2.21319	9.35856e-15	2.26441e-13	-1.81139	5.87235e-09	3.0749e-08	-0.527725	0.000243424	0.00148984	-1.19079	1.50192e-11	8.82963e-11	-1.98487	9.57213e-10	4.46178e-09		orf19.1334	660	345	543	516	763	629	815	735.667	569	548	541	552.667	603	748	778	709.667	392	116	128
orf19.1335		0.361515	0.0443924	0.171024	-1.15384	2.49786e-06	6.41221e-05	-1.19504	2.16477e-09	4.22401e-08	0.500014	0.130413	0.213894	0.352186	0.22234	0.333196	0.435673	0.0888613	0.132405	-0.374421	0.0278404	0.0749318	0.386089	0.0408394	0.0646022	0.556398	0.00266162	0.00509894		orf19.1335	1914	1874	2473	2087	2849	3581	2887	3105.67	584	1058	923	855	1061	1652	1213	1308.67	1945	911	1077
orf19.1336	PUP3	0.318378	0.0336961	0.143307	0.0511569	0.594627	0.69065	0.224339	0.180562	0.284345	0.24057	0.1296	0.212894	1.08974	3.03024e-07	2.6332e-06	0.586953	2.63866e-05	8.1068e-05	0.203652	0.254411	0.404818	0.363488	0.00903511	0.0166919	0.618613	0.00129076	0.00262588		orf19.1336	3973	3004	4133	3703.33	4798	4619	6344	5253.67	4031	3580	3922	3844.33	5705	6151	6543	6133	4469	4410	5126
orf19.1336.2		0.338554	0.0692757	0.225259	-0.203374	0.287194	0.39609	-0.0366672	0.833594	0.886145	-0.141527	0.431322	0.541921	0.315455	0.0964555	0.171337	-0.193976	0.322791	0.396878	0.200982	0.283631	0.436866	-0.319853	0.0486809	0.0756433	-0.385686	0.0581426	0.0861564		orf19.1336.2	411	421	571	467.667	597	717	747	687	369	394	460	407.667	558	702	752	670.667	439	324	375
orf19.1338		0.534629	0.00160004	0.015516	0.54385	0.000984864	0.00505645	0.269081	0.192487	0.298903	-0.659308	0.000444577	0.00173562	-0.297838	0.191722	0.296052	-0.358702	0.0512021	0.0813807	0.235868	0.193322	0.331927	0.376397	0.0231098	0.0390844	0.599044	0.00226525	0.00441235		orf19.1338	1730	1105	1534	1456.33	2397	1920	3002	2439.67	2540	1749	2175	2154.67	2607	2710	3520	2945.67	1568	1232	1350
orf19.1339	CPY1	0.593699	2.62902e-06	8.04814e-05	0.26353	0.191311	0.287774	1.27852	4.76847e-14	1.71117e-12	-1.07734	3.99358e-06	2.73608e-05	-0.547281	0.0639074	0.121171	-0.0335434	0.906979	0.92723	-0.536351	0.00315158	0.0129013	-1.25598	2.90433e-15	2.32532e-14	-0.866586	2.60905e-05	6.98046e-05		orf19.1339	4050	2765	3660	3491.67	5887	5266	6861	6004.67	5504	3407	3815	4242	13086	14216	17669	14990.3	2381	1762	1859
orf19.134		-0.443194	0.0183401	0.0915954	0.00320388	0.985953	0.990455	1.07353	2.40654e-08	3.74724e-07	-1.22675	1.73552e-05	0.000102721	-1.37823	2.43835e-07	2.1426e-06	-1.21898	2.18215e-08	1.05378e-07	-0.84791	5.03245e-05	0.000390546	-1.43992	7.27785e-11	4.05758e-10	-0.878899	4.50407e-05	0.000116338		orf19.134	109	75	119	101	84	77	77	79.3333	96	97	110	101	166	164	187	172.333	29	48	47
orf19.1340		-0.30306	0.110358	0.30338	-0.109224	0.566397	0.668025	2.04934	8.08266e-18	4.20568e-16	-0.583058	0.010644	0.0267468	1.27874	0.000181602	0.000783611	1.29626	3.1372e-07	1.29985e-06	-1.3435	7.67731e-11	2.06101e-09	-0.870014	2.22289e-05	6.60224e-05	0.0370148	0.865391	0.891391		orf19.1340	1290	892	1540	1240.67	957	917	1381	1085	930	1089	1401	1140	3440	6663	5215	5106	977	635	699
orf19.1341	PRR2	0.261021	0.126676	0.328664	0.382583	0.0345376	0.0771652	0.202839	0.219162	0.332228	-0.453136	0.0108485	0.0272059	-0.0336695	0.897108	0.931864	0.132523	0.523869	0.598475	-0.427772	0.0551842	0.12928	-0.169277	0.290177	0.367253	0.352789	0.0431769	0.0660874		orf19.1341	335	213	232	260	330	338	394	354	308	372	351	343.667	411	399	409	406.333	251	266	252
orf19.1342	SHM1	-0.00157828	0.989146	0.997605	-0.286805	0.0361351	0.0799328	0.254627	0.028325	0.0654558	-0.679245	0.00503549	0.0140811	-0.550879	0.0160687	0.0380721	-0.870957	3.17196e-08	1.49382e-07	-0.613791	1.07356e-06	1.2503e-05	-1.8615	3.4135e-39	1.05801e-37	-2.50548	4.7371e-58	2.56212e-56		orf19.1342	10310	8346	11541	10065.7	10812	11065	11884	11253.7	7203	8558	8919	8226.67	11533	14794	14103	13476.7	7224	4451	3971
orf19.1343	MED16	0.365453	0.00622639	0.0426357	0.179292	0.177782	0.271483	-0.242022	0.0915108	0.167285	0.40743	0.00423808	0.0121682	-0.00886695	0.968938	0.980514	0.182082	0.284089	0.356918	0.391057	0.00656363	0.0234737	0.76737	4.40882e-07	1.63046e-06	0.853865	3.57935e-06	1.07397e-05		orf19.1343	1198	822	953	991	1602	1284	1463	1449.67	1056	1183	1139	1126	967	1400	1296	1221	1689	1597	1365
orf19.1344		-0.417307	0.12408	0.324488	-0.957053	0.00441752	0.0160119	1.22305	8.87093e-05	0.000537768	0.490322	0.286606	0.396537	0.559923	0.210175	0.318795	0.827336	0.0353806	0.0585097	-0.494847	0.195936	0.335408	-0.5261	0.092659	0.134947	-0.474117	0.155198	0.208236		orf19.1344	39	39	25	34.3333	21	26	30	25.6667	13	19	11	14.3333	47	64	97	69.3333	40	18	12
orf19.1345	LIP8	0.582266	0.00271623	0.0233006	-0.0511456	0.804884	0.859149	-0.437607	0.0196061	0.0488316	0.217865	0.322321	0.43481	-0.641506	0.0202772	0.045994	-0.00996725	0.959002	0.967329	0.696455	0.0135742	0.0423257	-0.23942	0.253396	0.326375	-0.20975	0.329984	0.403178		orf19.1345	187	100	176	154.333	300	285	223	269.333	144	164	130	146	177	205	205	195.667	169	169	190
orf19.1348		0.0643237	0.764472	0.889865	0.0171464	0.958032	0.97269	-0.126694	0.746142	0.819365	-0.00466016	0.993154	0.99612	1.31638	0.0365973	0.0758796	2.46651	1.58162e-05	5.03376e-05	0.193061	0.575858	0.707031	0.214776	0.716961	0.772881	1.92973	0.00516249	0.00937195		orf19.1348	4	0	1	1.66667	3	2	2	2.33333	2	1	2	1.66667	0	0	5	1.66667	0	3	2
orf19.1349		-0.151752	0.48762	0.711992	0.495681	0.192296	0.288907	1.36779	0.00203806	0.00782153	-0.238115	0.658887	0.741923	1.20715	0.0236458	0.0522741	2.19518	5.43869e-07	2.18139e-06	0.395604	0.336437	0.490998	0.543859	0.255537	0.328593	1.75149	4.20969e-05	0.000109004		orf19.1349	6	0	3	3	2	2	1	1.66667	9	7	4	6.66667	6	9	16	10.3333	4	10	2
orf19.135	EXO84	0.352306	0.0288374	0.128178	0.306715	0.0307128	0.0704188	0.0864463	0.570329	0.673691	-0.504113	0.00561849	0.0154718	-0.159945	0.405372	0.527583	-0.4345	0.0012338	0.00282697	0.0929585	0.553298	0.688047	0.707405	1.61295e-07	6.31956e-07	0.831195	0.000147406	0.000350048		orf19.135	1244	751	947	980.667	1438	1182	1651	1423.67	1258	1074	1320	1217.33	1407	1535	1564	1502	819	800	986
orf19.1350		0.142838	0.441419	0.675156	-0.105337	0.672582	0.757323	1.23938	5.99906e-14	2.11628e-12	0.391168	0.281534	0.391601	0.839565	0.0467017	0.0926942	1.68295	5.86319e-10	3.46979e-09	0.445679	0.0404222	0.100854	1.16105	7.87357e-13	5.17819e-12	1.41709	2.63476e-17	2.4097e-16		orf19.1350	144	99	105	116	158	123	155	145.333	73	112	137	107.333	346	358	349	351	87	192	166
orf19.1351		0.0881836	0.705822	0.857727	-0.65339	0.0327547	0.0742726	-0.93683	0.00576783	0.0181707	0.580852	0.105182	0.180254	-0.526433	0.194171	0.299172	-0.483988	0.190958	0.25352	0.348645	0.268774	0.421666	0.410659	0.222803	0.292507	0.367797	0.29851	0.36937		orf19.1351	185	182	224	197	293	271	155	239.667	64	168	107	113	81	183	69	111	218	199	142
orf19.1352	TIM22	0.270322	0.0803263	0.247722	0.192189	0.182069	0.277011	0.102893	0.589332	0.690522	-1.47644	1.78711e-12	4.09922e-11	-1.50551	5.76448e-15	1.41275e-13	-1.74035	2.4521e-20	4.10187e-19	-1.36735	2.43625e-07	3.29131e-06	-3.01586	9.05354e-42	3.27654e-40	-3.54006	5.42731e-31	1.1201e-29		orf19.1352	1509	1128	1438	1358.33	2289	1596	1711	1865.33	1310	1663	1717	1563.33	2082	2134	1741	1985.67	691	549	441
orf19.1353		0.267522	0.241919	0.481461	1.62859	2.25665e-05	0.000282041	0.701923	0.110031	0.193531	-3.20056	1.34464e-26	1.47721e-24	-5.09656	2.67821e-27	2.12697e-25	-5.40521	1.02965e-37	4.54859e-36	-1.11915	0.00156819	0.00713384	-4.69652	4.63519e-33	1.02547e-31	-5.88577	1.58228e-44	5.54593e-43		orf19.1353	764	84	128	325.333	1149	105	1641	965	3345	1422	2686	2484.33	4128	1189	3886	3067.67	225	244	216
orf19.1354	UCF1	0.247507	0.282201	0.52482	1.56102	4.88856e-05	0.000506559	0.762077	0.0858253	0.159113	-3.18073	7.26415e-22	4.78822e-20	-5.15827	2.8978e-28	2.39221e-26	-5.43577	1.77834e-33	6.72019e-32	-1.08584	0.00127158	0.00602555	-4.73106	1.13021e-38	3.41848e-37	-5.76311	4.88281e-50	1.98927e-48		orf19.1354	14882	1905	2380	6389	24922	1797	24840	17186.3	69170	25734	39085	44663	78567	24296	60137	54333.3	3889	4388	3649
orf19.1355		0.019214	0.911949	0.964458	-0.082469	0.453297	0.564352	-0.310086	0.176916	0.280086	0.225478	0.113002	0.191042	-0.313392	0.0621291	0.118228	-0.705309	2.64929e-08	1.26092e-07	0.402577	0.0290117	0.0774512	0.582574	0.0022199	0.00465932	0.534121	0.0287678	0.0457514		orf19.1355	3863	2906	3452	3407	4532	4067	3010	3869.67	3084	3362	3222	3222.67	3228	3512	2416	3052	3779	3959	3920
orf19.1356		0.283307	0.199866	0.430252	0.351719	0.077238	0.142239	0.770047	0.000807492	0.00359371	-1.75728	1.29488e-11	2.66552e-10	-1.02351	6.78102e-06	4.24592e-05	-0.450854	0.00208408	0.00456316	-0.494426	0.00490465	0.0184922	-0.568488	0.0206439	0.0351992	-0.926757	0.000166632	0.000392288		orf19.1356	475	258	283	338.667	621	426	382	476.333	425	411	476	437.333	915	783	800	832.667	87	133	147
orf19.1357	FCY21	-0.442633	0.0198084	0.0967945	0.216189	0.141691	0.227056	-0.373849	0.0495525	0.102554	-0.127185	0.58055	0.678428	-1.95471	9.78539e-21	4.29326e-19	-1.83797	7.15337e-83	1.28209e-80	-0.0932094	0.59721	0.723382	-0.254735	0.0400382	0.0635597	-0.176742	0.356968	0.43093		orf19.1357	8110	4334	6725	6389.67	6219	4650	4024	4964.33	7137	6985	7969	7363.67	3415	4322	3570	3769	9557	6286	5084
orf19.1358	GCN4	-0.272683	0.0715219	0.230345	-0.323713	0.0442305	0.0924012	1.02165	2.04735e-09	4.02001e-08	0.785284	0.00389894	0.011319	0.0442655	0.90165	0.935034	-0.162939	0.563539	0.63512	-0.212632	0.284924	0.43821	-1.20301	1.05943e-09	5.31924e-09	-1.95088	5.40527e-14	3.8233e-13		orf19.1358	12688	11445	12984	12372.3	12324	11942	9899	11388.3	8349	10544	10829	9907.33	22919	27326	20956	23733.7	26842	14669	13866
orf19.1359		-0.026183	0.873609	0.94678	-0.394702	0.0287772	0.0671017	0.00298429	0.988259	0.99383	0.976634	4.65536e-06	3.13799e-05	1.51123	4.56622e-07	3.83001e-06	1.69691	4.25988e-14	3.88404e-13	-0.0463484	0.776484	0.859781	1.01006	2.2046e-07	8.50987e-07	1.57517	8.96229e-15	6.80743e-14		orf19.1359	1280	888	1161	1109.67	1349	1309	973	1210.33	656	966	860	827.333	1112	1480	1055	1215.67	1669	1733	1764
orf19.136		-0.182993	0.28906	0.532031	0.128705	0.550716	0.654617	0.920225	2.02289e-06	1.96438e-05	-0.824128	0.0183911	0.0424964	-1.08404	0.000233131	0.000979682	-0.674725	0.00391616	0.00808892	-0.904397	0.000128899	0.000877366	-1.06775	3.7227e-09	1.76842e-08	-0.685658	0.00151243	0.00304231		orf19.136	388	373	469	410	387	447	369	401	578	362	433	457.667	590	950	837	792.333	413	180	162
orf19.1360		0.221892	0.382164	0.6233	-0.929676	0.00113605	0.00568299	-0.585783	0.0567508	0.113903	0.354731	0.314786	0.427541	0.941845	0.00557172	0.015359	0.911335	0.00078133	0.00186395	-0.88728	0.000739514	0.00383075	0.209625	0.420298	0.503827	0.403154	0.128963	0.176278		orf19.1360	132	166	161	153	203	293	146	214	48	92	78	72.6667	91	188	131	136.667	146	71	83
orf19.1360.1		0.31803	0.043276	0.168596	0.154804	0.348444	0.459255	0.22496	0.306441	0.428745	0.084328	0.639533	0.724712	0.426273	0.0441829	0.0885635	0.151464	0.371848	0.448923	0.219457	0.290281	0.44383	0.405086	0.0701028	0.10528	0.465674	0.0477098	0.0723721		orf19.1360.1	442	301	355	366	612	472	475	519.667	476	359	394	409.667	698	630	486	604.667	513	410	422
orf19.1361	TIM23	-0.161264	0.409059	0.647547	-0.866123	0.00951195	0.0287276	-0.658789	0.0170519	0.0435826	0.191446	0.629238	0.716416	-0.228582	0.590706	0.697158	-0.794611	0.055157	0.086695	-0.714676	0.00317065	0.0129539	-1.2709	3.46192e-07	1.30494e-06	-2.05876	3.03805e-14	2.19847e-13		orf19.1361	3839	3134	4826	3933	3751	4705	3081	3845.67	682	2423	2203	1769.33	1723	3490	1842	2351.67	2632	1888	1919
orf19.1362	SMM1	-0.170401	0.496188	0.718954	-1.50464	2.40487e-06	6.25765e-05	-1.1413	0.00106148	0.00454538	1.39202	0.000636445	0.00236524	1.60628	5.69849e-05	0.000281293	1.73262	2.44198e-06	8.85466e-06	-0.15232	0.606591	0.731065	0.784721	0.00979857	0.0179645	1.04983	0.000615583	0.00132323		orf19.1362	549	580	719	616	479	873	423	591.667	75	226	192	164.333	152	378	162	230.667	820	348	454
orf19.1363		-0.764879	0.00664924	0.04465	-0.671509	0.0824632	0.149841	0.663826	0.0971928	0.175549	0.191335	0.589282	0.685253	-0.081139	0.843737	0.893834	0.543725	0.10287	0.15007	0.0269033	0.940514	0.965059	0.313378	0.528742	0.609772	2.17583	1.89574e-07	6.74256e-07		orf19.1363	242	10	170	140.667	49	26	20	31.6667	41	52	58	50.3333	29	43	108	60	92	37	53
orf19.1364		-0.129452	0.450908	0.683114	0.419851	0.0041503	0.0152381	0.960378	9.2275e-10	1.88907e-08	-1.28674	2.1272e-06	1.58054e-05	-1.37048	1.73956e-12	3.24821e-11	-0.863901	3.00937e-12	2.27992e-11	-0.726182	1.64569e-05	0.000147899	-0.31356	0.0385519	0.0615591	-0.34116	0.102643	0.143971		orf19.1364	903	499	830	744	853	601	778	744	967	943	1072	994	1374	1658	1375	1469	593	310	295
orf19.1365		0.623895	0.0252598	0.116333	1.17758	0.00092086	0.00484344	0.844519	0.00319647	0.0112128	-1.35643	0.00035681	0.00143319	-0.0949211	0.802048	0.86402	0.775368	0.0272075	0.0462277	-0.257764	0.300764	0.455075	0.500972	0.0412483	0.0651831	0.761668	0.00298384	0.00568324		orf19.1365	116	34	42	64	160	91	155	135.333	301	105	197	201	285	183	300	256	99	53	58
orf19.1366		0.259926	0.363288	0.605406	-0.323788	0.370538	0.482349	-0.000319092	0.999275	0.999595	1.70113	0.000238995	0.00100848	1.57052	0.00181283	0.00587443	3.2725	2.62636e-12	2.01162e-11	1.57748	7.18809e-07	8.74737e-06	2.14815	1.28683e-12	8.29747e-12	3.07832	3.61496e-18	3.54379e-17		orf19.1366	18	8	15	13.6667	28	16	17	20.3333	14	7	8	9.66667	22	15	23	20	28	77	31
orf19.1367	MTW1	0.227697	0.227765	0.463921	0.306699	0.0891322	0.159147	0.0782712	0.725408	0.803175	-1.09095	5.73355e-05	0.000290247	-0.721623	0.00636615	0.0172756	-0.767094	3.75336e-06	1.32722e-05	-0.331573	0.112137	0.222461	0.180639	0.43615	0.51925	0.311036	0.161411	0.215696		orf19.1367	244	139	179	187.333	266	196	285	249	214	213	274	233.667	268	216	295	259.667	149	75	99
orf19.1367.1		0.231017	0.159481	0.377542	-0.25327	0.0371217	0.0816808	0.223094	0.252838	0.370679	-0.406121	0.0538548	0.10383	-0.170419	0.63119	0.728895	-0.74806	0.0306422	0.0513815	0.322632	0.205179	0.348181	-0.737319	1.5547e-06	5.38979e-06	-1.16601	1.30571e-10	6.66019e-10		orf19.1367.1	1564	1214	1709	1495.67	1776	1745	2463	1994.67	1178	1306	1265	1249.67	2433	2397	2137	2322.33	1039	751	1088
orf19.1368		1.70554	1.57164e-12	1.62989e-10	1.42372	2.3969e-05	0.0002926	0.999444	0.000358002	0.00179403	1.0164	0.00915481	0.0235304	0.164367	0.734157	0.810077	-0.353699	0.355787	0.432194	1.28267	6.69683e-08	9.99729e-07	0.387716	0.123082	0.173836	-0.543916	0.0324488	0.0509469		orf19.1368	212	96	111	139.667	835	470	803	702.667	862	280	414	518.667	1740	1081	1643	1488	853	1499	1243
orf19.1369		-0.147952	0.399982	0.639664	0.280773	0.139035	0.223878	0.491337	0.0225822	0.0543789	0.389635	0.128851	0.211776	2.19208	1.81616e-13	3.86257e-12	2.56608	1.48745e-21	2.72034e-20	0.348308	0.0866654	0.182216	1.94821	5.75283e-25	8.91546e-24	2.68528	5.94939e-27	1.01431e-25		orf19.1369	152	99	134	128.333	145	108	130	127.667	186	129	158	157.667	201	162	179	180.667	169	254	220
orf19.137		0.433101	0.0365744	0.151363	0.767727	0.00500535	0.0176403	0.254943	0.270132	0.389809	-0.187266	0.510131	0.617046	-0.104426	0.722228	0.800576	-0.116682	0.698714	0.756217	0.373886	0.134664	0.256181	0.438539	0.0809722	0.119652	1.03208	0.000392006	0.000873074		orf19.137	563	245	360	389.333	672	499	650	607	972	496	667	711.667	749	554	861	721.333	538	647	707
orf19.1370		0.0910768	0.374448	0.615861	0.23891	0.252399	0.359138	0.225434	0.549634	0.658248	0.34962	0.515939	0.622627	0.699965	0.290128	0.409508	1.24908	0.0726147	0.11032	-0.0425392	0.899667	0.94167	1.27743	0.0403366	0.0639361	1.85498	0.00685768	0.0122022		orf19.1370	0	0	0	0	1	1	0	0.666667	0	1	2	1	1	1	2	1.33333	1	3	2
orf19.1371		0.2795	0.0591945	0.203787	-0.0465904	0.771202	0.835346	0.134339	0.332124	0.45398	-0.171552	0.377154	0.491006	0.222065	0.248926	0.363878	-0.158002	0.37388	0.450942	-0.804793	2.85092e-08	4.70515e-07	-0.571381	3.80701e-06	1.26584e-05	-0.705019	6.50892e-05	0.000164466		orf19.1371	680	496	758	644.667	958	735	965	886	530	601	739	623.333	892	1018	993	967.667	546	531	615
orf19.1372		-0.0771983	0.584855	0.78733	0.0221957	0.864853	0.901864	-0.245631	0.103963	0.185018	-0.128693	0.349893	0.462386	0.980235	0.000366018	0.0014571	0.482238	0.00320496	0.00674428	0.39378	0.00653946	0.0234006	1.03194	9.01713e-13	5.86556e-12	1.20286	1.24003e-09	5.71632e-09		orf19.1372	1416	1243	1623	1427.33	1440	1399	1712	1517	1503	1430	1448	1460.33	1180	1476	1153	1269.67	1374	1310	1428
orf19.1373	INP51	0.335598	0.0546407	0.193024	0.354215	0.0155623	0.0419825	-0.257967	0.175988	0.27876	0.100764	0.489355	0.597337	0.101892	0.603114	0.706486	0.0706467	0.619592	0.686333	0.299373	0.0843521	0.17807	0.987463	1.01493e-10	5.57408e-10	1.0703	6.31288e-08	2.40043e-07		orf19.1373	652	426	509	529	939	612	746	765.667	751	601	694	682	638	683	560	627	833	762	668
orf19.1374		0.240309	0.126163	0.32774	-0.204873	0.176096	0.269766	-0.368499	0.0299262	0.0682467	0.334452	0.0101306	0.0256212	0.699111	0.00122496	0.00418141	0.342242	0.00992533	0.0187436	0.411202	0.0160288	0.0485288	0.529689	0.00464087	0.00911147	0.456108	0.0289269	0.0459695		orf19.1374	443	414	531	462.667	637	543	697	625.667	408	386	415	403	495	508	422	475	574	501	500
orf19.1375	LEU42	-0.40504	1.14865e-05	0.000278036	0.0608299	0.534828	0.640234	2.83684	1.09189e-110	3.40889e-107	-0.552427	0.166288	0.259804	0.722726	0.00402898	0.0116602	0.456086	0.0906493	0.134558	-0.810767	0.00289072	0.0119903	-3.5987	1.8182e-50	9.81358e-49	-3.90832	8.01098e-25	1.19669e-23		orf19.1375	4016	2937	4063	3672	3189	2983	3041	3071	3987	3430	4095	3837.33	21380	26313	20757	22816.7	4851	1480	1390
orf19.1376		0.078533	0.474041	0.70129	-0.192511	0.0864172	0.155469	-0.361306	0.0203726	0.0502991	-0.0405957	0.753535	0.821919	-0.460928	0.0814724	0.148765	-0.88928	4.36636e-13	3.58042e-12	-0.261556	0.16929	0.301823	-0.645313	0.000795669	0.00180758	-1.06106	6.5778e-08	2.49511e-07		orf19.1376	2039	1646	2182	1955.67	2482	2218	2259	2319.67	1588	1682	1876	1715.33	1744	2084	1523	1783.67	1868	1606	1672
orf19.1377	IPK2	0.133379	0.259845	0.501152	0.286391	0.00800979	0.0252604	0.426886	0.00297537	0.010581	-0.58745	2.37318e-06	1.73811e-05	0.0782276	0.750023	0.82337	-0.310479	0.159387	0.217355	-0.278769	0.0795979	0.170801	-0.0727801	0.709253	0.767422	-0.508124	0.0148431	0.0250472		orf19.1377	573	403	577	517.667	661	579	667	635.667	636	587	677	633.333	870	845	844	853	466	418	410
orf19.1378	SUP35	0.139604	0.361957	0.605137	0.0176444	0.825099	0.873403	-0.361629	0.05088	0.104608	-0.239938	0.186044	0.2827	-1.24576	3.17792e-12	5.71297e-11	-1.30979	1.60257e-43	9.8558e-42	0.0229461	0.917348	0.951104	-0.380035	0.055942	0.0858464	-0.697862	0.000987544	0.00204822		orf19.1378	9786	7635	9626	9015.67	12879	11482	9262	11207.7	9172	8921	9405	9166	8448	9720	7592	8586.67	9782	8140	6104
orf19.138	FIG1	0.502196	0.0856021	0.257246	0.145009	0.707614	0.785566	0.678157	0.0380896	0.0830998	0.506597	0.294162	0.404933	1.84859	9.23565e-06	5.61477e-05	2.79792	2.35472e-14	2.20137e-13	0.745311	0.0060408	0.0219809	0.616317	0.0495219	0.0767656	1.59881	1.70341e-07	6.09653e-07		orf19.138	14	3	5	7.33333	13	17	20	16.6667	13	4	9	8.66667	21	36	31	29.3333	9	15	18
orf19.1381		0.43453	0.125611	0.326851	1.82462	1.17767e-07	8.34809e-06	0.802854	0.0350347	0.0775458	-1.50827	2.07875e-05	0.000119857	-2.45846	2.9935e-10	4.16434e-09	-2.73952	7.18455e-14	6.42004e-13	0.353595	0.270439	0.423853	-0.90488	0.00679322	0.0128574	-1.03242	0.00364993	0.00682554		orf19.1381	2160	705	907	1257.33	2904	949	2840	2231	11073	3696	6239	7002.67	5935	2231	5107	4424.33	2189	2603	1828
orf19.1382	YEA4	0.210372	0.331282	0.575963	-0.713546	0.000361047	0.00231948	-0.491674	0.0745847	0.142374	1.09657	3.77028e-07	3.30665e-06	1.42943	3.19679e-06	2.17534e-05	1.16093	1.73955e-09	9.66536e-09	0.349997	0.14575	0.271289	0.558666	0.0263946	0.0440098	0.528502	0.0397883	0.0614028		orf19.1382	209	221	274	234.667	280	396	268	314.667	128	144	147	139.667	182	309	163	218	359	253	339
orf19.1383		0.308086	0.0513096	0.186079	-0.0993727	0.516164	0.623273	-0.312749	0.127626	0.217197	0.546947	0.000855301	0.00305527	0.391515	0.0421542	0.0850871	0.641377	0.000327329	0.000838095	0.206025	0.333296	0.488807	0.423991	0.0438522	0.06895	0.64523	0.00187249	0.00370365		orf19.1383	553	472	593	539.333	894	741	659	764.667	434	532	551	505.667	533	789	505	609	846	761	699
orf19.1386		0.239314	0.246702	0.486898	0.579743	0.00195776	0.00860641	0.0693928	0.738121	0.813418	-0.439694	0.0452407	0.0899178	-0.235468	0.304433	0.42325	-0.579673	3.99938e-05	0.000119354	0.107993	0.572976	0.704534	1.19312	1.57384e-10	8.50201e-10	1.41899	4.53772e-08	1.75847e-07		orf19.1386	545	253	428	408.667	673	425	537	545	617	571	659	615.667	597	518	576	563.667	370	565	441
orf19.1387		0.320178	0.133353	0.338257	0.724576	3.86481e-05	0.000418554	0.151936	0.562199	0.66699	-0.379054	0.0730856	0.133816	0.18541	0.396211	0.518421	-0.51401	0.00287441	0.00610606	-0.49691	0.0152328	0.0466607	-0.399414	0.0431913	0.0680647	-0.137328	0.536435	0.605213		orf19.1387	2126	1182	1813	1707	2885	1585	2922	2464	3286	2316	3017	2873	3074	2261	2756	2697	1904	2383	2404
orf19.1388		0.0707018	0.721867	0.869107	-1.20517	1.0325e-05	0.00016347	-1.56623	1.13969e-08	1.9658e-07	0.432957	0.213521	0.315048	0.295241	0.363206	0.483915	-0.278387	0.370488	0.447454	-0.889476	0.000434224	0.00244251	-0.135305	0.589053	0.663201	0.291367	0.310763	0.3826		orf19.1388	1802	1662	2428	1964	2194	2836	1938	2322.67	441	940	845	742	580	1021	500	700.333	1579	773	901
orf19.1389		0.0743642	0.475583	0.701966	-0.0950942	0.376097	0.487652	0.367699	0.000782289	0.00350654	-0.113426	0.332499	0.44551	0.0857993	0.728108	0.805813	-0.10381	0.63043	0.696125	-0.098271	0.384946	0.538665	-0.654588	1.23904e-05	3.79347e-05	-1.1117	3.16619e-11	1.71247e-10		orf19.1389	4258	3544	4423	4075	4846	4757	4880	4827.67	3809	3859	3832	3833.33	5792	6969	5961	6240.67	4013	3665	3288
orf19.139	TRA1	0.193193	0.142723	0.354076	-0.0765818	0.529396	0.636296	-0.35218	0.0343482	0.0763512	0.453132	0.0755381	0.137138	-0.479115	0.254902	0.37037	0.0141645	0.949042	0.960216	-0.275712	0.13289	0.253655	-0.807463	6.79428e-05	0.000186004	-1.08529	1.97943e-08	7.98646e-08		orf19.139	3607	2471	3070	3049.33	4468	3737	3555	3920	2609	2752	3315	2892	3120	3243	2686	3016.33	3116	5416	3831
orf19.1390	PMI1	0.29172	0.0471869	0.176668	-0.058631	0.703731	0.782787	-0.595328	2.19494e-05	0.000166325	-0.160363	0.399016	0.511702	0.452335	0.00912524	0.0235604	-0.126579	0.365315	0.441716	0.0661159	0.631188	0.749162	0.830326	3.57421e-07	1.34565e-06	0.726914	0.00017703	0.000415366		orf19.1390	5745	5292	5744	5593.67	8736	7737	7125	7866	5139	5863	5285	5429	4773	5845	4798	5138.67	6287	4516	4277
orf19.1391		0.221768	0.293752	0.538047	-0.138027	0.376097	0.487652	-0.0680442	0.77136	0.83865	0.692203	0.00383263	0.0111576	1.81105	1.17572e-06	8.86593e-06	1.92075	9.19352e-14	8.09985e-13	0.449797	0.0455296	0.110855	2.24902	4.93101e-40	1.60797e-38	2.38446	1.28423e-19	1.40862e-18		orf19.1391	191	144	165	166.667	284	226	162	224	143	153	158	151.333	183	251	205	213	209	321	241
orf19.1392		0.195967	0.214203	0.44829	0.387853	0.0128937	0.0362629	0.262764	0.165373	0.265671	0.0919216	0.626415	0.714241	0.434222	0.118121	0.201547	0.53418	0.0124197	0.0230091	-0.12274	0.55085	0.686779	0.457999	0.0180293	0.0311914	0.717855	0.0010481	0.00216308		orf19.1392	1014	632	869	838.333	1298	907	1037	1080.67	1242	902	1173	1105.67	1389	1323	1156	1289.33	1105	1362	1158
orf19.1393		0.0667343	0.736878	0.875507	-0.550505	0.00211019	0.00911589	-0.404808	0.147205	0.243454	0.827699	8.72603e-05	0.000418716	0.300322	0.286559	0.405474	0.539455	0.0267308	0.0455411	0.405947	0.121144	0.236114	0.91479	0.00055544	0.00129472	1.08489	7.17494e-05	0.00017999		orf19.1393	536	459	597	530.667	687	731	462	626.667	287	394	388	356.333	407	654	324	461.667	648	760	591
orf19.1394		0.0472296	0.787478	0.901436	-0.157157	0.25193	0.358554	0.64807	0.000269526	0.00141186	0.117948	0.729292	0.801057	0.848676	0.0163424	0.038604	0.453191	0.105158	0.15291	0.218084	0.132013	0.252309	-0.671954	0.00480684	0.0094137	-1.08766	1.61048e-06	5.08513e-06		orf19.1394	955	825	1161	980.333	1015	1003	1408	1142	881	838	924	881	1727	1971	1745	1814.33	1686	614	727
orf19.1395		0.680056	0.00837467	0.0524953	0.781364	0.019447	0.0496767	2.25152	2.18213e-14	8.25772e-13	0.511552	0.133862	0.218184	-0.317637	0.413131	0.53476	-0.677153	0.0929411	0.137375	0.591795	0.0364104	0.092958	0.659941	0.0157438	0.02765	-0.54603	0.0579821	0.085939		orf19.1395	724	227	398	449.667	1164	623	988	925	1375	494	812	893.667	6894	3840	5223	5319	1234	1321	1498
orf19.1396		0.271005	0.228117	0.464037	0.266793	0.0408324	0.08729	0.0773355	0.763761	0.83329	0.00454992	0.983448	0.991092	-0.349246	0.361416	0.48239	-0.499935	0.00302547	0.00639447	0.104305	0.690662	0.793696	0.314628	0.176166	0.238378	0.0751596	0.738197	0.787661		orf19.1396	1563	1077	1252	1297.33	2569	1671	1237	1825.67	1432	1627	1652	1570.33	1726	2285	1778	1929.67	1633	2030	1221
orf19.1397		-0.309322	0.202716	0.433251	-0.993709	5.04774e-07	2.28172e-05	-0.812047	0.0159073	0.0410943	0.916116	4.87649e-05	0.000252577	1.2368	6.4503e-07	5.2151e-06	1.23479	1.23539e-09	6.99424e-09	0.280501	0.311294	0.465157	1.45219	6.92939e-07	2.50925e-06	1.84855	9.39255e-10	4.38785e-09		orf19.1397	316	261	378	318.333	253	377	175	268.333	121	174	161	152	110	214	93	139	282	315	313
orf19.1400		0.260784	0.122133	0.321695	0.321197	0.0206914	0.0520037	0.19753	0.318756	0.441019	-0.657356	1.82726e-07	1.71549e-06	-0.134993	0.425587	0.546822	-0.227356	0.136386	0.190589	-0.327988	0.0592519	0.136108	0.44811	0.010169	0.0185837	0.685715	0.00339194	0.00639262		orf19.1400	1161	803	898	954	1600	1102	1213	1305	1285	1064	1265	1204.67	1623	1450	1377	1483.33	829	766	746
orf19.1401	EAP1	0.214032	0.385885	0.627486	0.670207	0.00270734	0.0110743	-0.0989826	0.723694	0.802417	-0.0256142	0.92041	0.947183	-0.767503	0.12938	0.216635	-0.545602	0.116701	0.167292	0.322364	0.295427	0.449172	0.0510879	0.858904	0.889751	-0.154458	0.597324	0.664117		orf19.1401	454	273	276	334.333	637	431	288	452	664	435	573	557.333	396	506	348	416.667	605	693	394
orf19.1402	CCT2	0.261411	0.0350957	0.147195	-0.225632	0.0679684	0.12895	-0.412553	0.00821393	0.0241695	1.27216	5.32375e-15	1.70945e-13	1.54741	1.20587e-16	3.60269e-15	0.814561	2.72741e-10	1.67407e-09	0.758528	7.86938e-07	9.50251e-06	0.942792	5.68217e-09	2.63527e-08	0.820704	0.000125057	0.000299583		orf19.1402	6372	5371	7327	6356.67	9122	8544	8197	8621	5085	5379	5875	5446.33	6250	7447	5490	6395.67	12458	14235	14519
orf19.1403		0.228135	0.219328	0.454663	-0.61986	0.00236302	0.00993966	-0.289651	0.229246	0.344089	1.12872	4.13611e-06	2.83064e-05	0.0669807	0.813077	0.872455	-0.131031	0.545821	0.618803	0.386698	0.0929059	0.191981	-0.335284	0.111564	0.159257	-1.24177	1.87654e-07	6.67806e-07		orf19.1403	1797	1535	1859	1730.33	2537	2659	1766	2320.67	834	1324	1124	1094	1721	2426	1482	1876.33	2478	3031	2227
orf19.1404		0.114002	0.563817	0.774347	-1.04842	9.00149e-05	0.000790914	-1.09813	3.88303e-06	3.54468e-05	0.812958	0.00707398	0.0188847	0.856856	0.00704228	0.0188415	0.66985	0.0165453	0.0297474	-0.02448	0.907426	0.945778	0.216383	0.311034	0.390023	0.340401	0.129883	0.17738		orf19.1404	1224	1254	1673	1383.67	1668	2016	1432	1705.33	369	710	730	603	617	1030	624	757	1423	925	1101
orf19.1405	PHO13	0.14574	0.329646	0.573916	-0.219858	0.195138	0.292332	-0.451453	0.0379467	0.0828636	0.279494	0.141639	0.228124	0.78312	0.00596237	0.0162855	0.586156	0.0111019	0.0207331	0.203399	0.339731	0.494035	1.05522	3.908e-06	1.29713e-05	1.11483	4.085e-05	0.00010595		orf19.1405	569	444	668	560.333	800	619	676	698.333	396	500	537	477.667	574	510	392	492	682	534	587
orf19.1406		0.136613	0.340713	0.585806	0.288293	0.108062	0.18448	-0.210261	0.3456	0.467599	1.32037	3.95843e-07	3.43994e-06	2.50273	3.18942e-24	1.98123e-22	2.17395	1.50092e-30	4.8037e-29	0.793933	0.000263079	0.00159453	1.61551	1.4275e-13	1.00648e-12	2.16975	3.46259e-19	3.69461e-18		orf19.1406	328	201	295	274.667	368	311	333	337.333	394	270	349	337.667	335	297	221	284.333	696	945	1078
orf19.1409	VAC7	0.044975	0.800683	0.909013	-0.0734503	0.679616	0.763313	0.124837	0.471429	0.588603	0.418048	0.0659794	0.122746	-0.120729	0.708443	0.78962	0.380289	0.116238	0.166817	0.481753	0.0022032	0.00950413	0.825852	1.30259e-07	5.15845e-07	0.564149	0.000985625	0.00204491		orf19.1409	461	370	350	393.667	485	494	398	459	340	402	388	376.667	424	595	494	504.333	461	662	452
orf19.1409.1		-0.342955	0.0270108	0.122145	-0.402938	0.0230934	0.0565841	-0.619681	0.000296094	0.00152542	-1.40978	3.53219e-05	0.000188725	-2.21635	0.000110591	0.000507569	-4.39091	1.091e-22	2.17957e-21	-0.878347	6.45712e-06	6.39071e-05	-4.41131	9.83133e-107	5.59581e-104	-5.90756	5.29223e-83	8.5137e-81		orf19.1409.1	15065	14332	19038	16145	12998	14583	14575	14052	10440	13275	12662	12125.7	7647	11377	8108	9044	7114	3069	2661
orf19.1409.2		-0.433701	0.0447009	0.171694	0.0749996	0.741882	0.813332	-0.484952	0.104211	0.18533	-0.772769	0.0618744	0.116284	0.907709	0.000596315	0.00224702	0.168657	0.519445	0.595048	0.140159	0.670108	0.776352	1.28937	1.93943e-05	5.80162e-05	2.01088	5.14981e-11	2.72888e-10		orf19.1409.2	67	53	60	60	45	43	53	47	60	74	57	63.6667	21	30	45	32	64	20	22
orf19.1409.3		-0.0888222	0.51244	0.73242	-0.145481	0.531787	0.638186	-0.0945198	0.548141	0.656801	0.147549	0.710615	0.786753	0.0984791	0.850282	0.898394	0.348886	0.601443	0.670252	NA	NA	NA	NA	NA	NA	0.461705	0.406046	0.479942		orf19.1409.3	1	0	2	1	1	0	0	0.333333	0	0	1	0.333333	0	0	0	0	0	1	1
orf19.1411		-0.181208	0.48985	0.714079	-0.214614	0.535576	0.640883	0.776907	0.0172447	0.0439033	0.977052	0.022728	0.0507651	1.2567	0.00318623	0.00952376	2.06757	1.1375e-07	4.98642e-07	0.271105	0.336976	0.491554	0.0605353	0.842175	0.876764	0.686099	0.0304353	0.0480986		orf19.1411	64	31	44	46.3333	61	36	32	43	58	16	38	37.3333	76	56	109	80.3333	62	127	71
orf19.1412		-0.141627	0.319904	0.567132	0.295867	0.105337	0.180917	-0.176297	0.323706	0.445694	-0.756853	0.000209675	0.000898073	-1.09903	3.27119e-06	2.21875e-05	-1.30533	2.48154e-10	1.53065e-09	0.0624426	0.719216	0.814686	-0.409304	0.0182433	0.0314659	-0.51091	0.0104898	0.0181905		orf19.1412	1225	917	1416	1186	1179	1053	1342	1191.33	1727	1144	1557	1476	1047	922	1139	1036	1063	827	759
orf19.1413	YFH1	0.345282	0.0187549	0.0931035	0.432317	0.000699749	0.00387314	0.0711152	0.694367	0.780491	-0.231177	0.109591	0.18618	-0.298889	0.0991401	0.175311	-0.768254	6.6252e-06	2.24042e-05	0.0884677	0.632383	0.749726	-0.602019	0.000757625	0.00172616	-0.84745	2.13956e-05	5.79353e-05		orf19.1413	945	656	945	848.667	1174	1049	1446	1223	1209	981	1274	1154.67	1121	1219	1499	1279.67	1006	1069	943
orf19.1414		-0.119244	0.232476	0.469196	0.0471523	0.558235	0.661525	-0.0125055	0.925626	0.951167	-0.26157	0.121861	0.202626	0.0967378	0.622554	0.721579	0.0155438	0.912049	0.931914	-0.0179628	0.901446	0.942743	-0.28445	0.130787	0.183107	-0.865525	5.96437e-06	1.73645e-05		orf19.1414	3448	2368	3230	3015.33	2981	3023	3242	3082	3159	2990	3179	3109.33	2471	3462	3260	3064.33	2890	3020	2095
orf19.1415	FRE10	-0.373369	0.0362825	0.150755	-0.878598	7.87233e-06	0.00013382	-0.931896	1.81889e-09	3.5827e-08	-0.852096	0.000484211	0.00186823	-1.20059	0.00176751	0.00573688	-1.87714	2.57161e-15	2.65762e-14	-0.916461	4.78852e-06	4.91019e-05	-1.24184	1.53202e-10	8.29755e-10	-1.89808	2.80111e-18	2.76758e-17		orf19.1415	833	624	1131	862.667	672	770	705	715.667	381	443	516	446.667	317	405	383	368.333	331	190	223
orf19.1416	COX11	-0.159034	0.360959	0.605137	-0.399344	0.0728843	0.136001	-0.208286	0.270535	0.39012	0.000673072	0.997636	0.998205	0.48856	0.045451	0.0906419	0.00974446	0.96845	0.974978	-0.500283	0.00696759	0.024595	-0.747926	9.68602e-06	3.04286e-05	-0.950849	3.51631e-07	1.2062e-06		orf19.1416	2110	1950	2877	2312.33	2110	2537	2227	2291.33	1255	1861	2041	1719	1553	2509	1907	1989.67	1781	1683	1833
orf19.1417		-0.0358906	0.802898	0.910165	-0.0413318	0.776775	0.839633	-0.261162	0.0698259	0.13469	-0.0601505	0.724371	0.797891	-0.03762	0.838831	0.890529	-0.365197	0.0163152	0.0294011	-0.237607	0.127502	0.245619	-0.300741	0.0812206	0.119963	-0.44325	0.0152603	0.0256752		orf19.1417	306	225	344	291.667	321	290	339	316.667	282	288	277	282.333	222	297	269	262.667	323	249	266
orf19.1418	SEC15	-0.108952	0.345096	0.59093	0.0816108	0.357778	0.468969	0.00657108	0.95792	0.975955	0.0360364	0.756364	0.824378	0.363583	0.0165676	0.039077	0.197328	0.0791492	0.119208	0.0703755	0.550009	0.686141	0.899868	1.99831e-13	1.38401e-12	1.10479	7.5701e-08	2.83721e-07		orf19.1418	1297	982	1252	1177	1269	1069	1320	1219.33	1216	1231	1302	1249.67	1156	1257	1235	1216	1358	1287	1309
orf19.1420		0.0518615	0.803099	0.910228	-0.0224417	0.88815	0.917569	-0.319111	0.178092	0.281307	-0.0754313	0.701765	0.780454	1.05443	0.000748797	0.00273455	0.429233	0.0742163	0.112426	-0.0327405	0.875935	0.925658	0.910703	3.75217e-08	1.59162e-07	0.99498	6.88011e-06	1.98829e-05		orf19.1420	424	283	406	371	382	323	590	431.667	302	386	403	363.667	314	330	365	336.333	376	317	370
orf19.1421		0.529124	0.00863015	0.0535206	0.3455	0.187935	0.284203	1.33361	3.24203e-10	7.10289e-09	-0.151839	0.595684	0.689311	0.863522	0.0457553	0.0911329	1.28507	0.000343935	0.000876678	0.0359485	0.878374	0.927821	-1.10523	7.17351e-07	2.59165e-06	-1.69576	6.88053e-08	2.60051e-07		orf19.1421	100	50	93	81	138	119	153	136.667	140	82	93	105	308	326	456	363.333	94	84	110
orf19.1422	FZO1	-0.270024	0.00490772	0.0360149	-0.0928403	0.480973	0.590612	0.175149	0.0845522	0.15722	0.233253	0.176837	0.272199	0.115037	0.528076	0.640718	0.0400961	0.793748	0.838387	-0.251282	0.0532586	0.126091	-0.324092	0.0109401	0.0198942	-0.267508	0.101705	0.14272		orf19.1422	2491	1793	2530	2271.33	2158	2021	2086	2088.33	1830	2156	2389	2125	2076	2515	2481	2357.33	2405	2753	2560
orf19.1424		0.318582	0.053375	0.190948	0.531538	0.0185892	0.0481559	0.731299	0.000215122	0.001167	-0.156066	0.59258	0.686284	-0.373221	0.309309	0.42707	0.47279	0.0664976	0.10219	0.0863003	0.654561	0.764286	-0.111525	0.554897	0.63261	0.00575337	0.978699	0.982443		orf19.1424	135	102	117	118	182	163	160	168.333	231	140	163	178	262	252	342	285.333	126	204	156
orf19.1426		-0.138478	0.418052	0.654812	-0.41809	0.0445217	0.0928229	-0.301818	0.162773	0.262556	1.00413	1.96134e-05	0.00011457	-0.538479	0.0788641	0.144677	-0.130611	0.55507	0.62704	0.798423	3.94203e-06	4.10957e-05	0.423422	0.023183	0.0391976	-0.206613	0.356713	0.43093		orf19.1426	2550	2123	2395	2356	2573	2656	1913	2380.67	1247	1960	2005	1737.33	1551	2495	1721	1922.33	3556	4001	3565
orf19.1427		0.00379892	0.983032	0.994412	0.137339	0.546883	0.651788	-0.274022	0.208464	0.318954	0.652938	0.0112382	0.0280373	0.389085	0.194091	0.299122	0.648354	0.0202824	0.0357794	0.688274	0.000183887	0.00118824	1.0311	3.704e-07	1.3895e-06	1.52463	1.04278e-07	3.83718e-07		orf19.1427	256	201	257	238	236	316	247	266.333	355	221	219	265	199	266	191	218.667	406	445	466
orf19.1428	DUO1	-0.0379114	0.807082	0.913416	0.392101	0.0524407	0.105369	-0.404408	0.0127428	0.0343548	-0.875467	5.43284e-05	0.000276814	-0.878637	0.00170391	0.00557077	-0.769921	0.0006374	0.00154977	0.0981881	0.600872	0.726271	0.563806	0.00117659	0.00259206	0.839937	0.000105762	0.000256892		orf19.1428	202	181	220	201	230	199	231	220	334	217	266	272.333	143	194	156	164.333	165	147	135
orf19.1429	SOH1	-0.264353	0.0712256	0.229873	-0.38552	0.10342	0.178508	-0.411934	0.0421409	0.0898291	0.847264	0.00119364	0.0040979	1.5337	2.80971e-08	2.92341e-07	1.40247	6.7137e-08	3.01684e-07	0.732952	0.000213281	0.00132876	1.40919	4.98154e-13	3.33934e-12	1.63576	2.12148e-12	1.29982e-11		orf19.1429	334	207	307	282.667	255	266	251	257.333	139	248	237	208	139	249	188	192	409	406	385
orf19.1430		0.688843	0.0112572	0.064734	-0.479468	0.181257	0.27591	0.238647	0.353711	0.475882	1.62748	0.000102099	0.000479028	1.36257	0.000517071	0.00196851	1.9072	5.84878e-08	2.64714e-07	0.0102739	0.967974	0.981816	0.35207	0.168137	0.228701	0.907717	0.00183457	0.00363553		orf19.1430	24	8	21	17.6667	43	31	43	39	8	9	15	10.6667	39	55	46	46.6667	27	58	42
orf19.1433		0.591357	0.0311957	0.135761	1.94483	1.73288e-08	2.1935e-06	1.40258	0.000193809	0.00106527	-1.99412	3.93096e-07	3.42455e-06	-3.23608	7.12202e-12	1.22421e-10	-3.02679	6.25728e-12	4.60163e-11	0.20023	0.541143	0.680508	-2.86598	9.35916e-17	8.3711e-16	-2.96183	1.34146e-15	1.08878e-14		orf19.1433	548	239	315	367.333	748	348	1144	746.667	4041	1089	1881	2337	2493	1361	3869	2574.33	513	409	501
orf19.1433.1		0.041681	0.734137	0.874272	0.0598169	0.736008	0.808845	0.510894	0.213021	0.324336	0.10103	0.814199	0.868769	0.141389	0.810194	0.870765	0.0669386	0.922579	0.938589	0.919113	0.0255864	0.0703879	-0.113831	0.858274	0.889541	-1.13683	0.141412	0.191417		orf19.1433.1	1	0	0	0.333333	0	1	1	0.666667	2	0	0	0.666667	3	2	2	2.33333	1	0	2
orf19.1434		0.23795	0.203701	0.435058	0.275837	0.245264	0.351433	0.00838799	0.965443	0.980518	0.239479	0.298789	0.409412	-0.484002	0.0774383	0.142603	-0.278483	0.221702	0.288295	0.758933	4.66179e-05	0.000365407	-0.37356	0.03677	0.0591057	-0.375347	0.0651122	0.0952691		orf19.1434	391	444	454	429.667	539	624	607	590	693	426	517	545.333	505	550	725	593.333	808	617	583
orf19.1435	TEF1	-0.112032	0.398313	0.63863	-0.0443475	0.686355	0.76853	-0.250066	0.087354	0.161134	-0.252626	0.0901652	0.158912	-1.13959	1.37041e-11	2.25668e-10	-1.45101	1.58411e-43	9.8558e-42	-0.0773445	0.666167	0.773649	-0.584811	5.07626e-05	0.000141444	-1.15566	6.92448e-10	3.29872e-09		orf19.1435	26053	22451	27146	25216.7	27769	27015	23604	26129.3	25278	23501	25230	24669.7	19165	25811	20761	21912.3	23610	23081	17279
orf19.1438		-0.00232333	0.989755	0.997694	-0.943974	4.42343e-05	0.000464535	-0.7167	0.00108139	0.00460272	-2.4846	4.40125e-19	2.25907e-17	-1.63316	0.000423163	0.00165005	-2.40263	1.0749e-18	1.51867e-17	-1.19723	3.4697e-05	0.000280039	-3.23258	4.12779e-30	8.02612e-29	-2.98041	1.0427e-21	1.31893e-20		orf19.1438	716	639	975	776.667	743	935	922	866.667	269	396	470	378.333	368	536	637	513.667	67	50	67
orf19.1439	IPK1	-0.350677	0.106715	0.298182	-0.70693	0.0003969	0.00250593	-0.368097	0.202707	0.311597	1.55848	1.21944e-08	1.48853e-07	1.71167	2.37879e-09	2.9036e-08	1.62888	4.91617e-12	3.66696e-11	1.04116	2.18921e-05	0.000186815	1.96773	1.50195e-17	1.43787e-16	1.84333	2.61664e-13	1.74276e-12		orf19.1439	718	518	573	603	488	654	363	501.667	271	410	389	356.667	266	545	340	383.667	922	1156	1390
orf19.144	SNU114	0.0926762	0.628919	0.815104	-0.556875	0.00206702	0.00897069	-0.435995	0.0615401	0.121562	0.755846	0.000224957	0.000955687	0.168231	0.59392	0.699897	0.6883	0.00264955	0.0056745	0.142283	0.368581	0.52199	0.643492	0.00126166	0.00276392	0.838312	5.53072e-05	0.000141286		orf19.144	985	701	873	853	1036	1244	781	1020.33	439	639	621	566.333	711	871	635	739	1039	1017	958
orf19.1440		-0.0682038	0.516163	0.735944	-0.103164	0.47686	0.586849	0.105098	0.392162	0.514317	-0.332272	0.104164	0.179098	-0.200439	0.371618	0.493655	-0.505629	0.0022393	0.0048707	-0.134388	0.446402	0.598618	-0.358649	0.0137648	0.0245182	-0.633942	9.69198e-05	0.000237344		orf19.1440	1148	857	1034	1013	1126	1007	1109	1080.67	794	971	1069	944.667	1061	1153	1259	1157.67	817	640	835
orf19.1440.1		0.36969	0.187628	0.414334	-0.43776	0.211492	0.312036	1.90154	1.23601e-07	1.60784e-06	1.48612	0.00740028	0.0196096	2.49932	4.80739e-05	0.000243829	2.52976	0.000122605	0.000335706	-0.200661	0.502472	0.64855	-1.39888	0.000221461	0.000556183	-1.44535	0.000298692	0.000678493		orf19.1440.1	4	3	2	3	6	8	7	7	0	1	2	1	31	32	49	37.3333	7	6	9
orf19.1440.2		-0.00934947	0.966802	0.988487	-0.0705258	0.784341	0.844662	0.0693494	0.784117	0.848385	-0.451385	0.141555	0.228047	0.777924	0.00503987	0.0141161	0.6808	0.00496387	0.0100609	-0.830401	0.00304144	0.0125483	0.189015	0.545714	0.6244	0.156182	0.604878	0.670153		orf19.1440.2	70	40	49	53	52	61	62	58.3333	39	47	64	50	55	80	50	61.6667	33	35	41
orf19.1441		-0.151419	0.457889	0.687219	-0.771874	0.000273296	0.00185306	-0.615492	0.0217254	0.0528039	0.459784	0.0501793	0.0978888	-0.814748	0.0038218	0.011137	-0.855772	0.000329483	0.000843268	0.133877	0.55485	0.689155	-0.689754	0.010044	0.0183772	-1.18948	3.43579e-05	9.00049e-05		orf19.1441	1535	1366	1699	1533.33	1485	1921	1154	1520	674	1073	836	861	799	1324	756	959.667	1412	1174	1157
orf19.1442	PLB4.5	0.490517	0.00640621	0.0433443	-0.0457694	0.819098	0.869116	-1.19995	3.86367e-11	9.38706e-10	-2.09218	4.22701e-24	3.4376e-22	-2.45855	2.38369e-23	1.35957e-21	-1.79573	4.39125e-20	7.15489e-19	-0.912541	3.82432e-08	6.13361e-07	-2.81405	3.35883e-65	4.29176e-63	-2.20977	3.37319e-36	8.85497e-35		orf19.1442	1955	1428	1417	1600	3235	2359	2307	2633.67	1506	1809	1330	1548.33	1079	1222	985	1095.33	397	353	322
orf19.1444		0.229017	0.163746	0.382421	0.449344	0.00856513	0.0265421	0.0305413	0.876403	0.915208	-0.264319	0.213443	0.315008	-0.86742	0.00175743	0.00571007	-0.898294	9.76546e-07	3.76282e-06	0.279058	0.12922	0.248089	0.529343	0.00663958	0.0126086	0.149035	0.472428	0.544855		orf19.1444	2031	1250	1679	1653.33	2594	1723	2252	2189.67	2652	1810	2397	2286.33	2375	2310	1928	2204.33	1693	2237	1866
orf19.1445	ESC4	0.0754988	0.742896	0.877837	-0.582408	0.0345638	0.0771686	-0.488562	0.0505332	0.103963	1.81587	5.6346e-09	7.32031e-08	0.88033	0.0190609	0.0436612	1.00714	0.000989161	0.00231444	1.4887	4.43304e-15	2.2183e-13	1.40848	4.48667e-18	4.4731e-17	1.29361	5.56632e-07	1.87356e-06		orf19.1445	478	520	458	485.333	635	721	415	590.333	215	420	290	308.333	361	504	367	410.667	1010	1321	1437
orf19.1446	CLB2	0.366073	0.0448645	0.17204	0.00548997	0.976469	0.983474	-0.158588	0.449266	0.567858	-0.280138	0.167568	0.261317	-1.26412	2.50533e-08	2.64175e-07	-1.4937	3.27126e-11	2.24024e-10	0.0569862	0.762727	0.849512	-0.144962	0.441366	0.524363	-0.808188	2.93617e-05	7.77937e-05		orf19.1446	3965	3078	3367	3470	6253	5305	3990	5182.67	3651	3949	2872	3490.67	4352	5423	4035	4603.33	3254	3014	2622
orf19.1447		0.125868	0.54648	0.761779	-0.127715	0.609733	0.703572	-0.1341	0.576223	0.678711	0.494297	0.0790014	0.141953	-0.723077	0.0398882	0.0813583	-0.176921	0.524613	0.599175	0.523201	0.00294104	0.012173	0.687017	0.000452455	0.00107263	0.417347	0.0394252	0.0609096		orf19.1447	632	429	498	519.667	726	746	450	640.667	343	638	420	467	480	707	564	583.667	729	756	619
orf19.1448	APT1	0.0656368	0.638028	0.818974	-0.1415	0.282082	0.390508	-0.414929	0.00427081	0.0142528	-0.926694	3.66544e-05	0.000194188	-1.05157	0.00346967	0.0102731	-1.89389	2.86396e-12	2.17765e-11	-0.112962	0.44459	0.597018	-1.38249	7.84482e-17	7.05696e-16	-1.61171	3.80738e-20	4.32745e-19		orf19.1448	3625	2908	4407	3646.67	4068	4065	4694	4275.67	3226	3174	3504	3301.33	3173	3399	2910	3160.67	2361	1339	1547
orf19.1448.1		0.122279	0.40702	0.646036	-0.132431	0.438042	0.550132	0.325776	0.0175761	0.0446664	-0.857522	0.000143064	0.000647302	-0.0174245	0.958249	0.973036	-0.291716	0.287275	0.359994	-0.159476	0.314852	0.469128	-1.19773	4.40877e-18	4.40603e-17	-1.14966	2.95901e-06	8.9772e-06		orf19.1448.1	542	482	513	512.333	633	567	704	634.667	508	484	417	469.667	771	819	792	794	321	204	259
orf19.1449		0.143776	0.618979	0.808452	-0.337998	0.202909	0.30144	-0.690577	0.0734709	0.140678	-1.84425	1.59425e-07	1.5172e-06	-0.925812	0.0460053	0.0915025	-0.460877	0.238029	0.306527	0.318307	0.355986	0.510242	-1.2321	0.00060667	0.00140576	-0.652587	0.0267042	0.0427731		orf19.1449	127	62	123	104	58	97	252	135.667	73	98	61	77.3333	60	68	86	71.3333	23	13	21
orf19.145	RPB4	-0.073132	0.604278	0.797994	-0.534295	0.0081112	0.0254772	-0.743782	0.00077483	0.00348311	0.334981	0.177563	0.272926	0.189645	0.541538	0.653135	-0.326744	0.179733	0.241324	0.402655	0.0451135	0.109971	0.383265	0.0777071	0.115284	0.212094	0.365595	0.439331		orf19.145	1614	1112	1488	1404.67	1451	1647	1337	1478.33	692	1116	1007	938.333	770	1136	665	857	1311	1056	1339
orf19.1450		0.434458	0.0714244	0.230228	0.18683	0.531442	0.637894	-0.964634	0.0252904	0.0595898	1.0978	0.0474319	0.0936671	1.07822	0.082574	0.150296	1.9834	0.000698326	0.00168226	0.798871	0.0374295	0.095017	1.23415	0.0529641	0.0816568	2.35222	0.00104318	0.00215363		orf19.1450	1	0	2	1	7	2	7	5.33333	4	0	2	2	0	2	0	0.666667	5	11	8
orf19.1451	SRB9	0.269249	0.151415	0.366773	0.405097	0.0137133	0.0380362	0.106515	0.603718	0.70237	0.0896418	0.579112	0.677452	-0.118824	0.717292	0.796344	0.264931	0.155334	0.212753	-0.0789416	0.689359	0.792782	0.059486	0.744416	0.795628	0.243317	0.232615	0.296941		orf19.1451	1291	767	932	996.667	1708	1065	1341	1371.33	1442	1125	1432	1333	1570	1420	1381	1457	1405	1616	1348
orf19.1453	SPT5	0.253785	0.144418	0.355915	0.302517	0.00304243	0.0120118	0.0817136	0.694621	0.780636	-0.264274	0.0720545	0.132346	-1.05562	1.37026e-06	1.0138e-05	-0.895284	5.95158e-12	4.40263e-11	-0.074884	0.743453	0.835248	-0.28273	0.162195	0.221435	-0.490816	0.0329699	0.0516745		orf19.1453	6286	4270	5427	5327.67	9219	6417	6055	7230.33	6972	5978	6823	6591	8022	8006	6715	7581	6121	6131	4670
orf19.1456		0.339601	0.0629188	0.212508	0.0401111	0.837781	0.882336	-0.223754	0.263511	0.383054	0.181082	0.421586	0.53279	0.138469	0.560205	0.67011	-0.0569024	0.786517	0.832563	0.0445337	0.865108	0.918562	-0.196713	0.408418	0.491467	-0.0730099	0.775755	0.818962		orf19.1456	93	77	107	92.3333	151	129	124	134.667	106	91	89	95.3333	100	142	101	114.333	125	123	89
orf19.1457		0.263104	0.0497683	0.182825	0.050507	0.668927	0.753758	-0.206238	0.185242	0.290178	-0.0383092	0.784401	0.846299	-0.0949156	0.593415	0.699434	-0.0943237	0.506628	0.582385	0.0515468	0.796794	0.873562	-0.0590805	0.710722	0.76828	-0.0173659	0.928305	0.944105		orf19.1457	1107	830	1077	1004.67	1575	1285	1231	1363.67	1140	920	1073	1044.33	1154	1266	1085	1168.33	1178	1010	953
orf19.1458		0.122869	0.462588	0.69095	-0.813396	0.000412199	0.00257645	-1.26008	6.1037e-08	8.60305e-07	1.0312	8.97991e-05	0.000429253	1.09655	0.00174989	0.00569144	0.782271	0.00870872	0.0166871	0.332756	0.156151	0.285521	0.342177	0.140959	0.19588	0.389435	0.113559	0.157522		orf19.1458	380	345	469	398	456	542	472	490	158	266	218	214	155	269	155	193	571	398	454
orf19.1459	PPE1	0.151918	0.299969	0.54425	0.410019	0.0245872	0.0595863	0.328658	0.0579076	0.115889	-0.497837	0.0214911	0.0484091	-0.271161	0.24282	0.357247	-0.305468	0.129088	0.182012	-0.154532	0.382692	0.535871	-0.352584	0.0404474	0.0640792	-0.391615	0.0523845	0.0784579		orf19.1459	536	356	546	479.333	680	509	602	597	759	498	682	646.333	744	684	814	747.333	563	398	432
orf19.1460		0.20866	0.0941362	0.273311	0.29047	0.0462554	0.0954487	0.200487	0.242088	0.35883	-0.457619	0.0138259	0.0334647	-0.619457	0.00386102	0.0112356	-0.600369	0.000384818	0.000973417	-0.00500077	0.980685	0.989385	-0.255664	0.180436	0.243687	-0.455	0.0389976	0.0603083		orf19.1460	3115	2171	2824	2703.33	4037	3151	3355	3514.33	3805	2737	3463	3335	4314	3968	3734	4005.33	2992	2211	2235
orf19.1461		-0.3066	0.284143	0.527019	0.192077	0.576825	0.675218	1.18667	3.42781e-05	0.000242667	-1.74132	6.0243e-11	1.11281e-09	-0.917512	0.027833	0.0599877	-0.535675	0.120205	0.171529	0.102109	0.684813	0.78894	0.111544	0.602082	0.672571	0.897933	0.000554993	0.00120236		orf19.1461	642	123	444	403	455	213	234	300.667	457	563	340	453.333	815	652	769	745.333	149	127	116
orf19.1462	SMP2	0.533833	0.00111625	0.0115605	0.495271	0.00583624	0.0199051	0.49448	0.0176767	0.0448491	-1.01343	7.34252e-08	7.62502e-07	-1.06843	3.10716e-05	0.000166903	-0.683603	0.000612125	0.00149527	-0.928411	4.30067e-06	4.44639e-05	-0.931966	1.03209e-06	3.64462e-06	-0.790727	0.000347969	0.000780815		orf19.1462	1948	1156	1634	1579.33	3185	2368	2317	2623.33	2709	1826	2231	2255.33	4158	3350	3619	3709	1101	1175	1089
orf19.1464	BMT5	0.563008	0.000151996	0.00234375	0.420338	0.00240468	0.0100809	-0.329276	0.0627881	0.123208	-0.962885	3.19599e-08	3.59102e-07	0.488116	0.00831259	0.0217305	0.517771	0.0013563	0.00307705	-0.573243	0.00391293	0.0153451	0.742343	1.21828e-06	4.27798e-06	0.94042	6.01117e-06	1.74845e-05		orf19.1464	1140	746	942	942.667	1890	1443	1462	1598.33	1367	1072	1382	1273.67	1317	1278	1139	1244.67	792	582	610
orf19.1465		0.30128	0.0991064	0.282225	0.13912	0.447033	0.559172	-0.47947	0.0156029	0.040526	-0.76745	0.00904668	0.0233225	0.549191	0.0857973	0.155262	0.481296	0.0409556	0.0666617	-0.170584	0.410622	0.562392	0.0473839	0.824576	0.863035	0.832765	9.89376e-05	0.000242002		orf19.1465	130	131	146	135.667	179	185	218	194	157	143	157	152.333	145	129	132	135.333	132	61	74
orf19.1466	REX2	0.172262	0.347548	0.594456	-0.415764	0.041614	0.0885362	-0.618695	0.000467177	0.00225953	-1.24565	2.96565e-09	4.06365e-08	-0.645419	0.0217511	0.0487903	-1.10434	3.97677e-06	1.39833e-05	-1.24999	8.22866e-13	2.94116e-11	-1.6329	3.15095e-22	4.2154e-21	-1.81997	5.22304e-21	6.33836e-20		orf19.1466	802	745	1163	903.333	1086	1272	1108	1155.33	554	673	771	666	663	900	663	742	341	236	264
orf19.1467	COX13	0.228119	0.27112	0.514165	0.136505	0.353092	0.464192	0.169661	0.490012	0.605988	-0.433221	0.0302994	0.0648223	-0.894873	0.0107665	0.027128	-1.44705	4.68116e-05	0.000137863	0.436708	0.0921152	0.190852	-0.657982	0.0040209	0.00800982	-1.31192	3.41167e-10	1.66964e-09		orf19.1467	10102	8149	12300	10183.7	12199	10302	18746	13749	12328	10035	11408	11257	16974	14656	14422	15350.7	8834	6863	9662
orf19.1468	CDC55	0.124755	0.32078	0.56766	0.306256	0.00639504	0.0213785	0.0640832	0.689304	0.776898	-0.556581	8.93808e-06	5.62515e-05	-0.663986	0.00590894	0.0161467	-1.11003	2.30441e-14	2.15754e-13	-0.182482	0.273933	0.426655	-0.111061	0.501843	0.583913	-0.163829	0.40093	0.475328		orf19.1468	3152	2172	3022	2782	3869	2939	3387	3398.33	3674	2995	3690	3453	3669	3432	3431	3510.67	2548	2319	2329
orf19.147	YAK1	0.158594	0.53112	0.749038	0.839033	0.000580421	0.00334937	0.489156	0.102742	0.183502	-0.668971	0.0123376	0.0303806	-1.26014	0.000356604	0.00142234	-0.892053	6.4973e-05	0.000186619	-0.199221	0.410131	0.561964	0.303118	0.211449	0.279625	0.32582	0.24413	0.309616		orf19.147	1486	574	881	980.333	1723	779	1224	1242	2042	1549	1925	1838.67	2040	1277	2019	1778.67	815	1471	1146
orf19.1470	RPS26A	-0.0562438	0.686674	0.845981	-0.186226	0.160647	0.250592	-0.366428	0.0600098	0.119256	-1.20467	1.02042e-05	6.35178e-05	-2.2506	8.2088e-05	0.000389576	-4.11868	1.09647e-16	1.28323e-15	-0.456536	0.0396782	0.0994339	-3.26305	2.84868e-48	1.37197e-46	-5.53237	4.61573e-69	4.02209e-67		orf19.1470	53537	45612	57717	52288.7	61374	58097	49561	56344	44090	49271	44725	46028.7	42635	51941	34518	43031.3	28144	18364	12695
orf19.1471	COX4	-0.0550215	0.66352	0.831564	0.0313101	0.745241	0.815849	0.171011	0.271803	0.391497	-0.823573	6.0131e-12	1.30291e-10	-2.48058	3.85088e-12	6.82497e-11	-2.9565	5.98033e-25	1.35922e-23	-0.0954676	0.572553	0.704448	-1.71691	4.86493e-22	6.3856e-21	-3.27505	2.32831e-57	1.22755e-55		orf19.1471	11243	8603	12065	10637	12977	10745	10549	11423.7	10862	10077	11764	10901	13237	12886	12202	12775	7217	6042	5659
orf19.1473		-0.315965	0.179686	0.404228	-1.35516	2.65195e-20	1.65428e-16	-0.309641	0.308689	0.431101	-0.5074	0.0627919	0.117514	-1.42302	1.15009e-06	8.70406e-06	-1.37937	9.56726e-08	4.23538e-07	-1.16313	0.000153114	0.00101995	-2.9197	9.06631e-23	1.25307e-21	-3.11521	3.51419e-14	2.52844e-13		orf19.1473	380	274	394	349.333	185	291	410	295.333	122	124	149	131.667	150	290	261	233.667	67	114	96
orf19.1474	SLA1	0.377924	0.130281	0.333504	0.967242	1.74491e-05	0.000230609	0.696444	0.0124547	0.0337824	-0.320254	0.254848	0.36179	-1.05078	0.033524	0.0702974	-0.717146	0.00862742	0.0165605	-0.0192196	0.943304	0.966798	-0.294313	0.265285	0.33921	-0.609521	0.0436217	0.0667193		orf19.1474	3823	2064	2331	2739.33	6412	3696	2759	4289	6966	4450	5665	5693.67	7284	7344	7204	7277.33	4252	6304	3290
orf19.1476		0.474478	0.0413365	0.163694	0.827807	0.000940324	0.00492505	0.393469	0.16442	0.264461	-0.0569885	0.842605	0.887982	0.341915	0.309156	0.426952	0.382414	0.202433	0.266051	0.48252	0.0996626	0.203323	-0.0799059	0.774359	0.820672	-0.0539232	0.846576	0.877195		orf19.1476	66	35	54	51.6667	92	62	105	86.3333	121	72	102	98.3333	125	84	136	115	76	106	106
orf19.1477		0.264849	0.237137	0.474502	0.680982	0.00164074	0.00753658	0.202686	0.465121	0.5828	-0.540745	0.0150816	0.0360737	-0.0119944	0.973687	0.984147	-0.352023	0.281896	0.354802	0.568298	0.0566535	0.131393	0.101381	0.655442	0.721447	-0.163104	0.497154	0.568875		orf19.1477	728	430	479	545.667	787	504	996	762.333	1130	730	871	910.333	1003	677	928	869.333	585	617	687
orf19.1478	STT3	0.0238153	0.868738	0.944511	-0.0551455	0.53347	0.63893	0.167739	0.362285	0.484949	0.309133	0.00293711	0.00885092	0.562423	0.00137021	0.00461444	0.392473	0.000818824	0.00194785	0.216557	0.255892	0.406451	0.891777	2.15941e-07	8.34574e-07	0.998946	3.98626e-06	1.18755e-05		orf19.1478	4527	3501	4610	4212.67	5590	4680	4128	4799.33	4102	4001	4083	4062	5411	6144	4610	5388.33	5357	5259	4959
orf19.1479		0.186099	0.344934	0.590816	0.512521	0.000217252	0.00155772	0.237681	0.300546	0.422279	-0.764384	7.78137e-07	6.32817e-06	-1.64299	3.97868e-07	3.39622e-06	-1.24155	1.76186e-15	1.85439e-14	-0.185774	0.400489	0.554094	-0.432751	0.0218066	0.0370405	-0.348535	0.134274	0.182701		orf19.1479	1163	763	948	958	1661	1059	1002	1240.67	1522	1190	1434	1382	1572	1427	1374	1457.67	886	887	713
orf19.1480		-0.0477333	0.7272	0.871247	0.0136095	0.896553	0.922431	0.469931	0.00356653	0.0123513	-0.679899	8.85386e-09	1.10224e-07	-1.48563	5.28079e-07	4.35943e-06	-1.88699	8.46387e-15	8.25721e-14	-0.218291	0.168577	0.301039	-1.33847	3.74927e-13	2.546e-12	-2.02808	3.63024e-24	5.22389e-23		orf19.1480	9033	6565	9337	8311.67	10198	8801	7832	8943.67	8450	7456	9297	8401	12493	13292	11541	12442	5751	5527	4810
orf19.1481	HAP42	-0.122998	0.438648	0.673998	-0.411713	0.00357515	0.0135573	0.389274	0.023653	0.056413	-0.103129	0.684555	0.765615	-0.172655	0.605495	0.708085	0.0510589	0.75256	0.803542	-0.951453	4.8744e-14	2.06206e-12	-0.182074	0.187433	0.25172	-0.0701201	0.729177	0.779894		orf19.1481	1103	894	1148	1048.33	1165	1158	886	1069.67	672	807	875	784.667	1261	1574	1419	1418	560	926	746
orf19.1482	HSK3	0.159666	0.452446	0.68365	0.686353	0.000114354	0.000949855	0.864054	0.0030711	0.0108461	-1.2046	3.15629e-08	3.5612e-07	-0.882267	5.68018e-05	0.000280831	-1.12604	8.40937e-09	4.30628e-08	-0.134527	0.597812	0.723551	-0.0980149	0.703957	0.763464	0.105872	0.706201	0.760245		orf19.1482	284	169	245	232.667	365	196	325	295.333	436	307	406	383	661	394	647	567.333	146	191	156
orf19.1483		0.0910228	0.440812	0.674889	-0.215406	0.210178	0.310684	-0.102015	0.368242	0.491199	0.242904	0.195374	0.294095	0.459902	0.0378196	0.0777967	0.427527	0.0195924	0.034738	0.320118	0.0122867	0.0390513	0.510233	0.00149742	0.00323734	0.646125	6.97371e-05	0.000175293		orf19.1483	807	531	804	714	846	832	861	846.333	487	612	724	607.667	701	846	812	786.333	785	748	696
orf19.1484		0.342683	0.141631	0.352176	-0.0909455	0.663812	0.749611	-0.395672	0.154232	0.252416	-0.298046	0.29788	0.408667	0.467329	0.129123	0.21632	0.169016	0.410487	0.487805	0.121626	0.639908	0.754358	1.24713	2.49595e-08	1.08071e-07	1.54713	5.35435e-07	1.80318e-06		orf19.1484	138	98	157	131	172	139	279	196.667	99	114	154	122.333	153	124	149	142	87	86	126
orf19.1485		0.0831747	0.661824	0.830577	-0.701407	0.0119515	0.0341362	-0.687053	0.0056906	0.0180183	-0.0122421	0.971477	0.983094	0.390421	0.332923	0.452386	-0.406258	0.280859	0.353711	0.0098245	0.973728	0.984073	-0.929505	3.31535e-05	9.56564e-05	-1.59081	2.75147e-11	1.50372e-10		orf19.1485	1523	1301	1872	1565.33	1440	1944	2225	1869.67	494	1120	1039	884.333	965	1519	877	1120.33	906	689	1103
orf19.1486		0.0181392	0.927697	0.970886	-1.00444	0.00658694	0.0218096	-0.216175	0.522496	0.636206	1.34357	0.00365566	0.0107121	0.767689	0.127025	0.213471	0.304755	0.543305	0.616637	0.981863	0.00174406	0.00777003	-0.522032	0.131424	0.1838	-0.715375	0.040556	0.0624719		orf19.1486	843	500	895	746	1080	752	674	835.333	72	454	213	246.333	371	1247	522	713.333	745	911	886
orf19.1488		0.192484	0.328872	0.573446	-0.251169	0.270681	0.37825	-0.0605794	0.782423	0.847138	-0.21551	0.396392	0.509066	-0.0657912	0.827718	0.883782	0.63636	0.00767264	0.0148965	-0.114814	0.600076	0.72559	-0.150326	0.525943	0.60688	0.269806	0.260184	0.327593		orf19.1488	86	86	99	90.3333	113	130	113	118.667	62	71	94	75.6667	107	100	132	113	74	59	66
orf19.149		0.258858	0.376061	0.617656	-0.153443	0.691443	0.772036	-0.0972934	0.798995	0.859146	0.0723406	0.893418	0.92687	0.381051	0.488316	0.605952	1.69053	0.000224853	0.000591653	0.02976	0.937391	0.962946	0.200458	0.660996	0.72618	0.319868	0.494499	0.566664		orf19.149	5	6	10	7	13	11	10	11.3333	7	8	2	5.66667	10	12	9	10.3333	3	9	7
orf19.1490	MSB2	-0.0158345	0.935907	0.974773	0.0859694	0.60524	0.699553	-0.112474	0.627629	0.723849	-0.176992	0.328601	0.441587	-0.626522	0.117959	0.201326	-0.405189	0.0242064	0.041785	0.0462248	0.863242	0.917984	0.346841	0.108754	0.155494	0.00795581	0.974786	0.979313		orf19.1490	1924	1173	1364	1487	2128	1430	1349	1635.67	1434	1708	1578	1573.33	1457	1844	1182	1494.33	1446	1638	1215
orf19.1490.1		0.536497	0.0467428	0.176318	0.528096	0.138978	0.223843	0.670259	0.0137576	0.0365699	-0.583729	0.205155	0.30504	-0.000832101	0.998434	0.998912	0.00774036	0.984687	0.987247	-0.292339	0.333637	0.488883	-0.544445	0.0968043	0.140169	-0.334442	0.253151	0.319378		orf19.1490.1	24	10	18	17.3333	36	34	28	32.6667	44	14	29	29	60	50	53	54.3333	13	28	12
orf19.1491		0.216468	0.068675	0.224256	-0.455323	0.000590744	0.00339582	-0.498524	0.00176252	0.00693458	0.630058	0.000311959	0.0012718	0.630456	0.00128605	0.00437326	0.760025	1.91986e-06	7.09682e-06	0.356971	0.032327	0.0844703	0.117106	0.585503	0.659606	0.0940176	0.605599	0.670702		orf19.1491	624	452	588	554.667	753	737	682	724	350	413	440	401	436	623	465	508	663	592	679
orf19.1492	PRP39	-0.13045	0.556	0.769382	-0.922522	0.00118441	0.00587777	-0.724933	0.0219505	0.0531441	1.2094	0.000215788	0.000921735	0.968055	0.00543162	0.0150433	1.02903	0.00144626	0.00326346	0.515967	0.0571707	0.132249	0.436536	0.168986	0.229805	0.555284	0.0599155	0.0884286		orf19.1492	319	268	339	308.667	310	399	218	309	88	209	135	144	138	268	118	174.667	415	341	377
orf19.1493	RAD7	0.447448	0.000730258	0.00832201	-0.00552055	0.970312	0.979577	0.423577	0.00586295	0.0183869	0.897656	8.54722e-05	0.00041108	1.18339	1.12301e-07	1.06111e-06	1.15008	1.08022e-11	7.70023e-11	0.630161	4.68309e-05	0.000366618	0.599614	1.1679e-05	3.60386e-05	0.507426	0.00881124	0.0154168		orf19.1493	1086	791	989	955.333	1684	1256	1518	1486	1098	795	970	954.333	1985	1933	2045	1987.67	1511	1990	2092
orf19.1494	RAD23	0.0219355	0.887941	0.953686	-0.295508	0.011189	0.0324184	-0.600101	0.00220611	0.00832935	0.00371587	0.978211	0.988153	0.28839	0.158173	0.254196	-0.133962	0.294449	0.367359	0.00639156	0.973062	0.983627	0.156686	0.371759	0.453543	0.205745	0.33808	0.411648		orf19.1494	6545	5136	7141	6274	7858	7593	5911	7120.67	4740	5291	5253	5094.67	4363	5541	3883	4595.67	5964	5094	4774
orf19.1495		-0.0991339	0.460858	0.689642	-0.357545	0.00378035	0.0141378	-0.500132	0.00105345	0.00452391	0.0961795	0.55582	0.656765	0.578202	0.0326504	0.0688789	0.459601	0.00322365	0.00677907	0.34865	0.128332	0.246838	-0.00465466	0.982334	0.985995	-0.211822	0.260998	0.328486		orf19.1495	416	292	369	359	347	373	397	372.333	267	279	289	278.333	247	278	254	259.667	299	298	321
orf19.1496		0.332735	0.0719319	0.231342	-0.0751224	0.656772	0.743978	1.03289	3.63798e-05	0.000255231	1.26384	6.99643e-07	5.74956e-06	0.797917	0.00926149	0.0238533	1.64714	3.19013e-13	2.64355e-12	1.03563	2.03256e-05	0.00017536	0.425444	0.0989721	0.14301	0.171533	0.488301	0.560688		orf19.1496	309	191	235	245	415	357	287	353	259	208	226	231	933	716	628	759	443	675	668
orf19.1497	ZCF6	0.276661	0.0448813	0.17204	0.171397	0.223576	0.326507	1.05015	1.48222e-05	0.000118173	0.937369	1.27307e-05	7.76238e-05	0.631178	0.0498018	0.0979794	1.55257	4.17381e-20	6.81831e-19	1.09936	1.80689e-05	0.000160029	0.611775	0.0265331	0.0441937	0.301177	0.308242	0.379868		orf19.1497	291	191	260	247.333	355	336	321	337.333	259	292	285	278.667	908	732	556	732	465	612	606
orf19.1499	CTF1	-0.205792	0.396797	0.637344	-0.944515	0.00167319	0.00763523	-0.592417	0.107134	0.189395	0.319574	0.358731	0.471531	-0.311117	0.459062	0.578751	0.358509	0.307418	0.381038	-0.437712	0.166556	0.298769	0.49716	0.191521	0.25644	0.168193	0.641981	0.70353		orf19.1499	1170	994	1190	1118	1077	1424	619	1040	278	755	470	501	373	1135	405	637.667	670	696	638
orf19.150	TIM17	-0.191956	0.32683	0.572964	-0.423723	0.0345605	0.0771686	-0.554532	0.0377886	0.0826163	-0.0931789	0.621024	0.709127	-0.492276	0.0712824	0.132708	-1.16451	2.46342e-07	1.03227e-06	-0.00543231	0.981582	0.989811	-0.577403	0.0224463	0.0380445	-1.08236	3.36911e-05	8.84796e-05		orf19.150	1739	1611	2403	1917.67	1725	2209	1585	1839.67	1179	1595	1436	1403.33	946	1793	925	1221.33	1416	1283	1364
orf19.1500		0.200614	0.183196	0.40876	0.360244	0.0010888	0.00549511	0.0998687	0.627036	0.723432	-0.211273	0.0596349	0.11286	0.16417	0.336997	0.456656	-0.158317	0.157246	0.214762	0.0610545	0.756518	0.844861	0.882866	5.32889e-06	1.72871e-05	0.858013	0.000309488	0.000700984		orf19.1500	972	666	814	817.333	1245	878	1064	1062.33	1097	977	1091	1055	1272	1021	1071	1121.33	991	923	894
orf19.1502		-0.111556	0.585691	0.787542	0.174173	0.434247	0.546136	0.239933	0.196912	0.30381	0.0167202	0.946874	0.965845	0.314645	0.139718	0.230258	0.222719	0.255611	0.325573	0.225899	0.283508	0.436784	0.993049	2.4527e-07	9.39496e-07	1.13208	7.81619e-07	2.57391e-06		orf19.1502	429	185	311	308.333	347	261	317	308.333	294	336	405	345	390	376	321	362.333	496	289	300
orf19.1504		0.228321	0.197957	0.427469	0.403955	0.015453	0.0417658	0.0931473	0.70038	0.784848	0.207418	0.342288	0.45527	-0.0413145	0.845075	0.895003	-0.0862064	0.552224	0.624838	0.5859	0.0171624	0.051315	0.675191	0.00241433	0.00501862	0.502356	0.0362012	0.0563449		orf19.1504	1263	672	1044	993	1541	1046	1336	1307.67	1455	1145	1345	1315	1664	1117	1322	1367.67	1362	1442	1868
orf19.1505		0.385406	0.0382669	0.155935	-0.102179	0.498953	0.606482	0.383309	0.103068	0.183959	0.0219003	0.931612	0.954788	-0.410529	0.0756947	0.139679	-0.554246	0.00534969	0.0107387	0.254899	0.183311	0.319301	0.181028	0.348522	0.429631	-0.780609	0.000257111	0.000589588		orf19.1505	754	517	591	620.667	1132	951	728	937	560	621	546	575.667	1408	1108	1173	1229.67	442	675	679
orf19.1506		NA	NA	NA	NA	NA	NA	NA	NA	NA	NA	NA	NA	0.275543	0.474034	0.59174	NA	NA	NA	NA	NA	NA	0.358908	0.383306	0.464733	0.461705	0.406046	0.479942		orf19.1506	0	0	0	0	0	0	0	0	0	0	0	0	0	0	0	0	0	0	0
orf19.1507	AMN1	0.0501906	0.830758	0.925923	-0.737843	0.000690885	0.00383088	-1.12541	0.00117387	0.0049391	-0.245626	0.485191	0.593295	-0.374829	0.265075	0.381646	-0.830938	0.000384836	0.000973417	-0.703297	0.0254237	0.0700891	-0.429795	0.195505	0.260826	-0.534295	0.109532	0.152474		orf19.1507	608	490	494	530.667	642	820	401	621	245	380	290	305	215	382	130	242.333	429	191	175
orf19.1508		0.144392	0.542956	0.759069	-0.513602	0.082456	0.149841	-1.06967	0.00143069	0.0058235	0.256873	0.512256	0.619136	1.43928	3.81687e-05	0.000199509	1.68952	7.8446e-08	3.50243e-07	-0.0528097	0.878574	0.927821	0.799517	0.0184828	0.0318614	1.03353	0.00276851	0.00529401		orf19.1508	64	54	69	62.3333	80	100	57	79	32	59	30	40.3333	20	52	27	33	73	34	49
orf19.1509	ROD1	0.137869	0.436992	0.673	-0.15755	0.24949	0.356218	0.124047	0.55642	0.662273	0.2785	0.0440959	0.0880513	-0.567956	0.00203015	0.00645572	-0.710518	7.7806e-10	4.51923e-09	-0.118084	0.573613	0.70504	0.300952	0.121088	0.171317	-0.474897	0.020446	0.033528		orf19.1509	2812	1603	2442	2285.67	3502	2527	2399	2809.33	1888	2051	2113	2017.33	3319	3193	2597	3036.33	2457	2708	2408
orf19.151	TPO5	0.0830154	0.628928	0.815104	-0.244992	0.0649503	0.12453	-0.19792	0.318409	0.440929	0.45357	0.00205296	0.00652902	-0.17683	0.518117	0.632056	0.0904283	0.635602	0.700602	0.109734	0.592917	0.720555	0.128641	0.571594	0.647738	-0.0105803	0.958549	0.966871		orf19.151	638	457	527	540.667	706	703	521	643.333	473	400	494	455.667	499	673	503	558.333	730	648	561
orf19.1510	SRD1	0.0799379	0.68471	0.845063	0.454757	0.00725064	0.0234593	0.782711	0.000725975	0.00329213	-0.700646	0.0285404	0.0617766	-1.42722	1.97623e-12	3.66831e-11	-1.5799	6.48796e-27	1.70288e-25	-0.621432	0.0379471	0.0960578	-0.730905	0.00778138	0.0145648	-0.786909	0.000908764	0.00189926		orf19.1510	804	466	560	610	929	597	643	723	755	828	954	845.667	1219	1652	1002	1291	832	378	344
orf19.1513	FAB1	0.277132	0.108669	0.301536	0.365683	0.0294175	0.0681927	0.598512	0.00581755	0.0182904	0.393142	0.139873	0.225918	0.245219	0.512282	0.627133	1.03004	1.05079e-05	3.42776e-05	0.0767433	0.699432	0.8001	0.420404	0.0287353	0.0474325	0.660443	0.00380261	0.00708782		orf19.1513	1078	718	836	877.333	1509	1017	1116	1214	1330	947	1162	1146.33	2043	1605	1915	1854.33	1124	1914	1644
orf19.1514		0.16188	0.114213	0.309134	-0.0681653	0.48626	0.59523	0.0421484	0.760283	0.830367	0.317715	0.00263668	0.00808564	0.0423035	0.861682	0.906471	-0.384071	0.00309064	0.00651683	0.303945	0.0542804	0.127545	0.441481	0.0059383	0.0114013	0.0528429	0.765597	0.81083		orf19.1514	3493	2785	3691	3323	4393	4064	4082	4179.67	3039	3142	3360	3180.33	4194	4848	3821	4287.67	4280	4034	3947
orf19.1515	CHT4	0.382195	0.0435354	0.169085	0.59691	0.00672254	0.0221294	0.49508	0.0155444	0.0404156	-0.121599	0.635268	0.720923	0.724124	0.00942989	0.0242571	0.348741	0.123943	0.176183	-0.308249	0.0714415	0.157071	0.201183	0.222901	0.292575	0.643859	0.000950844	0.00198061		orf19.1515	381	233	281	298.333	544	342	463	449.667	582	339	486	469	674	600	633	635.667	371	450	489
orf19.1516		-0.00319104	0.984584	0.9951	0.308728	0.00637485	0.0213453	0.038262	0.83356	0.886145	0.182652	0.295674	0.406568	0.187897	0.300397	0.4191	-0.11094	0.436894	0.514287	-0.209577	0.168592	0.301039	-0.061123	0.679444	0.741761	0.00530874	0.976004	0.980222		orf19.1516	2719	1711	2348	2259.33	3115	2104	2304	2507.67	2930	2515	2951	2798.67	2464	2915	2292	2557	2854	3647	3282
orf19.1517	ARO3	-0.768032	1.30786e-09	8.50789e-08	-0.458833	0.0231984	0.0568165	1.75855	2.56311e-37	3.90343e-35	-0.211562	0.692442	0.77223	-0.0992039	0.857839	0.904247	-1.35235	0.00916793	0.0174751	-0.719695	9.79218e-06	9.30853e-05	-3.36717	8.18344e-21	9.98763e-20	-5.64542	7.66452e-179	4.80872e-175		orf19.1517	16033	13355	19174	16187.3	10156	10202	10694	10350.7	8552	12799	13241	11530.7	31785	43595	33142	36174	25156	1858	2617
orf19.1519		0.336545	0.0533353	0.190948	0.166419	0.219205	0.321501	-0.244179	0.175496	0.278114	0.186528	0.126337	0.208447	-0.101763	0.732038	0.808308	0.238786	0.064041	0.098875	-0.360807	0.149948	0.277247	0.0512668	0.770644	0.818491	0.110598	0.597895	0.664633		orf19.1519	834	592	637	687.667	1205	949	841	998.333	790	744	798	777.333	774	961	766	833.667	1023	889	829
orf19.1522		0.0546197	0.726407	0.871047	-0.194507	0.267509	0.375078	-0.1272	0.392749	0.51487	-0.0445511	0.901405	0.93209	-0.860953	0.00250368	0.00770249	-0.93756	0.0139392	0.0255449	0.593766	0.010603	0.0346872	0.8368	7.88455e-05	0.000213425	-0.0705601	0.809422	0.847233		orf19.1522	1742	1047	1266	1351.67	1782	1460	1452	1564.67	1037	1311	1139	1162.33	1347	1630	1291	1422.67	2023	842	683
orf19.1523	FMO1	-1.14237	8.06929e-05	0.00139206	-0.568607	0.139863	0.224804	1.22562	1.43216e-05	0.000114647	-1.26519	0.00120325	0.00412764	0.0904054	0.840554	0.891732	1.27779	0.000159022	0.000428131	-0.43912	0.0912007	0.189648	-0.186797	0.500135	0.582359	0.982589	0.00448651	0.00823292		orf19.1523	308	23	106	145.667	28	18	18	21.3333	64	85	44	64.3333	49	56	61	55.3333	18	35	19
orf19.1524	SPR3	-0.2385	0.385166	0.627176	-0.509036	0.183014	0.278042	-0.0655637	0.88316	0.919543	1.19075	0.0286109	0.0618785	3.82344	5.80492e-16	1.59737e-14	4.74756	4.11025e-26	1.02724e-24	0.0129353	0.974716	0.984474	0.509697	0.382445	0.464134	0.975599	0.132941	0.181006		orf19.1524	3	6	7	5.33333	5	3	3	3.66667	1	3	3	2.33333	3	3	4	3.33333	5	8	15
orf19.1525		-0.24433	0.0911094	0.268502	-0.396559	0.00885849	0.0271664	-0.530837	0.00994814	0.0281196	0.249531	0.143642	0.230993	0.840765	2.75302e-05	0.000150588	0.672347	2.60998e-05	8.02961e-05	0.0466579	0.803749	0.87764	0.635027	0.00127508	0.0027894	0.893058	2.97108e-05	7.86854e-05		orf19.1525	1271	1001	1344	1205.33	1202	1197	972	1123.67	759	973	992	908	659	1001	636	765.333	1187	1094	1070
orf19.1526	SNF2	0.092772	0.585512	0.787542	-0.184168	0.27057	0.37818	-0.616857	0.0132413	0.0354691	0.933752	3.65722e-06	2.53056e-05	-0.53746	0.0955459	0.170058	-0.265855	0.231955	0.299621	0.922659	0.0001301	0.00088454	0.757764	0.00212432	0.00447522	0.447177	0.105032	0.14696		orf19.1526	4041	2754	3219	3338	4685	4087	3221	3997.67	2509	3337	2889	2911.67	2475	3275	1760	2503.33	5712	6732	5188
orf19.1527		0.199836	0.214361	0.448471	-0.213601	0.240686	0.346025	-0.225184	0.267884	0.38782	0.283641	0.152001	0.241291	1.6469	7.17133e-13	1.41487e-11	1.58798	1.4524e-16	1.69033e-15	0.51732	0.0115481	0.0370237	1.64895	3.93325e-15	3.11722e-14	2.26306	3.01134e-16	2.574e-15		orf19.1527	167	124	139	143.333	179	181	200	186.667	140	105	124	123	159	188	126	157.667	152	158	154
orf19.1528		-0.0239483	0.907295	0.96296	-1.05827	0.00121581	0.00600016	-0.83753	0.00251755	0.00925771	0.75074	0.0495314	0.0968335	0.962912	0.0167587	0.0393946	0.575936	0.144425	0.200261	0.049927	0.830294	0.896047	0.460164	0.052249	0.0806337	0.544284	0.0429451	0.0658288		orf19.1528	1425	1296	1834	1518.33	1559	2101	1331	1663.67	240	762	760	587.333	680	1286	686	884	1280	980	1063
orf19.1529		-0.162517	0.572642	0.778943	-0.0832933	0.829443	0.876811	0.274873	0.514504	0.629174	1.22833	0.0105471	0.0265351	1.35555	0.00925833	0.0238533	2.18128	4.04731e-06	1.41995e-05	0.535193	0.161276	0.292265	1.07295	0.0136439	0.0243374	2.36966	1.44402e-08	5.91757e-08		orf19.1529	9	7	5	7	8	6	4	6	11	2	6	6.33333	6	9	9	8	16	23	21
orf19.1530		-0.181146	0.260429	0.501667	-0.286965	0.281336	0.389908	0.291207	0.372078	0.494625	1.07577	0.0480097	0.0945696	1.71591	0.00946673	0.0243419	3.37511	2.09027e-07	8.82385e-07	0.490228	0.210795	0.355302	0.744046	0.242977	0.314964	2.32029	0.000597086	0.00128733		orf19.1530	4	0	2	2	0	0	1	0.333333	0	1	0	0.333333	2	0	2	1.33333	2	6	3
orf19.1531		0.0887696	0.623266	0.811408	-0.509479	6.98648e-05	0.000666386	-0.62863	0.00647983	0.0199212	1.20697	5.44416e-15	1.73052e-13	0.473963	0.00536711	0.0149063	0.6359	0.00131234	0.00298379	1.00388	3.38864e-08	5.49118e-07	0.858293	4.71842e-06	1.54106e-05	0.943457	9.52309e-05	0.000233481		orf19.1531	1285	997	1107	1129.67	1424	1570	1071	1355	729	814	828	790.333	837	1032	677	848.667	1809	1958	1948
orf19.1532	SAM37	0.232375	0.102411	0.289522	-0.0777619	0.622777	0.715053	-0.290151	0.0294991	0.0674697	-0.46445	0.00915632	0.0235304	-0.118736	0.565548	0.674957	-0.0319519	0.826777	0.86526	-0.122351	0.405927	0.558828	-0.326907	0.0650862	0.0985501	-0.574603	0.00216939	0.00424409		orf19.1532	343	239	387	323	428	405	446	426.333	284	277	353	304.667	315	354	368	345.667	246	199	229
orf19.1533		-0.0780935	0.708037	0.859749	-0.737488	0.00662914	0.0219028	-0.482157	0.0594725	0.118337	0.945888	0.00182998	0.00592215	0.0439546	0.891823	0.92868	0.0266316	0.930026	0.944786	0.163363	0.375641	0.5286	0.313092	0.147871	0.204421	0.203557	0.338097	0.411648		orf19.1533	2675	2159	2248	2360.67	2708	2993	1757	2486	791	1770	1359	1306.67	1586	2210	1404	1733.33	2871	2768	2645
orf19.1534		0.515437	0.0258142	0.118276	1.01446	6.15003e-06	0.000113168	0.828222	0.00604826	0.0188262	-0.692438	0.000748825	0.00272942	-1.05576	1.6612e-05	9.50948e-05	-0.803004	0.000134994	0.000367065	0.500714	0.0507881	0.121344	-0.626129	0.0168318	0.029314	-0.587883	0.031052	0.0490238		orf19.1534	459	224	330	337.667	751	371	622	581.333	875	546	747	722.667	1383	780	1101	1088	481	434	437
orf19.1535		-0.28217	0.09075	0.267716	-0.0798385	0.603379	0.698232	-0.187703	0.423567	0.544462	-0.484836	0.0229553	0.0511916	-0.532731	0.0105085	0.0265849	-0.72206	0.000374902	0.00094944	0.371242	0.1361	0.258284	1.25378	2.52608e-06	8.55369e-06	1.15232	5.34407e-06	1.56676e-05		orf19.1535	179	138	179	165.333	173	139	136	149.333	148	145	177	156.667	139	151	96	128.667	143	101	98
orf19.1536		0.0881001	0.477706	0.70359	-0.728246	9.41472e-07	3.37523e-05	-0.695929	0.00172043	0.00679898	0.27784	0.118841	0.19888	-0.384657	0.242775	0.357247	-0.571657	0.00290669	0.00616835	-0.0631569	0.772374	0.856747	-0.260239	0.239755	0.311691	-0.363759	0.119641	0.165082		orf19.1536	1528	1221	1555	1434.67	1602	1811	1723	1712	770	957	825	850.667	930	1382	769	1027	1157	986	1069
orf19.1538	TLG2	0.125377	0.39852	0.638714	-0.0216972	0.876813	0.909695	-0.0656497	0.703466	0.786893	0.180972	0.38471	0.498769	0.00503966	0.980883	0.989557	-0.09342	0.629215	0.695151	0.197809	0.223961	0.369819	0.374162	0.0319765	0.052096	0.361643	0.0871177	0.124053		orf19.1538	470	345	425	413.333	587	489	447	507.667	357	431	435	407.667	466	549	431	482	409	540	480
orf19.1539		0.541976	0.0542246	0.192181	0.00339303	0.992963	0.995036	-0.20235	0.641504	0.736043	-0.250637	0.653797	0.737082	0.149041	0.801686	0.863777	1.90717	9.48232e-05	0.000264132	-0.281076	0.487238	0.634668	0.140542	0.776978	0.822705	0.712445	0.16786	0.223268		orf19.1539	4	3	4	3.66667	19	13	4	12	4	5	2	3.66667	4	11	14	9.66667	5	0	3
orf19.154		-0.00834417	0.972851	0.990901	-1.51182	2.9763e-13	6.18871e-10	-1.33921	0.000205186	0.00111796	2.02585	4.85312e-29	6.33129e-27	1.96541	8.07795e-24	4.82677e-22	1.88581	2.60837e-35	1.05563e-33	0.989893	0.00198129	0.00867855	1.7254	4.18458e-07	1.5558e-06	2.14807	1.88808e-08	7.64741e-08		orf19.154	322	361	418	367	285	571	377	411	113	122	125	120	64	227	107	132.667	575	459	535
orf19.1541		0.0520039	0.858652	0.941058	-0.426855	0.233761	0.338251	1.04845	0.00252761	0.00927252	0.287663	0.55155	0.65314	0.503345	0.260476	0.376561	1.43177	0.000138672	0.000376902	-1.03184	0.000695621	0.00364827	-1.38748	6.94377e-05	0.00018993	-0.78302	0.0349727	0.0546089		orf19.1541	24	9	14	15.6667	26	20	9	18.3333	13	8	9	10	45	53	36	44.6667	7	22	11
orf19.1542	HEX3	0.161187	0.314978	0.562002	0.200072	0.0663786	0.126472	0.290397	0.121905	0.209632	0.226655	0.122982	0.203896	0.158371	0.521502	0.634705	0.440373	0.00580264	0.0115657	0.107849	0.532425	0.675384	0.538536	0.0015708	0.00338664	0.757747	8.44454e-05	0.000208916		orf19.1542	1345	885	1113	1114.33	1713	1254	1244	1403.67	1232	1227	1387	1282	1805	1658	1667	1710	1482	1731	1423
orf19.1543	OPI1	0.187011	0.242496	0.48191	0.165457	0.258626	0.365506	0.0520691	0.720723	0.800319	-0.351548	0.0358794	0.0743471	-0.671313	0.0014127	0.00472203	-0.571424	6.03942e-06	2.0534e-05	-0.240884	0.226425	0.372217	0.386569	0.0312205	0.0509704	0.434964	0.0164719	0.0274999		orf19.1543	853	482	710	681.667	1016	765	824	868.333	703	783	792	759.333	856	938	888	894	732	586	519
orf19.1544		0.1795	0.140514	0.349751	0.331242	0.0053814	0.0186896	0.0454382	0.77462	0.840731	-0.725334	7.66658e-07	6.24293e-06	-0.733733	0.00191922	0.00616233	-1.07584	1.48865e-13	1.29518e-12	-0.0140098	0.932932	0.960101	-0.221151	0.213181	0.281528	-0.0982487	0.628782	0.691616		orf19.1544	1717	1194	1599	1503.33	2171	1753	1808	1910.67	2042	1629	2038	1903	2042	1958	1854	1951.33	1342	1147	1035
orf19.1545		0.0609999	0.758845	0.886952	-0.683717	0.0262541	0.0625386	-0.71557	0.00264924	0.00962854	0.899131	0.00913123	0.0235017	1.32184	0.000545088	0.0020714	0.481243	0.192295	0.254917	0.544846	0.027783	0.0748419	0.341686	0.152142	0.209631	0.100898	0.693269	0.749194		orf19.1545	1474	1516	2327	1772.33	1815	2221	2234	2090	502	1201	1275	992.667	938	1765	1011	1238	1831	1957	2333
orf19.1546		-0.0294791	0.869715	0.945408	-0.362932	0.101048	0.17519	-0.0750636	0.703859	0.787052	0.191091	0.469368	0.578771	0.504462	0.0611073	0.116684	-0.285204	0.196285	0.259438	-0.253465	0.151541	0.279531	-0.908416	1.55797e-07	6.11564e-07	-1.36144	3.05376e-12	1.8247e-11		orf19.1546	1671	1416	2285	1790.67	1973	2172	1704	1949.67	1010	1392	1690	1364	1582	2372	1624	1859.33	1297	1661	1841
orf19.1547		0.316171	0.0587955	0.203198	-0.072061	0.70448	0.783218	-0.210344	0.287574	0.408465	-0.212669	0.381061	0.494857	0.396068	0.113068	0.19478	0.391828	0.116015	0.16664	-0.134868	0.563309	0.696	-0.888312	3.94412e-05	0.000112297	-0.807701	0.00125964	0.00256924		orf19.1547	140	112	135	129	193	156	204	184.333	126	97	147	123.333	169	148	151	156	129	87	109
orf19.1548		0.568636	0.00184775	0.0172227	0.058014	0.75537	0.823632	-0.367816	0.0452521	0.0953286	-0.418545	0.0371037	0.0762782	0.183083	0.498361	0.615617	0.0383408	0.863053	0.893535	-0.590666	0.0061725	0.0223315	-0.578159	0.00077908	0.00177311	-0.258865	0.288878	0.359394		orf19.1548	159	149	178	162	277	237	341	285	194	145	174	171	211	218	220	216.333	136	119	135
orf19.1549		-0.0377203	0.78742	0.901436	-0.377007	0.0424115	0.0896824	-0.0123305	0.92272	0.948826	-0.668695	0.00185801	0.00600354	-0.726585	0.0689633	0.129273	-1.50643	3.17134e-06	1.13226e-05	0.00877631	0.964241	0.979747	-1.4813	1.94262e-39	6.11194e-38	-2.23918	9.54701e-33	2.1316e-31		orf19.1549	5223	3944	6257	5141.33	5244	5391	6062	5565.67	3068	3960	4647	3891.67	5249	5879	5355	5494.33	2530	2159	2698
orf19.155	URE2	0.108045	0.492519	0.715798	-0.322461	0.00499935	0.0176291	-0.227932	0.22596	0.340631	0.310997	0.0142955	0.034417	-0.168192	0.299129	0.417871	-0.185673	0.184101	0.246345	0.15563	0.335499	0.490335	0.145375	0.446007	0.529073	0.0538689	0.770256	0.814801		orf19.155	1466	955	1195	1205.33	1653	1486	1223	1454	911	944	1015	956.667	1205	1424	1055	1228	1278	1161	1232
orf19.1551		0.0724002	0.606119	0.798736	-0.1755	0.209287	0.309735	-0.0678784	0.702883	0.786893	-0.20874	0.207223	0.307568	0.528593	0.0193498	0.0441619	0.205115	0.38803	0.465502	0.150537	0.419543	0.572229	-0.992347	1.25389e-06	4.39564e-06	-1.54925	1.56898e-12	9.67922e-12		orf19.1551	298	260	320	292.667	338	340	363	347	258	251	271	260	355	318	308	327	237	211	243
orf19.1552	CPR3	0.12225	0.358819	0.602769	-0.0707643	0.60507	0.699553	0.00447224	0.973062	0.985256	-0.302096	0.00950068	0.024283	0.540755	0.00306197	0.0091742	0.0336309	0.894514	0.917027	0.0158553	0.905782	0.945187	-1.0817	7.13178e-09	3.26166e-08	-1.59178	2.86191e-19	3.06934e-18		orf19.1552	3298	2960	4004	3420.67	4215	4055	4352	4207.33	3343	3109	3383	3278.33	4226	4471	3879	4192	2986	2523	2682
orf19.1553	ENT3	0.233767	0.0155892	0.0825039	0.0158441	0.870114	0.905383	0.111595	0.405079	0.526173	-0.568766	2.0125e-05	0.000116688	-0.561179	0.0111883	0.0280332	-0.967423	4.58956e-05	0.000135548	-0.230674	0.126391	0.244005	-0.310612	0.0668401	0.100962	-0.479288	0.024101	0.0390017		orf19.1553	5042	3940	5251	4744.33	6632	5861	6341	6278	5042	4527	4868	4812.33	6812	7267	6148	6742.33	3878	3168	2947
orf19.1555	SAC3	0.0686013	0.616548	0.806692	-0.3166	0.0190913	0.0490493	-0.49101	0.00439771	0.0145905	0.453723	0.00609293	0.0165527	0.137368	0.465918	0.585337	0.188866	0.265682	0.336749	-0.088134	0.630305	0.748469	0.115819	0.488323	0.570302	0.198612	0.301999	0.372834		orf19.1555	1254	899	1212	1121.67	1503	1288	1157	1316	768	948	965	893.667	907	1044	806	919	1402	1298	1119
orf19.1557		0.151295	0.395077	0.635896	0.278694	0.102158	0.176625	-0.652338	0.00420611	0.0140895	-0.782498	0.00036067	0.00144406	0.648617	0.0451742	0.0901473	0.0660854	0.756586	0.806879	-0.46142	0.0716625	0.157446	0.299716	0.193662	0.258753	0.933815	0.000115256	0.000278014		orf19.1557	242	164	219	208.333	269	203	313	261.667	299	216	250	255	179	160	136	158.333	157	126	163
orf19.1559	HOM2	-0.382651	5.004e-05	0.000937257	-0.0145461	0.854924	0.894951	1.47648	1.49761e-24	1.33587e-22	-0.842267	0.0320377	0.0680068	-0.519512	0.116988	0.199995	-1.05579	2.13884e-05	6.67842e-05	-0.631646	0.0014604	0.00671676	-2.4494	2.93481e-17	2.73435e-16	-3.07129	1.12418e-39	3.39092e-38		orf19.1559	11030	8379	11382	10263.7	9274	8123	8828	8741.67	10171	9771	10593	10178.3	24701	28190	21713	24868	10098	3010	3142
orf19.156	FGR51	0.759312	5.35444e-07	1.97861e-05	0.58598	0.0290496	0.0675477	0.657293	0.00278559	0.0100192	-0.404733	0.183232	0.280058	0.211477	0.55289	0.663655	0.152832	0.634866	0.700161	0.0395312	0.864065	0.918079	-0.115872	0.567309	0.643814	-0.00826255	0.969839	0.975503		orf19.156	751	457	666	624.667	1288	1007	1375	1223.33	1418	609	962	996.333	2140	1572	2147	1953	779	653	817
orf19.1560	POB3	0.323502	0.00780497	0.0499918	0.258584	0.0348229	0.0776212	0.292801	0.0915192	0.167285	0.199481	0.151596	0.240816	0.424143	0.0189998	0.0436094	0.0576645	0.695073	0.753186	0.210185	0.223926	0.369819	0.311637	0.0814239	0.120178	0.379829	0.0786006	0.112873		orf19.1560	4717	3481	4769	4322.33	6975	5420	5943	6112.67	5696	4451	5469	5205.33	8093	7397	6839	7443	6127	6313	5989
orf19.1562		0.9452	4.80043e-07	1.80594e-05	0.684017	0.00179292	0.0080231	0.122151	0.706395	0.788898	-1.44354	4.93664e-10	7.88602e-09	-2.02124	0.000215504	0.000913037	-3.12063	3.39833e-22	6.57954e-21	-0.946505	0.00367181	0.0145731	-1.96281	3.96285e-08	1.67645e-07	-0.90606	0.0264209	0.0423734		orf19.1562	354	184	241	259.667	696	497	617	603.333	414	338	550	434	878	349	704	643.667	181	166	122
orf19.1563	ECM3	0.202596	0.264925	0.506105	0.232291	0.35578	0.467134	-0.168729	0.368445	0.491286	-0.0751489	0.827822	0.877721	-0.679627	0.0219087	0.0491086	-0.423908	0.12708	0.179729	0.252261	0.196858	0.336802	-0.0610845	0.692691	0.753726	0.24134	0.207045	0.267594		orf19.1563	583	570	699	617.333	803	938	701	814	1036	530	691	752.333	651	840	678	723	1151	543	522
orf19.1564		0.889281	9.04812e-10	6.20898e-08	0.366721	0.0618876	0.119755	0.846176	7.24541e-06	6.16354e-05	-0.107929	0.63133	0.717949	0.69572	0.00361159	0.0106032	0.677904	0.0015638	0.00350097	0.0903261	0.615323	0.738693	0.233849	0.202514	0.269031	0.0246347	0.904129	0.924463		orf19.1564	2368	1990	2155	2171	5460	4471	4291	4740.67	3620	2494	2526	2880	9595	8644	7717	8652	2504	2717	2967
orf19.1565		0.877575	1.62202e-14	2.20207e-12	0.772999	0.00535351	0.0186149	0.389835	0.0108218	0.0301255	0.398118	0.197307	0.295937	-0.459063	0.177642	0.27919	-0.545019	0.094766	0.139612	1.14732	2.15844e-12	7.1058e-11	0.13127	0.421826	0.505368	-0.225408	0.359661	0.433339		orf19.1565	675	455	616	582	1325	1127	1214	1222	1631	672	977	1093.33	1578	1479	1738	1598.33	1702	1498	1353
orf19.1566	UTP21	0.0900171	0.696294	0.852313	-1.54838	4.51789e-08	4.08443e-06	-1.40798	5.601e-08	7.96644e-07	1.06402	0.00204453	0.00651177	0.340685	0.298682	0.41745	0.264012	0.351177	0.427671	-1.00927	1.82913e-05	0.000160917	-0.794256	0.000230824	0.000578307	-0.531258	0.013648	0.0231927		orf19.1566	2379	2910	3671	2986.67	2945	4698	3309	3650.67	521	1027	1002	850	943	1702	1160	1268.33	3037	1472	1568
orf19.1567		0.298289	0.0255037	0.117197	0.30708	0.0016504	0.00754781	0.0955032	0.607232	0.705931	-0.0958841	0.435026	0.546247	0.128384	0.481397	0.599025	0.0739728	0.51677	0.592632	-0.225667	0.20871	0.352684	0.171074	0.348915	0.429946	0.358209	0.10116	0.142114		orf19.1567	996	744	919	886.333	1431	1081	1199	1237	1115	1012	1187	1104.67	1424	1201	1289	1304.67	1052	1114	1015
orf19.1569	UTP22	-0.269077	0.255994	0.497698	-1.21527	0.000230952	0.00163528	-1.3567	0.000145824	0.000831528	0.354525	0.367385	0.480486	-0.404446	0.340232	0.460047	-0.178366	0.655803	0.719079	-0.944909	0.00345051	0.0139065	-0.326132	0.329642	0.40934	-0.0293996	0.93402	0.948068		orf19.1569	4385	4412	5501	4766	3994	5834	2861	4229.67	661	2277	1832	1590	894	2356	789	1346.33	2891	1939	1807
orf19.1570	ERG7	0.216599	0.131245	0.335089	0.412977	0.010155	0.030108	0.342068	0.0468951	0.098012	-0.565736	0.000897545	0.00318569	-0.552692	0.0192715	0.043999	-0.690939	0.000139799	0.0003798	-0.0996707	0.5442	0.682654	-0.19263	0.214937	0.283668	-0.0439859	0.821004	0.856985		orf19.1570	1933	1240	1712	1628.33	2443	1759	2184	2128.67	2560	1788	2219	2189	2834	2630	2588	2684	1534	1527	1448
orf19.1571	ATO7	0.0912097	0.37408	0.615517	0.0671756	0.562061	0.664167	-0.244001	0.316297	0.43849	0.0915076	0.783205	0.845478	0.689	0.263383	0.379756	1.23898	0.0908743	0.134796	NA	NA	NA	0.493229	0.287843	0.364741	0.75034	0.249556	0.315605		orf19.1571	0	0	0	0	0	1	1	0.666667	1	0	0	0.333333	0	0	0	0	0	2	0
orf19.1573		0.373118	0.00768597	0.0494834	-0.225175	0.0723057	0.135284	-0.109957	0.646434	0.740058	0.444651	0.000737353	0.0026923	0.0773158	0.663528	0.755394	0.306238	0.0168854	0.0302894	0.152665	0.535376	0.676731	0.0135146	0.957852	0.967432	-0.42788	0.119022	0.164397		orf19.1573	1326	1121	1379	1275.33	2171	1792	1707	1890	1124	1105	1050	1093	1781	2226	1189	1732	1575	1528	1514
orf19.1574		0.412816	0.0433854	0.168917	0.605743	1.97791e-05	0.000253873	0.204484	0.390264	0.51215	-0.0920128	0.70767	0.784601	-0.270997	0.449791	0.570214	0.148565	0.530638	0.605148	0.0720073	0.760036	0.847269	0.501814	0.0090214	0.0166715	0.78655	0.000477566	0.00104581		orf19.1574	787	506	630	641	1359	835	802	998.667	1088	862	1015	988.333	1245	1103	1085	1144.33	801	1264	780
orf19.1575	PRS1	-0.00163705	0.993691	0.998424	-0.825908	9.72267e-05	0.000840028	-0.760706	0.00232434	0.00871048	-0.525525	0.0742615	0.1353	-0.993195	0.000254977	0.00105662	-0.892132	3.24739e-05	9.80783e-05	-0.921264	3.64879e-06	3.82945e-05	-1.05981	2.65598e-08	1.14763e-07	-0.971044	2.02484e-05	5.49475e-05		orf19.1575	3585	3221	4559	3788.33	4350	5197	3138	4228.33	1508	2253	2378	2046.33	2121	3098	1974	2397.67	2082	1132	1098
orf19.1576		0.396901	0.00229628	0.0203849	0.309671	0.015151	0.0410387	0.223009	0.150863	0.248349	0.305539	0.0576053	0.109676	0.541275	0.00568627	0.0156404	0.502787	0.000469932	0.00117072	-0.139003	0.429589	0.581368	0.321908	0.0368994	0.0592834	0.598329	0.00480633	0.00876341		orf19.1576	660	485	584	576.333	976	773	841	863.333	791	666	704	720.333	1036	1006	962	1001.33	860	980	914
orf19.1577		0.114209	0.688481	0.847037	0.103913	0.786801	0.846072	-0.141163	0.743547	0.81781	-0.14331	0.783436	0.845478	-0.564379	0.307009	0.425637	0.372738	0.428259	0.505546	-0.00447132	0.991232	0.994891	-0.602042	0.303266	0.381275	-0.172628	0.784447	0.825637		orf19.1577	4	8	5	5.66667	6	12	6	8	7	6	7	6.66667	3	10	8	7	11	3	4
orf19.1578		-0.244136	0.253325	0.493763	-1.00947	3.51779e-05	0.000387703	-1.35121	2.23715e-06	2.15568e-05	-0.280519	0.429823	0.540689	-0.821058	0.00621844	0.0169077	-0.504203	0.0822922	0.123468	-1.2994	1.84015e-08	3.11928e-07	-0.289076	0.218571	0.287736	0.181686	0.475881	0.548535		orf19.1578	4630	3932	5312	4624.67	4354	5352	2956	4220.67	1341	2398	2618	2119	1326	2043	1072	1480.33	2767	1145	1409
orf19.158		-0.151949	0.406728	0.645986	-0.809136	4.32745e-06	9.25378e-05	-0.467157	0.0286692	0.06608	1.2243	3.11923e-07	2.79437e-06	0.759136	0.0179595	0.0418411	0.408621	0.0393285	0.064297	1.04093	6.09458e-05	0.000459055	0.661142	0.00292472	0.00597639	0.241107	0.284944	0.354992		orf19.158	1247	926	1094	1089	871	1304	1060	1078.33	504	709	593	602	644	881	787	770.667	1613	1220	1707
orf19.1580		0.226968	0.37737	0.618481	0.658777	0.0153709	0.0415981	0.842229	0.00125751	0.00523112	0.598247	0.0927473	0.16273	2.35015	1.17799e-08	1.29208e-07	3.12308	2.68643e-32	9.46739e-31	-0.0181152	0.933582	0.960612	0.439567	0.0401385	0.0636865	1.79663	5.39104e-12	3.14929e-11		orf19.1580	72	30	45	49	90	54	56	66.6667	101	72	73	82	140	124	111	125	76	155	168
orf19.1581		0.034011	0.59202	0.789725	0.23936	0.251883	0.358554	0.0897556	0.715613	0.795918	0.961273	0.085033	0.1511	1.34925	0.0393103	0.0803887	2.79344	1.3056e-05	4.19572e-05	0.759991	0.0464129	0.112612	0.736267	0.241112	0.31313	1.65983	0.0271603	0.0434261		orf19.1581	0	0	0	0	0	0	1	0.333333	2	0	1	1	2	0	0	0.666667	3	8	3
orf19.1582		0.351657	0.098114	0.280679	-0.0735007	0.815515	0.866493	-1.25419	4.93775e-07	5.56364e-06	0.504758	0.173482	0.268299	1.00845	0.0154348	0.0368485	1.50451	3.05641e-05	9.25777e-05	0.122454	0.711039	0.808829	0.22274	0.439461	0.522397	1.04709	0.000200499	0.000465901		orf19.1582	76	49	88	71	121	107	87	105	94	33	72	66.3333	43	44	34	40.3333	82	128	92
orf19.1584		-0.00322837	0.97774	0.992682	-0.00741177	0.948937	0.965656	1.33638	2.39042e-25	2.22773e-23	0.0575543	0.891804	0.92571	0.253697	0.425395	0.546688	-0.0435075	0.859673	0.890738	-0.917002	0.000327284	0.00191862	-2.39622	4.63545e-21	5.78139e-20	-1.92696	4.11783e-08	1.60368e-07		orf19.1584	837	627	887	783.667	929	847	842	872.667	725	753	864	780.667	2087	2562	2079	2242.67	1691	524	381
orf19.1585	ZRT2	0.260845	0.301527	0.545807	1.44987	6.42632e-11	4.00874e-08	-0.0834077	0.768539	0.836603	-2.21309	1.97757e-10	3.3651e-09	-3.70371	3.85406e-25	2.6283e-23	-4.7026	2.31003e-51	1.98505e-49	-0.330735	0.116749	0.229499	-3.89635	4.87313e-89	1.7365e-86	-4.18788	4.02093e-58	2.19368e-56		orf19.1585	4101	1921	2375	2799	4425	2191	5201	3939	7927	7146	9951	8341.33	3364	3208	4294	3622	2641	1027	1003
orf19.1586	FGR22	0.333278	0.21967	0.455156	-0.166727	0.592275	0.689036	0.58477	0.0384882	0.0837937	-0.0419638	0.908224	0.93757	1.28374	9.32032e-05	0.000435411	1.10373	0.000214833	0.000566714	0.0400311	0.866278	0.91923	0.297482	0.267397	0.341598	0.106256	0.685101	0.742242		orf19.1586	28	14	26	22.6667	45	36	24	35	20	22	16	19.3333	54	59	52	55	21	19	18
orf19.1587	HGT20	-0.0371179	0.895265	0.958412	1.06977	0.000612607	0.00347987	0.195432	0.550299	0.658629	-4.12503	1.56297e-50	5.15123e-48	-3.50377	3.04211e-33	3.81724e-31	-3.19318	6.1075e-36	2.50408e-34	-1.71748	1.91651e-12	6.37649e-11	-2.29617	7.05247e-19	7.49669e-18	-2.31181	2.11861e-19	2.2878e-18		orf19.1587	570	151	388	369.667	482	181	485	382.667	627	1020	1049	898.667	532	383	390	435	44	46	40
orf19.1588		0.42585	0.00727299	0.0473617	0.60191	0.00219023	0.0093837	-0.10955	0.583436	0.685156	-0.548301	0.00500934	0.0140226	-0.405286	0.0932065	0.166556	-0.557832	0.0130367	0.0240165	0.269611	0.185428	0.321496	-0.030496	0.893848	0.91774	-0.0058685	0.979266	0.982712		orf19.1588	1164	656	961	927	1584	1170	1489	1414.33	1733	1103	1478	1438	1403	1109	1333	1281.67	1080	973	938
orf19.1589		0.104293	0.611558	0.802804	-0.764718	7.99564e-05	0.000728031	-0.792496	0.00131831	0.00542259	0.423938	0.0412003	0.0832247	0.698113	0.00140126	0.00469884	1.10375	4.10349e-09	2.18331e-08	-0.75859	0.000870438	0.00437668	0.283189	0.171306	0.232606	0.543314	0.0221985	0.0361467		orf19.1589	367	333	459	386.333	442	588	380	470	180	217	266	221	215	340	229	261.333	364	295	268
orf19.1589.1		0.175846	0.469586	0.698011	0.455578	0.0448362	0.0933987	2.21027	1.68708e-20	1.09731e-18	-1.43158	8.44429e-06	5.33584e-05	0.422604	0.223398	0.334352	0.315698	0.215999	0.281756	-0.70656	0.0060006	0.0218601	-2.17366	6.38051e-17	5.79802e-16	-1.65455	2.18668e-06	6.7716e-06		orf19.1589.1	223	105	145	157.667	284	177	148	203	256	180	225	220.333	1007	1143	1027	1059	118	67	46
orf19.1590		0.369074	0.0106773	0.0620274	-0.0119653	0.931074	0.951358	-0.0930917	0.555118	0.661541	-0.22758	0.319105	0.431438	0.494391	0.0182725	0.0423197	0.707984	1.24289e-07	5.41811e-07	-0.397344	0.045659	0.111041	0.210206	0.256192	0.329097	0.511609	0.00367916	0.00687405		orf19.1590	313	227	259	266.333	414	397	364	391.667	270	258	266	264.667	367	384	342	364.333	258	172	262
orf19.1591	ERG10	-0.031309	0.798623	0.908121	0.0677688	0.598838	0.694341	-0.421315	0.00771105	0.0228969	0.00556844	0.979204	0.98867	-1.18536	2.18761e-06	1.55261e-05	-1.49233	2.94664e-18	4.07142e-17	0.346903	0.0646562	0.145581	-0.476714	0.00651105	0.0124021	-1.17291	1.32652e-09	6.09712e-09		orf19.1591	8440	6735	8457	7877.33	9554	8531	7823	8636	9272	7790	7846	8302.67	6327	7103	5626	6352	11372	7766	6833
orf19.1592		0.27094	0.0798569	0.247242	0.0239222	0.877484	0.910167	-0.00325465	0.986646	0.992687	0.770656	2.42394e-06	1.76497e-05	-0.0866962	0.685223	0.771071	-0.0103917	0.949381	0.960405	0.934083	7.94926e-07	9.52749e-06	0.636229	0.00134193	0.0029244	0.150289	0.481491	0.55389		orf19.1592	453	377	480	436.667	623	653	522	599.333	495	440	403	446	595	694	502	597	856	815	715
orf19.1595		0.0282356	0.865425	0.943489	0.114947	0.493442	0.602013	0.0405904	0.779283	0.844765	0.139855	0.299777	0.410588	-0.0633289	0.720085	0.798765	0.199195	0.133539	0.18711	0.605976	0.000141903	0.000953388	0.136718	0.449904	0.532788	0.281151	0.100352	0.141104		orf19.1595	508	266	400	391.333	425	409	488	440.667	428	373	461	420.667	384	484	491	453	499	472	459
orf19.1596	FGR28	-0.348077	0.119814	0.318994	0.410269	0.123061	0.204381	0.20727	0.350425	0.472174	0.333138	0.241932	0.347897	0.74744	0.00736014	0.0195668	0.923735	0.000195536	0.00052107	0.405069	0.0314122	0.0826603	0.190111	0.321507	0.400667	0.574331	0.0139059	0.0235926		orf19.1596	223	110	133	155.333	105	143	134	127.333	277	149	215	213.667	129	144	173	148.667	376	235	237
orf19.1597	ABG1	0.263739	0.0568302	0.198603	0.107101	0.320151	0.430923	0.162771	0.332367	0.454213	-0.280969	0.0954995	0.166718	0.0644256	0.822661	0.87958	-0.396304	0.035443	0.0585706	0.257986	0.169311	0.301823	0.0146367	0.922287	0.940616	-0.119955	0.517596	0.587658		orf19.1597	2517	1959	2728	2401.33	3207	2812	3782	3267	2725	2386	2679	2596.67	3736	3904	3269	3636.33	2172	1936	2429
orf19.1598	ERG24	0.30867	0.0277092	0.124403	-0.0383588	0.792522	0.850172	-0.415564	0.0354461	0.0782345	-0.503692	0.00284929	0.00863754	-0.487441	0.152589	0.247184	-0.938317	1.20909e-08	6.00999e-08	-0.0334422	0.873127	0.924253	-0.620897	0.0071613	0.0134686	-1.05239	2.5948e-06	7.96857e-06		orf19.1598	1731	1601	1925	1752.33	2769	2310	2382	2487	1876	1587	1712	1725	1773	2304	1413	1830	1501	1080	1156
orf19.1599		-0.102614	0.542057	0.758151	0.00205337	0.995055	0.996172	0.751819	0.0756107	0.143937	0.520879	0.350545	0.463007	1.14897	0.0691889	0.129606	1.51964	0.0229272	0.039741	0.182947	0.654284	0.764248	1.1544	0.0323205	0.0525607	0.793985	0.19521	0.254044		orf19.1599	2	1	1	1.33333	2	0	0	0.666667	2	1	1	1.33333	3	5	3	3.66667	2	2	5
orf19.1600		0.217011	0.28724	0.52992	-0.236379	0.188343	0.284544	0.364154	0.111238	0.195146	0.371292	0.0551669	0.10587	-0.51678	0.0744078	0.137628	0.160386	0.309722	0.383363	0.109855	0.588023	0.716696	0.394389	0.0477476	0.0743281	0.590118	0.0142077	0.0240267		orf19.1600	353	185	304	280.667	436	385	281	367.333	213	247	237	232.333	394	628	433	485	312	361	265
orf19.1601	RPL3	-0.187276	0.15324	0.369213	-0.306499	0.0709029	0.133181	-0.584904	6.77333e-05	0.000427855	-0.96828	0.00506669	0.0141388	-2.01414	3.25045e-08	3.34866e-07	-2.87915	4.31496e-44	2.79049e-42	-0.392073	0.0265523	0.0723366	-2.08944	1.891e-19	2.07347e-18	-3.42642	2.77055e-35	7.03742e-34		orf19.1601	103753	92023	119472	105083	106227	105318	97458	103001	69907	92573	91620	84700	61596	81259	61024	67959.7	69796	30957	25125
orf19.1604		0.806277	0.000472176	0.00605491	0.731908	5.18269e-05	0.000530864	-0.285215	0.302819	0.424899	-0.417034	0.0303997	0.0649924	-1.27015	5.31404e-06	3.40598e-05	-1.01942	4.23196e-08	1.95199e-07	-0.477661	0.0415866	0.103183	-0.865517	8.28537e-05	0.000223501	-1.00694	7.65311e-05	0.000191221		orf19.1604	1087	579	798	821.333	2569	1200	1694	1821	1573	1172	1430	1391.67	1679	1337	1246	1420.67	1064	1246	877
orf19.1605	PMS1	0.581035	0.00880705	0.0541339	0.0155024	0.943161	0.961032	-0.374919	0.126289	0.215332	1.26861	8.35197e-07	6.76306e-06	0.594648	0.100072	0.176511	1.01648	0.000330558	0.000845672	1.10676	7.41594e-08	1.08634e-06	1.35281	1.43778e-11	8.46843e-11	1.43445	7.15752e-09	3.03011e-08		orf19.1605	419	355	277	350.333	814	628	503	648.333	341	386	353	360	552	415	473	480	689	1023	1090
orf19.1606		-0.268736	0.0681563	0.223197	-0.192897	0.313647	0.425056	0.35705	0.0351637	0.0777487	1.49588	4.15486e-07	3.59361e-06	1.58105	2.68404e-09	3.2509e-08	1.61288	4.56015e-16	5.09907e-15	0.336183	0.0377897	0.0957387	0.974693	3.12416e-09	1.49544e-08	1.05122	3.2113e-09	1.41586e-08		orf19.1606	273	205	246	241.333	206	227	230	221	171	248	209	209.333	230	317	313	286.667	462	739	771
orf19.1607	ALR1	-0.281778	0.0257785	0.118199	-0.626759	3.14038e-05	0.000354244	-0.7257	0.000110893	0.000650158	2.45719	1.0804e-16	4.15061e-15	1.3725	0.00101927	0.00356659	1.60726	7.3302e-10	4.26157e-09	1.66943	2.24957e-13	8.79441e-12	1.96321	4.04523e-19	4.36676e-18	1.93724	1.22603e-15	9.98979e-15		orf19.1607	2572	1843	2505	2306.67	2042	2271	1957	2090	1205	1569	1626	1466.67	964	1593	1180	1245.67	6300	12492	9598
orf19.1608		0.000131568	0.999559	0.999838	0.0873309	0.738465	0.811154	0.897619	0.00135549	0.00554267	0.0383032	0.896421	0.928754	0.934321	0.00171025	0.0055886	1.90093	2.42027e-11	1.67946e-10	-0.589407	0.0239395	0.0669984	-0.0818476	0.767773	0.815857	0.739821	0.00249359	0.00481082		orf19.1608	62	37	57	52	45	53	75	57.6667	60	37	70	55.6667	90	105	153	116	69	51	56
orf19.1609		-0.308687	0.122469	0.322353	-0.810423	0.000420217	0.00260827	-1.1977	6.43889e-06	5.53018e-05	-0.204113	0.627541	0.714917	-1.34539	1.08055e-06	8.21959e-06	-0.877048	0.000768658	0.00183478	-1.06115	2.6923e-05	0.000224239	-1.0125	8.83747e-06	2.79169e-05	-0.371845	0.101536	0.142546		orf19.1609	3444	2795	3441	3226.67	2682	3593	2163	2812.67	1165	2104	1952	1740.33	861	1571	990	1140.67	2922	876	856
orf19.1610		0.281575	0.18249	0.407492	0.325998	0.163686	0.254672	0.999643	1.23993e-05	0.000100417	-0.00378671	0.991938	0.995594	0.325206	0.293426	0.413074	0.480539	0.044672	0.0719824	-0.169088	0.432366	0.583988	-0.0546516	0.796961	0.839605	-0.00110531	0.996408	0.996885		orf19.1610	91	62	76	76.3333	116	79	128	107.667	123	72	100	98.3333	223	198	250	223.667	169	62	75
orf19.1611		-0.247324	0.370474	0.613039	-0.0538174	0.873445	0.907789	0.113934	0.766999	0.83551	-0.489763	0.263049	0.370965	0.821177	0.0321914	0.0681177	1.65813	4.53171e-06	1.57755e-05	0.230525	0.535992	0.676731	1.1277	0.00569026	0.0109823	2.04501	1.16664e-07	4.26295e-07		orf19.1611	22	15	26	21	14	20	20	18	25	10	25	20	14	13	33	20	11	12	17
orf19.1613	ILV2	-0.672539	2.67852e-07	1.05203e-05	-0.382743	0.0582532	0.114415	1.2296	7.24738e-13	2.19673e-11	0.463643	0.333906	0.446873	-0.205526	0.624938	0.723674	-0.934896	0.0145667	0.0265554	-0.0922382	0.705754	0.804765	-2.7376	3.71419e-31	7.52575e-30	-4.33539	6.30816e-31	1.29338e-29		orf19.1613	12736	10343	13794	12291	7736	8994	8483	8404.33	6801	10776	10213	9263.33	16844	25526	19263	20544.3	33152	5589	6533
orf19.1614	MEP1	-0.454693	0.0885794	0.263418	1.29396	2.65125e-05	0.00031442	1.35996	3.82155e-07	4.41884e-06	-3.90614	1.09896e-23	8.39227e-22	-4.96945	2.79896e-29	2.621e-27	-4.78572	5.52313e-31	1.81396e-29	-1.33963	7.1127e-07	8.70645e-06	-3.10923	3.59983e-27	6.24336e-26	-1.77523	1.03555e-09	4.80908e-09		orf19.1614	1216	353	1042	870.333	740	374	682	598.667	3098	1714	2874	2562	1548	1384	2095	1675.67	201	62	76
orf19.1616	FGR23	2.36574	8.99936e-22	2.67624e-19	1.63607	1.19423e-06	3.91406e-05	-0.0864999	0.768903	0.836708	0.979679	0.00888438	0.0229608	-0.0258282	0.957576	0.972613	0.65225	0.097524	0.143305	0.257574	0.336809	0.491426	-0.78767	0.00192313	0.00408297	-0.546442	0.0269123	0.0430845		orf19.1616	95	45	64	68	889	400	655	648	478	136	316	310	595	440	737	590.667	808	723	547
orf19.1617		0.070111	0.730423	0.872932	0.244302	0.251167	0.357876	0.632375	6.64051e-05	0.000422664	-1.30833	9.36022e-18	4.24737e-16	-0.813011	0.0338032	0.0707881	-1.23297	2.02217e-17	2.55748e-16	-1.28668	1.98748e-10	4.93322e-09	-1.52951	6.79472e-10	3.46431e-09	-2.21478	1.52164e-26	2.53229e-25		orf19.1617	595	260	387	414	544	451	443	479.333	454	474	536	488	631	769	857	752.333	207	192	198
orf19.1618	GFA1	0.0130098	0.919521	0.967386	-0.196404	0.107704	0.184222	-0.338135	0.00695214	0.0210929	-0.153054	0.402508	0.51467	1.13077	8.68766e-09	9.66425e-08	0.511512	0.000283654	0.000733454	-0.00335982	0.982772	0.990851	1.62612	9.73175e-41	3.31144e-39	1.24608	2.51833e-12	1.5207e-11		orf19.1618	7436	4548	6525	6169.67	7656	6597	6444	6899	5043	5540	5363	5315.33	4639	6196	5459	5431.33	6167	4244	4404
orf19.1618.1		-0.501512	0.0282899	0.126365	-0.885448	0.000829724	0.00441246	0.0972447	0.732396	0.808393	0.166469	0.581811	0.679467	0.617522	0.0456794	0.0910107	0.809608	0.00602244	0.0119667	-0.219589	0.3724	0.526291	0.460694	0.0448237	0.0703185	0.651058	0.00999491	0.017382		orf19.1618.1	246	207	311	254.667	147	250	156	184.333	76	146	155	125.667	141	264	204	203	147	139	153
orf19.1619		-0.17986	0.302471	0.547064	0.194976	0.194832	0.291944	-0.0753344	0.656648	0.748605	0.114971	0.592005	0.685998	-0.362301	0.235472	0.348268	-0.194067	0.43267	0.510083	0.0439465	0.806536	0.879669	0.0709182	0.620084	0.688725	0.171732	0.297419	0.368339		orf19.1619	2434	1489	1709	1877.33	2166	1718	1573	1819	2080	2159	2215	2151.33	1482	2044	1642	1722.67	2151	3073	1994
orf19.1620		0.0144424	0.9579	0.983572	-0.573596	0.10849	0.18511	-1.00692	0.0218704	0.0530491	1.67465	0.00269564	0.00824627	2.39812	0.000149469	0.000659935	3.38721	9.89692e-09	4.97862e-08	1.02932	0.0102033	0.0336079	1.61899	0.0103007	0.0188191	1.70074	0.0236612	0.0383197		orf19.1620	2	4	6	4	4	5	5	4.66667	0	2	1	1	1	1	0	0.666667	5	8	21
orf19.1621	GPA2	-0.0297991	0.789837	0.903063	-0.0693328	0.475312	0.58539	0.308003	0.016489	0.0423692	0.44256	0.000175567	0.000767736	0.0783777	0.631865	0.72954	0.179572	0.0923111	0.136508	0.448074	0.00316933	0.0129539	1.07561	7.54318e-18	7.34492e-17	0.491195	0.0128172	0.0218995		orf19.1621	1637	1172	1450	1419.67	1680	1508	1470	1552.67	1303	1364	1392	1353	1884	2000	1872	1918.67	1988	1971	1746
orf19.1622	YCG1	-0.185475	0.111892	0.305316	-0.178086	0.115538	0.194633	-0.101916	0.508198	0.623293	0.182141	0.198162	0.296864	-0.34943	0.0856166	0.155069	-0.0182742	0.921525	0.938471	0.14521	0.338873	0.493401	0.474953	0.00123533	0.00271287	0.340748	0.0607365	0.0894929		orf19.1622	1404	1084	1348	1278.67	1317	1276	1162	1251.67	1027	1107	1265	1133	1130	1099	1239	1156	1310	1394	1265
orf19.1623	CAP1	-0.555562	6.18559e-05	0.00111968	0.0084962	0.962607	0.976064	0.788687	4.44784e-06	3.98449e-05	1.69099	4.88007e-11	9.17687e-10	0.789679	0.0288559	0.0617679	1.05938	1.02877e-05	3.36293e-05	0.79355	1.49918e-05	0.000135904	1.11241	2.22432e-11	1.29068e-10	1.21777	8.94295e-09	3.72811e-08		orf19.1623	3407	2198	3026	2877	2432	2050	1883	2121.67	2296	2711	3672	2893	3688	4263	3228	3726.33	8181	12653	9810
orf19.1624		-0.352524	0.000399291	0.0052386	-0.232205	0.0420027	0.0891139	-0.380183	0.000728959	0.00330306	0.0159706	0.9236	0.949361	-0.349994	0.0786957	0.14441	-0.473036	0.00291431	0.00617826	-0.211095	0.10566	0.212682	-0.298371	0.133881	0.187021	-0.228916	0.196195	0.255168		orf19.1624	1620	1226	1524	1456.67	1279	1262	1260	1267	1134	1298	1284	1238.67	861	1074	971	968.667	1504	1131	1246
orf19.1624.1		-0.315734	0.233583	0.46995	-0.00413078	0.989885	0.992805	-0.60522	0.0743318	0.141935	0.020562	0.957089	0.973095	0.612452	0.109508	0.189951	0.753858	0.0201926	0.0356411	0.808536	0.0165572	0.0499109	1.54298	1.2956e-05	3.95695e-05	1.89885	1.22498e-07	4.46833e-07		orf19.1624.1	37	23	23	27.6667	23	24	21	22.6667	16	28	39	27.6667	11	18	12	13.6667	37	27	23
orf19.1625		-0.28458	0.0517708	0.1871	-0.251019	0.146018	0.232778	0.414254	0.00381338	0.0130187	-0.550237	0.000949025	0.00334429	-0.962984	0.00200074	0.00637248	-1.30618	1.43548e-08	7.08481e-08	-0.0111021	0.931353	0.958973	-1.04384	5.48966e-13	3.65647e-12	-1.64223	1.38294e-23	1.94182e-22		orf19.1625	3190	2575	3942	3235.67	2698	2988	3078	2921.33	2306	2537	3271	2704.67	3295	4202	4297	3931.33	1953	1887	1794
orf19.1626		-0.179137	0.237294	0.474512	-0.234137	0.0986232	0.172087	-0.765948	1.86894e-06	1.82624e-05	-0.321934	0.247771	0.354098	-1.03141	0.0111321	0.0279259	-1.94592	2.77001e-11	1.90738e-10	-0.154209	0.325773	0.480905	-2.38212	2.1712e-54	1.40143e-52	-4.10921	1.32582e-70	1.26033e-68		orf19.1626	3168	2797	3793	3252.67	2883	3071	3637	3197	2557	2844	2904	2768.33	1568	2214	1770	1850.67	3349	1574	1884
orf19.1628	LAP41	-0.0467012	0.717307	0.865783	0.395373	0.017233	0.0455313	0.380931	0.0149081	0.0390463	-0.306904	0.146618	0.234753	0.393663	0.0714832	0.132933	-0.446976	0.0155182	0.0281022	0.0127161	0.944838	0.966994	-0.065834	0.716161	0.77255	-0.138252	0.454008	0.52632		orf19.1628	3485	2258	3089	2944	3086	2810	3599	3165	4703	3336	3681	3906.67	3542	4119	4762	4141	2807	3401	3406
orf19.163	PAN6	-0.37021	0.0226143	0.107124	-0.417455	0.0497959	0.101247	-0.765189	0.00154863	0.00620645	0.231644	0.374726	0.48876	-0.320811	0.272172	0.389864	-0.864214	0.000707862	0.00170261	0.2119	0.320609	0.475328	-1.097	2.2325e-05	6.62493e-05	-1.94839	3.76945e-11	2.01444e-10		orf19.163	1853	1494	1818	1721.67	1300	1708	1357	1455	953	1583	1241	1259	593	1154	749	832	1902	1292	1460
orf19.1630		-0.0711522	0.451166	0.683114	0.0664298	0.474453	0.584677	-0.186588	0.0544282	0.110412	-0.123641	0.398574	0.511344	-0.366584	0.167157	0.265504	0.0604282	0.710796	0.766253	0.0226118	0.875175	0.925169	0.374007	0.00428424	0.00848528	0.66784	1.78614e-05	4.87439e-05		orf19.1630	2881	2006	2563	2483.33	2715	2474	2715	2634.67	2517	2424	2874	2605	2044	2459	2412	2305	2748	2608	2030
orf19.1631	ERG6	-0.515354	0.00343136	0.0274519	-0.509792	0.0136753	0.0379647	-0.877889	0.000380643	0.00189381	-0.904419	0.000403358	0.00159157	-1.62623	5.57018e-05	0.00027561	-2.62776	5.5598e-16	6.12946e-15	-0.866389	4.44235e-05	0.000349961	-1.7346	3.23679e-14	2.38699e-13	-2.74688	6.11832e-30	1.18301e-28		orf19.1631	6681	5908	7523	6704	4912	5989	4253	5051.33	3440	5461	4910	4603.67	1955	3714	2264	2644.33	2963	1938	2461
orf19.1632		0.706927	5.50773e-06	0.00014699	0.238838	0.276952	0.385116	0.872999	1.44983e-06	1.45076e-05	-0.55734	0.0157231	0.0373656	0.0188445	0.955273	0.971532	0.117512	0.685914	0.745708	0.405269	0.0689025	0.15294	1.26301	1.64815e-12	1.05297e-11	0.270484	0.19379	0.252458		orf19.1632	638	462	471	523.667	1094	982	920	998.667	813	495	587	631.667	2044	1788	1736	1856	491	388	422
orf19.1633	UTP4	-0.276107	0.200269	0.430674	-1.19452	9.01301e-07	3.32444e-05	-1.47767	3.35128e-07	3.89672e-06	0.258756	0.461973	0.57184	-0.285027	0.389107	0.511472	-0.451918	0.0869163	0.12963	-0.911393	0.000194653	0.00123987	-0.84185	0.000988577	0.00219875	-0.611747	0.0152049	0.0256027		orf19.1633	2897	2680	3371	2982.67	2322	3548	2104	2658	772	1409	1382	1187.67	640	1233	672	848.333	2340	963	1247
orf19.1634		-0.299536	0.0351687	0.147303	0.345346	0.00148847	0.00699177	0.289252	0.0633203	0.124036	-0.448413	0.000442093	0.00172808	-0.39261	0.0405018	0.0823804	-0.552086	0.000432334	0.00108481	-0.258458	0.0913446	0.18986	0.0886155	0.517623	0.598492	0.0279356	0.878532	0.901965		orf19.1634	977	688	866	843.667	764	633	872	756.333	1147	980	1107	1078	870	922	975	922.333	869	765	793
orf19.1635	RPL12	-0.176858	0.326772	0.572964	-0.351261	0.0418868	0.0889649	-0.858514	7.59519e-06	6.4087e-05	-1.11681	8.39457e-05	0.000404671	-1.65466	0.00233103	0.007258	-3.20666	2.25419e-12	1.73716e-11	-0.247113	0.213879	0.358663	-2.92832	5.35128e-34	1.2409e-32	-4.95815	4.99948e-60	3.10562e-58		orf19.1635	58273	54599	74023	62298.3	51691	57378	74483	61184	42383	52695	50691	48589.7	28999	39576	29753	32776	32964	17824	15528
orf19.1636	STE50	-0.058027	0.654822	0.825467	-0.385078	0.0018821	0.00833252	-0.238325	0.112029	0.196217	-0.318254	0.255366	0.362444	-0.119179	0.522025	0.635095	0.200553	0.0920107	0.136192	-0.550105	0.00928263	0.0312166	0.0665103	0.67131	0.734674	0.197945	0.285739	0.35577		orf19.1636	784	671	852	769	835	854	793	827.333	600	542	626	589.333	689	676	716	693.667	720	411	323
orf19.1637		0.0772679	0.559278	0.771668	0.291117	0.0583121	0.114495	0.573755	0.000264135	0.00139413	0.328017	0.0504582	0.0983103	0.788837	0.00132571	0.00449109	0.537418	0.00130412	0.00296727	0.0379378	0.787448	0.867533	0.1429	0.307609	0.385882	0.296913	0.0721812	0.104515		orf19.1637	1058	793	932	927.667	1090	967	1248	1101.67	1316	945	1194	1151.67	1485	1595	1872	1650.67	1695	1442	1350
orf19.1638		0.145687	0.310759	0.557029	0.654307	0.000996425	0.00510594	0.44015	0.00543113	0.0172932	-0.486789	0.0376198	0.0771114	-0.753098	0.00425865	0.0122507	-0.368432	0.0848228	0.12687	-0.491947	0.00661659	0.0236226	0.455807	0.00318778	0.00645286	0.671763	7.20974e-05	0.000180719		orf19.1638	535	373	432	446.667	563	486	622	557	899	554	738	730.333	699	725	849	757.667	656	453	476
orf19.1639		0.246208	0.398224	0.63863	0.297884	0.436833	0.548983	0.474155	0.154131	0.252398	0.217437	0.59664	0.689964	1.07548	0.00531205	0.0147926	1.97128	1.50061e-09	8.41228e-09	0.257017	0.431925	0.583519	0.970971	0.00230928	0.00481787	1.87925	2.74692e-08	1.09285e-07		orf19.1639	10	13	3	8.66667	14	14	16	14.6667	17	12	10	13	20	21	24	21.6667	16	14	18
orf19.164		0.515314	0.0771953	0.242497	1.53068	6.23287e-06	0.000113355	1.07244	0.00413877	0.0139162	-1.11695	0.000136568	0.000622863	-1.73221	3.71098e-06	2.49012e-05	-1.69043	3.50293e-07	1.4428e-06	-0.856879	0.000165716	0.00108915	-2.11147	2.49901e-13	1.7222e-12	-2.21292	1.29341e-12	8.01864e-12		orf19.164	632	143	318	364.333	871	257	1160	762.667	1747	854	1803	1468	1978	1434	2396	1936	575	745	619
orf19.1641		-0.257027	0.362663	0.605137	0.146775	0.656771	0.743978	1.13346	0.000597269	0.00279352	-1.84224	6.51043e-06	4.22908e-05	-1.41528	5.06555e-05	0.000254862	-0.667148	0.0442817	0.0714268	-0.0610187	0.864931	0.918562	-1.69098	2.27383e-05	6.73755e-05	-1.03955	0.0112899	0.0194489		orf19.1641	63	18	28	36.3333	27	27	35	29.6667	45	32	44	40.3333	64	50	112	75.3333	6	15	6
orf19.1642		-0.217313	0.376007	0.617656	-1.38357	5.40941e-06	0.00010597	-1.84094	1.99719e-08	3.19352e-07	0.749686	0.0345211	0.0720294	0.0191101	0.956372	0.972296	-0.457552	0.150695	0.20735	-0.79305	0.0059837	0.0218239	-0.107078	0.742884	0.794397	0.0217402	0.94561	0.956897		orf19.1642	968	1211	1572	1250.33	973	1594	918	1161.67	212	468	490	390	174	423	186	261	1048	576	565
orf19.1643		-0.186227	0.357021	0.601943	-0.593649	0.0161125	0.0431558	-0.00662593	0.978325	0.987977	1.62043	2.71471e-09	3.74438e-08	2.17362	7.21599e-10	9.45159e-09	1.74871	8.81406e-12	6.35524e-11	0.648374	0.00131405	0.00617104	1.08086	3.80206e-08	1.61169e-07	1.06391	6.23258e-07	2.08662e-06		orf19.1643	2059	2073	2539	2223.67	1971	2690	1805	2155.33	935	1663	1656	1418	1729	2903	1899	2177	4405	5533	4576
orf19.1646		-0.214651	0.245478	0.484977	-0.999504	2.08515e-06	5.70489e-05	-1.24256	9.07771e-07	9.54229e-06	-0.102093	0.772422	0.83698	-0.484091	0.0625701	0.118959	-0.253222	0.22747	0.294528	-1.29596	5.08857e-08	7.89802e-07	-1.28696	5.02419e-08	2.0943e-07	-1.18849	6.35729e-07	2.11932e-06		orf19.1646	2691	2389	3474	2851.33	2415	3213	2451	2693	1005	1435	1616	1352	752	1518	932	1067.33	2165	862	890
orf19.1647		-0.321434	0.263442	0.504815	0.0928889	0.779995	0.841509	0.000854448	0.998185	0.998786	0.863806	0.021567	0.0485277	1.05318	0.0203391	0.0461176	1.74686	1.51624e-06	5.68183e-06	-0.216824	0.551477	0.686875	0.148298	0.709218	0.767422	0.827979	0.0470784	0.0714835		orf19.1647	24	12	29	21.6667	23	16	10	16.3333	29	14	27	23.3333	15	22	12	16.3333	36	64	42
orf19.1648	RAD50	-0.108514	0.303538	0.547861	0.0882896	0.357682	0.468969	-0.0472812	0.660798	0.752101	0.386514	0.00201725	0.00644704	0.48171	0.0310363	0.0658957	0.804871	4.08482e-09	2.17522e-08	-0.101062	0.457828	0.608524	0.394171	0.00315758	0.00639794	0.715296	6.32638e-07	2.11351e-06		orf19.1648	1232	859	1086	1059	1131	1013	1138	1094	1121	1047	1216	1128	938	1117	1109	1054.67	1486	1603	1467
orf19.1649	RNA1	-0.22025	0.0424369	0.166783	-0.0597551	0.537313	0.642469	-0.161472	0.139585	0.233351	-0.128989	0.236808	0.341759	0.120798	0.472278	0.590535	-0.205358	0.0586742	0.0914897	0.19107	0.0744657	0.162012	0.121752	0.257475	0.330406	-0.0256004	0.855377	0.883978		orf19.1649	5759	4586	6175	5506.67	5093	5071	5626	5263.33	5419	4981	5503	5301	4149	5072	4853	4691.33	5572	4720	4678
orf19.1650	TOM6	-0.15943	0.413258	0.65039	-0.236908	0.118522	0.198533	-0.372469	0.0836718	0.155952	-0.954949	6.15699e-07	5.127e-06	-0.537322	0.0977763	0.173438	-1.18028	0.000781474	0.00186395	0.00347698	0.987593	0.99374	-1.58887	8.45855e-19	8.91565e-18	-2.07803	4.85588e-31	1.00547e-29		orf19.1650	1403	1228	1705	1445.33	1143	1303	1846	1430.67	1135	1300	1237	1224	963	1288	1009	1086.67	796	544	582
orf19.1651		-0.547657	0.0603067	0.206242	0.0616186	0.868655	0.904167	-1.04817	0.0187543	0.0471425	0.551865	0.220729	0.323096	-0.10276	0.814511	0.873669	0.185313	0.645733	0.709774	1.23965	0.00265748	0.0111636	0.136587	0.830427	0.867998	1.12625	0.120026	0.165541		orf19.1651	26	11	9	15.3333	5	6	11	7.33333	10	13	26	16.3333	2	1	2	1.66667	15	35	30
orf19.1652	POX1-3	-0.0879915	0.460736	0.689642	0.0500659	0.702038	0.781741	0.541079	9.36312e-06	7.75376e-05	-1.22456	1.64143e-18	8.09343e-17	-0.920265	4.63258e-07	3.8753e-06	-0.726916	0.000302511	0.000779323	-0.573099	2.8136e-05	0.000232485	-1.34491	2.66152e-24	4.04461e-23	-1.29919	9.53418e-08	3.5248e-07		orf19.1652	1811	1303	1463	1525.67	1662	1545	1602	1603	1691	1538	1525	1584.67	1962	2499	2586	2349	737	724	610
orf19.1653		-0.227626	0.367112	0.609413	0.78823	0.000975579	0.0050272	0.792391	0.00710342	0.0214269	-0.203883	0.38028	0.494152	-0.0981384	0.681596	0.768296	-0.815422	3.86434e-05	0.000115488	-0.188443	0.387849	0.541397	-0.498043	0.0159951	0.0280441	-0.624227	0.00685037	0.0121927		orf19.1653	1565	676	971	1070.67	896	588	1379	954.333	2307	1513	1983	1934.33	1784	1391	2072	1749	1426	1781	1892
orf19.1654		0.052798	0.65045	0.823853	1.11167	0.000666121	0.00372002	0.437261	0.0146499	0.0385965	-0.751312	0.0467351	0.0924077	-0.681458	0.0965332	0.171426	-1.25149	0.00223784	0.00486926	0.172103	0.328232	0.483194	-0.202162	0.339846	0.42026	0.142362	0.542615	0.610868		orf19.1654	720	479	636	611.667	728	650	746	708	2818	803	1387	1669.33	893	848	1149	963.333	994	922	898
orf19.1655	PXP2	-0.273019	0.350458	0.596677	0.202849	0.590214	0.687408	0.788529	0.00447064	0.0147697	-0.566431	0.0688235	0.127318	0.216143	0.515213	0.62937	1.32372	2.33799e-07	9.81676e-07	0.235917	0.343645	0.498107	-0.797631	0.00581314	0.0111919	-0.61912	0.032195	0.0506118		orf19.1655	143	17	50	70	64	34	52	50	110	72	64	82	94	75	103	90.6667	71	47	48
orf19.1655.3		-0.51365	1.73343e-05	0.00039222	0.209266	0.225549	0.328502	0.201498	0.146856	0.243098	-0.63176	0.0005932	0.00222432	-0.867286	0.00014501	0.000642509	-1.08508	2.17602e-08	1.05163e-07	-0.191846	0.230503	0.376962	-0.662094	3.24674e-05	9.38064e-05	-0.908912	6.7374e-08	2.55102e-07		orf19.1655.3	1354	912	1365	1210.33	969	832	982	927.667	1691	1148	1375	1404.67	1029	1025	1129	1061	988	887	885
orf19.1656		0.722326	0.00131798	0.0131457	0.974631	0.000129684	0.00104383	2.27631	3.73419e-17	1.80746e-15	-1.09888	3.09828e-05	0.000168123	-1.56778	6.82298e-08	6.64711e-07	-0.648948	0.0149669	0.0271979	-2.36045	2.19966e-25	3.43972e-23	-1.77238	4.20764e-15	3.32627e-14	-2.38941	1.80244e-18	1.80359e-17		orf19.1656	252	125	196	191	516	271	379	388.667	552	301	366	406.333	2263	1669	2682	2204.67	210	170	178
orf19.1658		0.0420218	0.846881	0.934756	0.608141	0.000202717	0.00147212	0.295698	0.201213	0.309605	-0.239411	0.382529	0.496456	-0.872296	0.0272151	0.058919	-0.733796	0.00550369	0.0110126	-0.0483066	0.809695	0.882649	0.291764	0.0923802	0.134604	0.140563	0.455213	0.527425		orf19.1658	2562	1464	1754	1926.67	2904	2153	1576	2211	2927	2689	3330	2982	2354	3259	2661	2758	1949	3613	2108
orf19.1659	ALG8	-0.104082	0.554916	0.768829	-0.0850235	0.6597	0.74632	-0.0362808	0.85735	0.901027	0.362554	0.0817593	0.146154	0.0132152	0.957445	0.972613	0.0238118	0.919901	0.937602	-0.123804	0.447845	0.599331	0.074129	0.738844	0.791023	-0.031847	0.872899	0.897063		orf19.1659	615	477	492	528	539	629	471	546.333	442	591	460	497.667	428	663	520	537	650	670	680
orf19.166	ASG1	-0.372419	0.0113842	0.0652243	0.339537	0.0458305	0.0947912	0.114298	0.41668	0.538665	-0.0541579	0.752104	0.820501	-1.49503	9.5232e-08	9.06655e-07	-1.17851	7.35072e-09	3.78891e-08	0.0553532	0.742091	0.834102	-0.840174	9.6523e-06	3.03531e-05	-1.18388	7.21727e-14	5.04244e-13		orf19.166	1756	1126	1304	1395.33	1287	1164	1083	1178	1480	1851	2027	1786	1065	1486	1290	1280.33	1873	1837	1601
orf19.1661	DBP5	-0.18209	0.206987	0.439138	-0.114393	0.302626	0.411999	-0.262058	0.0793052	0.149647	-0.0134983	0.92208	0.948278	-0.155906	0.549624	0.660728	-0.689917	1.1245e-05	3.6436e-05	0.0597584	0.632974	0.75	-0.511394	5.37293e-06	1.7421e-05	-0.916136	4.91891e-10	2.37394e-09		orf19.1661	5766	4747	6455	5656	5012	5172	6441	5541.67	5100	5220	5395	5238.33	3989	5077	4714	4593.33	6063	4752	5234
orf19.1662		-0.394739	0.0538441	0.19149	-0.748074	0.01949	0.049766	-0.710737	0.0139455	0.0370221	0.225864	0.539402	0.642033	-0.236015	0.546421	0.658358	-0.675356	0.0744209	0.112682	-0.602159	0.0171081	0.051177	-1.67444	2.52495e-09	1.21981e-08	-2.44435	2.16552e-15	1.73297e-14		orf19.1662	2979	2732	4056	3255.67	2384	3311	2227	2640.67	740	2193	2123	1685.33	1043	2361	1235	1546.33	2395	1880	1976
orf19.1663	MNT2	-0.165552	0.2832	0.526051	-0.706463	0.00643367	0.0214502	0.00316753	0.989138	0.994393	0.889017	0.00380099	0.0110861	0.308248	0.337593	0.457099	0.133138	0.643988	0.708229	-0.335982	0.141882	0.266188	-0.573111	0.0266853	0.044388	-1.61978	9.44767e-08	3.50323e-07		orf19.1663	840	678	738	752	739	827	671	745.667	281	582	428	430.333	573	1064	636	757.667	1111	749	774
orf19.1664		0.278351	0.202227	0.432948	0.58882	0.0108763	0.0317336	0.687315	0.00567182	0.0179771	-0.367459	0.133392	0.217665	0.408215	0.113678	0.195584	0.339807	0.149279	0.205989	-0.140657	0.485492	0.633713	0.000404714	0.998243	0.998403	-0.149092	0.469506	0.541784		orf19.1664	449	232	329	336.667	443	341	624	469.333	635	368	570	524.333	718	674	947	779.667	363	441	422
orf19.1665	MNT1	-0.197646	0.0649565	0.216598	-0.152121	0.247046	0.353376	0.161129	0.168219	0.268904	-0.246767	0.107103	0.182846	-0.0121689	0.956668	0.97232	-0.43357	0.00361591	0.00752983	-0.218429	0.0561295	0.130662	0.105219	0.387217	0.468753	-0.0541051	0.736471	0.786355		orf19.1665	10504	8774	10914	10064	9606	9745	10078	9809.67	8943	9683	8588	9071.33	10058	12464	10421	10981	8192	7360	8018
orf19.1666		-0.240883	0.105903	0.296636	-0.230299	0.362761	0.474105	-0.372069	0.125371	0.214177	0.399997	0.171193	0.265547	-0.504566	0.193743	0.298806	-0.234094	0.405044	0.482317	0.402555	0.0780765	0.168287	0.651598	0.00501682	0.00979124	0.701931	0.00425258	0.00784957		orf19.1666	1008	847	999	951.333	945	958	776	893	552	1089	745	795.333	467	978	611	685.333	1132	1262	952
orf19.1667		0.0909651	0.682536	0.843887	0.457878	0.0244128	0.0592555	0.551653	0.013802	0.0366721	-0.1208	0.504521	0.61215	-0.30759	0.405575	0.527593	0.378063	0.0784689	0.118354	-0.183405	0.380745	0.534321	0.0884462	0.689188	0.750697	0.218905	0.260619	0.328075		orf19.1667	507	267	318	364	585	362	359	435.333	565	430	530	508.333	565	637	750	650.667	502	539	399
orf19.1667.1		-0.193238	0.335816	0.58029	-0.191042	0.267371	0.374968	-0.108621	0.630368	0.726203	-0.970156	0.00251368	0.00775785	-0.944295	1.24413e-05	7.29503e-05	-0.925369	2.67687e-07	1.11791e-06	-0.0391464	0.837829	0.899986	-1.43146	5.18989e-09	2.4195e-08	-1.15649	9.53922e-07	3.10099e-06		orf19.1667.1	156	144	186	162	124	176	167	155.667	139	138	149	142	113	166	155	144.667	112	51	49
orf19.1668		0.00615872	0.970607	0.990901	0.335252	0.0822112	0.149514	0.262015	0.228393	0.343056	0.760483	1.15473e-05	7.12405e-05	-0.0283139	0.902217	0.935158	0.28372	0.129083	0.182012	0.594148	0.00362741	0.0144335	0.487197	0.0158083	0.0277476	0.545461	0.0170648	0.0283389		orf19.1668	467	431	417	438.333	475	536	484	498.333	670	471	576	572.333	555	498	753	602	1105	1021	907
orf19.1669	AFG3	-0.359456	0.0159932	0.0840011	-0.414871	0.058948	0.115381	-0.19496	0.348808	0.470604	0.686878	0.00734109	0.0194953	0.751617	0.00489436	0.0137577	0.398624	0.0917874	0.135926	0.131304	0.498095	0.645251	0.23617	0.220646	0.289859	0.0311774	0.879947	0.903122		orf19.1669	3934	3154	4524	3870.67	3215	3677	3014	3302	1961	3218	3315	2831.33	2195	3845	2651	2897	4308	5226	4895
orf19.1670	BRO1	0.111816	0.502756	0.724939	0.376462	0.0255885	0.0613691	0.385901	0.0232485	0.0556396	-0.0654063	0.735427	0.806559	-0.220408	0.337535	0.457099	-0.00460638	0.979818	0.983266	0.0976135	0.500344	0.647424	0.447874	0.00212874	0.00447851	0.443094	0.0163009	0.0272726		orf19.1670	789	520	574	627.667	812	623	860	765	942	732	804	826	973	944	1078	998.333	710	885	827
orf19.1671	UTR2	-0.106422	0.435808	0.673	-0.45298	0.0017599	0.00791511	-0.209231	0.257988	0.376902	0.617379	0.000292476	0.00120552	0.624994	0.0239905	0.0529802	0.380792	0.124147	0.176433	0.378242	0.0833572	0.176626	1.00819	3.20737e-07	1.21484e-06	0.527775	0.00592345	0.0106517		orf19.1671	3337	2646	3698	3227	2986	3323	3697	3335.33	2066	2556	2373	2331.67	2266	3688	2710	2888	3878	3444	3849
orf19.1671.1		-0.0191962	0.91453	0.96569	-0.0871679	0.745355	0.815849	0.011241	0.976074	0.986676	0.426369	0.396252	0.508991	-0.302994	0.571038	0.680215	0.338709	0.639985	0.705062	-0.147685	0.572244	0.704327	0.0560965	0.924308	0.942306	0.369918	0.632276	0.694437		orf19.1671.1	0	1	2	1	1	1	1	1	1	0	1	0.666667	2	0	1	1	0	2	4
orf19.1672		-0.237301	0.0130373	0.0724262	0.153048	0.12148	0.202347	0.0313479	0.766262	0.83529	-0.150871	0.205139	0.30504	0.213307	0.189367	0.293355	0.013901	0.947927	0.959398	0.226415	0.0541958	0.127489	1.03835	1.21375e-12	7.85048e-12	1.25024	1.33653e-09	6.13864e-09		orf19.1672	5465	3969	4926	4786.67	4832	4267	4464	4521	5651	4798	5592	5347	4368	4757	4657	4594	5124	4748	4943
orf19.1673	PPT1	-0.594795	0.0208454	0.100292	-1.08821	0.00168215	0.00764508	-0.995808	0.00680633	0.0207716	2.53544	2.46655e-09	3.43235e-08	1.98711	4.36693e-06	2.87795e-05	1.45609	0.000699245	0.00168382	1.70088	5.53342e-08	8.52501e-07	1.42212	9.6655e-06	3.03794e-05	0.841958	0.0121817	0.0209048		orf19.1673	1045	1025	1311	1127	507	1117	534	719.333	146	623	426	398.333	177	528	225	310	2593	3863	3957
orf19.1674	CDC53	-0.146012	0.267881	0.510035	-0.170773	0.138446	0.223159	-0.333558	0.00961606	0.0273691	0.570494	0.000140982	0.000640196	0.102555	0.531764	0.644071	0.216081	0.171585	0.231822	0.388404	0.00911991	0.0307686	0.429411	0.000518018	0.001212	0.430971	0.00893377	0.0156216		orf19.1674	2836	1745	2387	2322.67	2178	2196	2569	2314.33	1976	2063	2089	2042.67	1679	1999	1789	1822.33	2913	3360	3142
orf19.1675		-0.199536	0.196681	0.426095	-0.230044	0.0587649	0.115207	-0.180122	0.348628	0.470463	0.278733	0.0461033	0.0913314	-0.399348	0.0446694	0.0893672	-0.398247	0.00241812	0.00523064	0.488957	0.00415338	0.0161419	0.650332	0.00020231	0.000513441	0.403242	0.0297821	0.0471292		orf19.1675	825	693	844	787.333	804	827	651	760.667	668	684	666	672.667	597	828	584	669.667	829	891	808
orf19.1676		-0.117632	0.470725	0.698763	-0.137904	0.563607	0.665615	0.138139	0.486626	0.603297	-1.86397	2.0887e-06	1.55893e-05	-1.04418	0.00155852	0.00516271	-0.86639	0.00142872	0.00322969	-0.855138	2.82457e-05	0.000233083	-1.15317	6.55502e-07	2.38195e-06	-1.66531	6.33581e-07	2.11512e-06		orf19.1676	461	370	503	444.667	475	503	385	454.333	550	287	367	401.333	491	458	551	500	158	49	70
orf19.1677		-0.0906806	0.410983	0.649605	-0.0236364	0.842134	0.885874	-0.0822579	0.543696	0.653528	-0.254645	0.1856	0.282279	-0.171791	0.401051	0.523444	-0.229427	0.143081	0.19866	-0.525369	0.00131412	0.00617104	-0.29342	0.0255193	0.0427096	-0.161848	0.294304	0.365058		orf19.1677	1463	1130	1375	1322.67	1348	1422	1392	1387.33	1420	1239	1257	1305.33	1202	1503	1221	1308.67	1417	1074	894
orf19.1678		-0.0782729	0.562518	0.773262	-0.25896	0.0660767	0.126012	-0.133863	0.346249	0.468366	0.124324	0.491091	0.598873	0.146078	0.517567	0.631785	0.110413	0.471537	0.54909	-0.436107	0.00961923	0.0320128	-0.0885445	0.585293	0.659606	0.0435385	0.802233	0.841533		orf19.1678	417	370	444	410.333	440	431	437	436	359	331	341	343.667	347	468	375	396.667	476	370	320
orf19.1679		0.0432539	0.881106	0.949526	0.120176	0.75563	0.823771	-0.089409	0.829121	0.883	1.05959	0.0491891	0.0963206	0.686025	0.250933	0.365871	1.57423	0.00282726	0.00601404	0.717134	0.0687668	0.152747	0.923373	0.0376912	0.0603696	1.55482	0.00625361	0.0112068		orf19.1679	18	3	11	10.6667	19	7	11	12.3333	12	3	22	12.3333	12	6	15	11	9	55	53
orf19.168		-0.0368718	0.860456	0.942086	-1.07339	0.000111979	0.00093636	-0.907698	0.000277612	0.00144571	0.98892	0.00192069	0.00617738	1.20824	0.000886988	0.00316911	1.12053	0.000553122	0.00135855	0.0538957	0.799209	0.874877	0.657469	0.0012655	0.00277135	1.09027	1.02706e-06	3.32324e-06		orf19.168	976	1006	1370	1117.33	931	1410	1318	1219.67	283	603	522	469.333	452	838	579	623	1315	806	982
orf19.1680	TFP1	-0.377165	6.92527e-05	0.00122864	0.128081	0.139763	0.224701	0.237074	0.024227	0.0574434	-0.515095	3.95861e-06	2.71807e-05	-0.814994	8.12676e-06	5.00858e-05	-0.937649	1.52583e-07	6.58289e-07	-0.284929	0.011517	0.0369429	-0.393301	0.00309997	0.00629546	-0.390551	0.0325065	0.0510246		orf19.1680	6891	4928	6725	6181.33	5633	5070	5105	5269.33	7087	6242	6952	6760.33	5458	7003	6198	6219.67	5411	4729	4432
orf19.1681		0.145732	0.444919	0.677853	0.389471	0.0717471	0.134564	-0.502633	0.0219273	0.0531088	0.233613	0.485821	0.593949	-0.059812	0.830224	0.885253	0.378942	0.126559	0.17909	1.59938	2.71254e-10	6.50074e-09	1.05648	6.16055e-08	2.53925e-07	1.37944	6.73323e-10	3.21494e-09		orf19.1681	156	97	126	126.333	139	142	192	157.667	213	136	158	169	83	132	112	109	127	277	214
orf19.1682		-0.196255	0.118306	0.316004	-0.0712207	0.592635	0.689312	0.303359	0.00198718	0.00764038	-1.1033	1.41906e-17	6.12836e-16	-1.21203	5.73135e-05	0.000282249	-1.84988	5.17988e-18	6.86964e-17	-0.282344	0.0159759	0.048392	-1.69328	3.82955e-40	1.26194e-38	-2.03511	1.94911e-46	7.24662e-45		orf19.1682	11993	10211	14306	12170	11719	11527	12236	11827.3	11059	10893	12990	11647.3	13229	15465	15094	14596	6087	5046	5410
orf19.1683	PPH21	-0.254438	0.0602961	0.206242	0.295176	0.0326403	0.074121	-0.0298023	0.837532	0.888363	-0.509737	0.00171215	0.00558994	-0.649141	0.00256037	0.0078483	-1.22392	3.62855e-14	3.33263e-13	-0.343286	0.01401	0.043447	-0.153917	0.202169	0.268686	-0.277613	0.0645213	0.0945368		orf19.1683	1849	1345	1926	1706.67	1647	1323	1775	1581.67	2389	1823	2111	2107.67	1496	1614	1493	1534.33	1442	1555	1520
orf19.1684		-0.131045	0.438089	0.673998	0.102129	0.483111	0.592654	0.00791556	0.96266	0.978806	0.0390204	0.837685	0.883988	-0.784503	0.0123922	0.0305857	-0.317987	0.0650557	0.100244	-0.381679	0.0305671	0.0809129	-0.554399	0.00178266	0.00380929	-0.828455	3.42645e-06	1.03007e-05		orf19.1684	462	339	354	385	426	409	336	390.333	419	405	425	416.333	379	408	386	391	424	532	367
orf19.1685	ZCF7	-0.428598	0.00429946	0.0323062	-0.022765	0.872605	0.907219	-0.0682291	0.687231	0.775002	0.129743	0.415102	0.526793	-0.771161	0.0435749	0.0874845	-0.322647	0.118834	0.169883	-0.0378707	0.865706	0.919041	-0.349306	0.104786	0.150283	-0.79111	0.000489258	0.00106918		orf19.1685	271	173	246	230	201	178	178	185.667	210	227	239	225.333	142	206	183	177	262	267	234
orf19.1686		0.167664	0.338963	0.583789	0.592325	0.00195647	0.00860641	0.160116	0.416648	0.538665	0.123186	0.508709	0.615919	0.343165	0.146699	0.239374	0.401339	0.0334543	0.0555624	0.186659	0.296239	0.450188	0.237444	0.161635	0.220891	0.349851	0.0591604	0.08752		orf19.1686	446	265	336	349	400	393	530	441	638	428	551	539	448	453	576	492.333	658	612	545
orf19.1687		-0.208996	0.305938	0.551077	-1.19066	4.80557e-06	9.82856e-05	-1.17102	3.02017e-05	0.000217007	0.194213	0.608629	0.699566	-0.244491	0.405706	0.527653	-0.0149674	0.956575	0.965191	-1.07919	1.72958e-05	0.00015455	-0.229124	0.36015	0.441445	0.102149	0.693309	0.749194		orf19.1687	2668	2559	3518	2915	2531	3458	2286	2758.33	711	1383	1323	1139	791	1685	918	1131.33	2325	909	954
orf19.169	CHO2	-0.454419	0.0109707	0.0632029	-0.771212	0.00124945	0.00609838	-0.268078	0.204508	0.313901	0.151236	0.63591	0.721258	-0.12746	0.768053	0.83725	-0.184885	0.495323	0.572432	-1.00084	7.57255e-07	9.17952e-06	-1.59212	1.35614e-11	8.0253e-11	-1.93638	1.64543e-10	8.27862e-10		orf19.169	1099	968	1259	1108.67	718	1009	895	874	427	788	621	612	561	878	737	725.333	908	475	755
orf19.1690	TOS1	-0.1244	0.382937	0.624373	-0.327211	0.0195573	0.0498971	-0.745512	0.000232285	0.00124604	0.29665	0.0480069	0.0945696	-1.08592	5.71247e-07	4.69111e-06	-1.19303	2.69248e-11	1.85604e-10	-0.109744	0.5555	0.689551	-0.0362881	0.859505	0.890217	-0.609614	0.00302355	0.00574767		orf19.1690	9763	8473	10401	9545.67	10342	10383	8635	9786.67	7059	8241	7508	7602.67	4837	7536	4744	5705.67	10368	10060	8645
orf19.1691		0.49129	0.027675	0.124339	1.26828	0.000524299	0.00309714	0.434251	0.313464	0.435626	-2.55517	1.63117e-06	1.23961e-05	-6.20796	5.34768e-30	5.41151e-28	-4.05304	1.47668e-08	7.2824e-08	-0.0799936	0.846258	0.906394	-2.41258	7.14011e-05	0.000194366	-3.9474	7.26823e-08	2.73059e-07		orf19.1691	537	52	140	243	2969	248	6141	3119.33	15894	2756	3346	7332	8719	2343	9179	6747	1045	193	185
orf19.1693	CAS4	-0.26401	0.0459467	0.17443	-0.482878	0.00284392	0.0114409	-0.253581	0.147646	0.243923	0.688236	0.00464224	0.0130886	0.704043	0.0931891	0.166556	1.6564	1.29807e-09	7.33586e-09	-0.397028	0.0272719	0.0738468	0.126638	0.470911	0.553478	0.433332	0.0447309	0.0682992		orf19.1693	1460	1148	1398	1335.33	1281	1309	1107	1232.33	770	1042	1022	944.667	864	1286	946	1032	1310	1961	1535
orf19.1697		-0.031121	0.864544	0.943318	-0.831556	0.00405644	0.0149375	-1.1524	1.45195e-07	1.86276e-06	0.986593	0.00367781	0.010772	0.420534	0.308685	0.426924	-0.204666	0.554369	0.626654	0.317788	0.0894495	0.186938	-0.0824336	0.681748	0.743757	-0.83207	3.467e-05	9.07088e-05		orf19.1697	3787	3682	4869	4112.67	3705	4846	5006	4519	1123	2676	2434	2077.67	1456	2554	1835	1948.33	6101	3807	3987
orf19.1698		0.191778	0.204986	0.436759	0.208364	0.138415	0.223159	0.227178	0.137413	0.230585	-0.0408497	0.807519	0.863764	-0.567174	0.055707	0.108037	-0.321221	0.0380416	0.0624535	-0.53595	0.000397675	0.00226544	-0.637641	5.69011e-08	2.35153e-07	-0.860125	1.92123e-08	7.77164e-08		orf19.1698	866	613	734	737.667	975	781	1106	954	962	739	875	858.667	982	1201	1166	1116.33	887	951	737
orf19.1699	BZZ1	-0.0229282	0.876028	0.947119	0.316647	0.02856	0.0668007	0.432171	0.00405357	0.0136666	-0.275596	0.13015	0.213519	-0.0445144	0.813946	0.873238	-0.312421	0.0226101	0.0392455	-0.0469272	0.775055	0.858808	0.0373838	0.782727	0.827813	-0.272597	0.0945156	0.133677		orf19.1699	1628	1019	1248	1298.33	1539	1204	1524	1422.33	1789	1455	1629	1624.33	1640	1946	2194	1926.67	1721	1250	1170
orf19.17	SCP1	0.0778241	0.750769	0.882136	0.542119	0.0684812	0.129725	0.242092	0.299422	0.421079	-0.549737	0.109262	0.185737	-0.479181	0.141959	0.233337	-0.312482	0.305215	0.378606	-0.00482147	0.983327	0.991251	0.129374	0.634126	0.701956	0.693311	0.00148721	0.0029935		orf19.17	77	69	51	65.6667	100	78	62	80	149	73	96	106	92	100	94	95.3333	72	51	89
orf19.1700	RPS7A	-0.32513	0.0169816	0.0870693	-0.318727	0.0404718	0.0868766	-0.560027	0.000246111	0.00131008	-1.24141	0.000807817	0.00291223	-1.7402	0.00228775	0.00713953	-3.34768	1.4266e-12	1.12003e-11	-0.691022	7.42156e-05	0.000547428	-4.24327	3.51118e-77	7.09145e-75	-5.88921	7.07879e-79	9.44944e-77		orf19.1700	47065	36199	52341	45201.7	35529	39430	44154	39704.3	29753	38068	39951	35924	22617	31254	26205	26692	24866	9187	8298
orf19.1701	RKI1	-0.479618	0.0068265	0.0452238	-0.57144	0.0253702	0.0610334	0.938959	3.35901e-09	6.2984e-08	-1.58494	0.000709398	0.0026039	-1.34794	0.00200884	0.00639446	-1.65947	7.25816e-07	2.85278e-06	-0.98352	0.0001242	0.000856517	-3.93446	8.08067e-150	1.26483e-146	-4.15245	1.37105e-34	3.36014e-33		orf19.1701	1183	865	1556	1201.33	809	941	1006	918.667	499	764	1026	763	1516	1954	1944	1804.67	408	97	78
orf19.1702	ARF3	-0.0509609	0.731778	0.873616	0.464936	0.00395219	0.0146632	0.398649	0.037239	0.0816434	-1.43014	1.17988e-06	9.24705e-06	-0.357509	0.141707	0.232985	-1.41293	2.51015e-14	2.33277e-13	-0.733678	0.00112255	0.0054319	-0.117668	0.559838	0.636836	0.0240714	0.910501	0.929388		orf19.1702	1104	936	1294	1111.33	1161	1059	1385	1201.67	1803	1414	1477	1564.67	1359	1469	1966	1598	817	359	494
orf19.1704	FOX3	-0.262223	0.0462531	0.175046	-0.150331	0.193662	0.29061	0.407041	0.0192344	0.0480782	-1.42325	2.17786e-17	9.21468e-16	0.398356	0.224717	0.335845	0.52044	0.0831098	0.124605	-0.398919	0.113911	0.225336	-1.55716	2.63651e-15	2.11631e-14	-1.29929	2.16084e-06	6.70812e-06		orf19.1704	891	623	842	785.333	671	674	823	722.667	740	700	672	704	786	982	1139	969	246	278	267
orf19.1706	MET18	-0.189291	0.220186	0.455923	-0.265664	0.0698885	0.131751	-0.723276	8.21932e-05	0.000501676	-0.125374	0.58224	0.679726	-0.37639	0.160706	0.257392	0.0906463	0.530909	0.605195	-0.642608	0.00139622	0.00647395	-0.786906	0.00904	0.016696	-0.608464	0.0130452	0.0222466		orf19.1706	681	436	550	555.667	483	588	534	535	400	467	506	457.667	257	335	362	318	521	323	448
orf19.1707		-0.295788	0.30698	0.552634	-0.255248	0.451078	0.562765	-0.945397	0.0226698	0.0545474	-0.584677	0.175231	0.270197	0.133248	0.759659	0.83149	0.319039	0.373166	0.450168	-0.0894408	0.827625	0.894629	0.123475	0.825782	0.864152	-0.0331434	0.955491	0.964406		orf19.1707	27	10	25	20.6667	9	19	19	15.6667	17	11	20	16	4	5	9	6	13	7	10
orf19.1708		-0.239327	0.349496	0.596014	-1.52186	3.69892e-06	8.36009e-05	-1.35149	4.75236e-05	0.000318388	0.875477	0.0436957	0.0874472	1.14471	0.00532413	0.0148152	0.962897	0.0126749	0.0234403	-1.27036	5.83175e-06	5.83642e-05	0.0747968	0.789988	0.834224	0.329325	0.255628	0.322245		orf19.1708	461	542	676	559.667	325	722	466	504.333	63	200	164	142.333	114	255	137	168.667	522	184	239
orf19.1709		-0.176594	0.244585	0.483824	-0.264622	0.0872166	0.156518	0.317807	0.0513071	0.105212	-1.57925	2.37319e-17	9.97377e-16	-0.46983	0.125333	0.211161	-0.490652	0.0479431	0.0768388	-0.704535	0.000195539	0.00124425	-1.73497	7.69908e-30	1.47921e-28	-1.57981	1.61155e-10	8.11468e-10		orf19.1709	694	476	741	637	566	574	721	620.333	445	536	591	524	642	851	846	779.667	199	163	163
orf19.171	DBP2	-0.423518	0.0383034	0.155935	-0.875155	0.000437045	0.00269291	-1.62025	2.14091e-07	2.62114e-06	0.351034	0.249253	0.355813	-0.437322	0.327159	0.446303	-0.355074	0.413396	0.490863	-0.794142	0.0089568	0.0302837	-0.644575	0.037593	0.0602276	-0.781837	0.0135306	0.0230057		orf19.171	10109	8296	12002	10135.7	7780	10167	6074	8007	3206	6063	6073	5114	1555	3546	1536	2212.33	5548	8309	6654
orf19.1710	ALI1	-0.360239	0.0363173	0.150799	-0.310101	0.0139244	0.038536	0.101231	0.598972	0.697981	-0.79114	2.12698e-08	2.45741e-07	-1.74847	4.6187e-18	1.60098e-16	-1.79579	1.43396e-30	4.61293e-29	-0.392024	0.0152779	0.0467532	-1.97864	8.32475e-17	7.46723e-16	-2.64824	3.00162e-41	9.65752e-40		orf19.1710	4379	2902	3572	3617.67	3235	3459	2451	3048.33	2597	2960	3130	2895.67	2809	3836	3254	3299.67	1741	1667	1707
orf19.1711	END3	0.0280436	0.864221	0.943212	0.376772	0.0124372	0.035233	0.203383	0.254575	0.372787	-0.37449	0.0252731	0.0556861	-0.0328487	0.884719	0.923735	-0.439776	0.00456636	0.00932751	0.0198432	0.928291	0.957845	0.371011	0.0264495	0.0440661	0.308861	0.159252	0.213038		orf19.1711	1159	691	866	905.333	971	900	1211	1027.33	1267	1035	1245	1182.33	1035	1135	1381	1183.67	924	846	1014
orf19.1712	GEA2	-0.331886	0.0126135	0.0705837	-0.200588	0.167476	0.259556	-0.237618	0.0792441	0.149577	0.993067	6.97269e-07	5.73758e-06	0.713909	0.000477825	0.00183246	0.506504	0.0160568	0.0290104	0.808753	2.03192e-08	3.42579e-07	1.44298	1.8583e-18	1.91048e-17	1.16999	9.47977e-08	3.51306e-07		orf19.1712	1583	1269	1377	1409.67	1283	1283	1161	1242.33	1099	1321	1268	1229.33	1007	1100	1030	1045.67	2219	2717	2770
orf19.1714	PGA44	0.194665	0.494883	0.718063	0.030945	0.927438	0.948264	-1.58725	4.16074e-06	3.75972e-05	-0.63079	0.106257	0.181799	-0.694608	0.0376158	0.0774793	0.291242	0.277646	0.350297	-0.385998	0.341614	0.495662	-1.47394	0.00754524	0.0141524	0.073737	0.884652	0.907358		orf19.1714	50	11	39	33.3333	60	35	39	44.6667	30	30	39	33	14	8	12	11.3333	15	32	14
orf19.1715	IRO1	-0.077445	0.68359	0.844322	0.767397	1.33644e-06	4.15507e-05	0.481944	0.0488795	0.101498	-1.65169	6.82769e-25	6.38134e-23	-1.38247	1.96119e-13	4.14293e-12	-1.26819	1.01684e-18	1.43987e-17	-1.07083	3.82024e-07	5.00955e-06	-1.04836	9.5965e-07	3.41579e-06	-0.842405	0.000176265	0.000413725		orf19.1715	1380	771	1112	1087.67	1330	823	1251	1134.67	1942	1581	2122	1881.67	1490	1286	2044	1606.67	599	662	537
orf19.1716	URA3	-0.401853	0.0153823	0.0816166	-0.632004	0.0125108	0.0354094	-0.478351	0.0374439	0.082035	-0.201332	0.554378	0.655621	-0.623384	0.0479987	0.0949681	-0.997564	0.000459955	0.00114952	-0.444914	0.0449223	0.109547	-0.863892	0.000123808	0.000324617	-0.951259	7.24851e-05	0.000181618		orf19.1716	1123	1003	1291	1139	896	1080	848	941.333	436	852	804	697.333	488	913	605	668.667	926	468	476
orf19.1717		-0.457277	0.0316852	0.137508	-0.77411	2.60824e-05	0.00031014	-0.182018	0.505533	0.620631	0.445246	0.0546546	0.10508	0.719425	0.00470489	0.0133083	1.06764	1.81806e-08	8.88214e-08	-0.328905	0.170348	0.303051	0.181573	0.452348	0.53457	0.582646	0.0170987	0.0283877		orf19.1717	178	128	161	155.667	131	141	85	119	73	96	95	88	76	139	99	104.667	116	138	121
orf19.1718	ZCF8	-0.353604	0.0387606	0.156774	-0.181104	0.374147	0.48583	-0.340744	0.0417186	0.0893623	0.686474	0.00291052	0.00878769	-0.206631	0.448816	0.569291	0.182271	0.452057	0.529157	0.51821	0.00156399	0.00712508	0.768591	1.35957e-06	4.7475e-06	0.718405	1.9342e-05	5.26014e-05		orf19.1718	683	434	473	530	422	491	436	449.667	359	489	540	462.667	312	411	336	353	680	821	836
orf19.1719	SGA1	-0.0779138	0.633457	0.816955	0.119207	0.509836	0.617425	0.821054	0.000303068	0.00156006	0.639028	0.0766402	0.138821	-0.184198	0.467178	0.586098	0.104223	0.56571	0.636881	0.965637	9.75043e-05	0.000693845	0.678816	0.001607	0.00345754	0.195431	0.414205	0.487981		orf19.1719	576	316	426	439.333	509	425	440	458	540	441	441	474	962	658	864	828	394	1060	932
orf19.172	RPC19	-0.093978	0.679934	0.841996	-1.10498	0.000255568	0.00177065	-1.43184	6.65394e-08	9.30527e-07	0.200023	0.60595	0.697493	0.188182	0.683022	0.769212	-0.65026	0.118817	0.169883	-0.353921	0.223073	0.368937	-0.751515	0.00114961	0.0025362	-1.16224	3.91488e-08	1.53034e-07		orf19.172	1395	1228	2001	1541.33	1086	1613	2066	1588.33	307	776	719	600.667	407	693	503	534.333	1062	441	700
orf19.1720		0.0668098	0.695171	0.851745	-0.929268	6.62823e-06	0.000119155	0.17019	0.345607	0.467599	1.12691	9.67966e-05	0.000457464	1.62745	1.26538e-07	1.1814e-06	2.16859	2.37893e-19	3.60459e-18	0.383585	0.017536	0.0520833	1.47276	1.55337e-15	1.27299e-14	1.81884	2.28981e-12	1.39073e-11		orf19.1720	329	308	338	325	363	433	361	385.667	143	197	150	163.333	365	522	430	439	551	290	345
orf19.1721	NCE103	-0.481923	0.0151803	0.0807639	-1.12142	1.66355e-05	0.000222687	0.00469298	0.982041	0.989917	-0.46576	0.400924	0.513727	-0.662364	0.212541	0.321577	-1.32409	0.0040705	0.00838563	-0.84367	0.000488725	0.00270769	-1.56799	5.44313e-16	4.61156e-15	-1.14492	0.00160675	0.00321657		orf19.1721	983	712	1255	983.333	676	902	637	738.333	248	468	484	400	621	821	798	746.667	557	26	29
orf19.1722		-0.337515	0.205299	0.437128	-0.852323	0.0168694	0.0447731	0.00318516	0.992915	0.996907	-0.330178	0.553088	0.654466	-0.669479	0.282083	0.400133	-0.807763	0.128232	0.180927	-0.582043	0.110274	0.219459	-1.06656	0.0197391	0.0337299	-0.920193	0.0722165	0.104542		orf19.1722	35	21	44	33.3333	24	33	22	26.3333	5	18	19	14	14	42	25	27	24	0	3
orf19.1723		0.0463476	0.765375	0.890268	0.414684	0.00478245	0.0170474	1.057	7.42971e-11	1.76392e-09	-1.1113	0.000119152	0.000551872	-1.07995	0.00170388	0.00557077	-1.41508	2.05493e-11	1.43547e-10	-0.0883754	0.698167	0.799237	-0.996699	4.42317e-15	3.48784e-14	-1.10393	8.7711e-07	2.86465e-06		orf19.1723	564	386	540	496.667	561	477	683	573.667	762	568	675	668.333	1133	1245	1269	1215.67	423	191	290
orf19.1724		-0.315236	0.205816	0.437667	-0.317448	0.401497	0.513646	0.67945	0.127892	0.217524	0.0470004	0.932965	0.955549	0.472835	0.444127	0.565088	1.01679	0.0785171	0.118398	0.0527085	0.898327	0.940897	-0.479671	0.429566	0.512972	0.0465687	0.941623	0.953784		orf19.1724	2	3	9	4.66667	1	2	3	2	3	2	3	2.66667	6	7	3	5.33333	7	1	1
orf19.1725		-0.296905	0.063634	0.213524	0.405504	0.00303594	0.0119938	-0.790678	0.00186416	0.00726579	0.0261878	0.893611	0.926916	-1.19937	0.00341518	0.0101405	-0.744305	0.00580407	0.0115657	0.672516	0.017362	0.0517385	0.369735	0.167049	0.227516	-0.299215	0.274519	0.343504		orf19.1725	419	302	342	354.333	374	273	306	317.667	438	460	529	475.667	121	259	147	175.667	531	583	386
orf19.1727	PMC1	-0.369271	0.0557001	0.195692	-0.293316	0.133287	0.217258	0.0636883	0.787641	0.851146	0.315299	0.179505	0.275303	-0.24201	0.329055	0.448509	0.0635137	0.778577	0.825953	-0.136657	0.467144	0.617043	0.893266	2.04677e-06	7.01028e-06	1.3682	1.1587e-08	4.78269e-08		orf19.1727	1749	988	1368	1368.33	1215	1293	866	1124.67	841	1194	1231	1088.67	870	1558	1159	1195.67	1295	1699	1233
orf19.1728		-0.0448236	0.87213	0.946365	0.450628	0.24129	0.346733	0.808746	0.0519756	0.106231	-0.112389	0.815671	0.869564	1.40542	0.000912718	0.00324626	2.6211	4.92322e-14	4.45647e-13	0.584459	0.108888	0.217186	1.83071	8.80043e-07	3.15214e-06	2.61839	2.42378e-13	1.61774e-12		orf19.1728	7	2	6	5	7	4	4	5	12	5	9	8.66667	13	12	9	11.3333	7	10	7
orf19.1729		-0.126604	0.498025	0.720947	0.529473	0.0278256	0.0654016	0.0807434	0.664424	0.755264	-0.472867	0.0464933	0.0919876	-0.453526	0.0962033	0.170986	-0.0976236	0.703365	0.759939	-0.177151	0.352806	0.506961	-0.0548916	0.828728	0.866511	0.336853	0.126666	0.173516		orf19.1729	395	221	251	289	272	305	292	289.667	564	340	395	433	283	280	355	306	311	306	327
orf19.173		0.2416	0.371416	0.613517	1.11701	2.49889e-05	0.000301799	0.701852	0.0322684	0.0725545	-1.10323	1.40611e-05	8.47456e-05	-1.97681	3.16629e-06	2.15693e-05	-1.69409	6.46079e-15	6.38245e-14	-0.916043	0.000171217	0.00111373	-1.07839	7.13128e-06	2.2699e-05	-1.20786	2.75918e-06	8.4362e-06		orf19.173	1903	684	1065	1217.33	2095	838	2155	1696	3179	2237	3294	2903.33	3395	2097	3292	2928	1032	1670	1251
orf19.1730		-0.0539635	0.666657	0.833488	0.419684	0.00113344	0.00567448	0.247523	0.0559007	0.112631	-0.502233	0.000730052	0.00267032	-0.520005	0.0114179	0.0284948	-0.63764	9.35483e-06	3.08046e-05	-0.210562	0.151305	0.279261	-0.127772	0.281317	0.357472	-0.00779557	0.95885	0.967019		orf19.1730	1711	1138	1508	1452.33	1637	1338	1696	1557	2144	1670	2056	1956.67	1695	1879	1953	1842.33	1550	1463	1226
orf19.1734		-0.0820338	0.510754	0.730902	0.0535011	0.67281	0.757443	-0.119196	0.291807	0.4126	-0.643307	5.89483e-05	0.000297689	-0.36194	0.0713674	0.132827	-0.452896	0.00864725	0.0165935	-0.618806	3.50017e-05	0.000281047	-0.423885	0.0188788	0.0324726	0.144495	0.405843	0.479942		orf19.1734	2527	1585	2000	2037.33	2280	2002	2120	2134	2235	1996	2087	2106	1889	2045	1914	1949.33	1629	1190	1316
orf19.1735		-0.384323	0.143221	0.354365	-1.12826	2.28953e-05	0.000283938	-0.769427	0.0178066	0.0451052	0.318805	0.455471	0.56568	1.15489	0.000141256	0.000631226	1.24689	0.000242141	0.000634748	-0.0830302	0.776338	0.859773	0.547036	0.116417	0.165393	1.23191	3.40354e-05	8.92717e-05		orf19.1735	70	77	107	84.6667	40	85	72	65.6667	31	30	43	34.6667	28	45	33	35.3333	86	26	30
orf19.1736		0.578811	0.00396975	0.0306441	0.24059	0.230791	0.334731	0.35983	0.0630582	0.123655	0.130164	0.572339	0.671575	-0.169373	0.502305	0.618688	-0.47635	0.0661279	0.101647	-0.0247393	0.892298	0.93662	-0.693048	0.00111902	0.00247131	-2.20013	6.06279e-14	4.26435e-13		orf19.1736	81	49	68	66	126	94	131	117	82	75	79	78.6667	129	156	169	151.333	78	95	93
orf19.1737		-0.0160346	0.954169	0.981941	-0.222668	0.564123	0.665847	-0.111542	0.800551	0.859907	1.15605	0.0351561	0.0732117	0.592179	0.332019	0.451374	0.777786	0.1628	0.221145	1.11351	0.00489593	0.0184705	0.452258	0.446121	0.529108	0.00456264	0.994419	0.995212		orf19.1737	7	3	4	4.66667	4	4	7	5	3	3	4	3.33333	5	5	3	4.33333	3	26	11
orf19.1738	UGP1	0.16412	0.24811	0.488394	0.561124	1.18495e-05	0.000178577	0.49324	0.00274236	0.00989787	-0.0255389	0.884109	0.92072	-0.214916	0.53776	0.649843	-1.13195	0.00156348	0.00350097	0.271101	0.108163	0.216015	-0.651585	2.09481e-06	7.16701e-06	-1.77089	2.72311e-08	1.08406e-07		orf19.1738	8801	6398	8386	7861.67	10263	8055	11509	9942.33	13314	10318	11594	11742	13157	13628	15300	14028.3	11355	11197	12869
orf19.1738.1		-0.305183	0.186619	0.41269	-0.221055	0.149755	0.23728	-0.460351	0.0818472	0.153332	-0.255539	0.169563	0.263541	0.661486	0.0527853	0.103331	-0.00503046	0.986845	0.988736	0.152533	0.554037	0.688635	-0.549711	0.000625332	0.00144526	-0.357624	0.0622139	0.0914979		orf19.1738.1	1449	1290	1713	1484	926	1051	1884	1287	1224	1369	1223	1272	800	1009	894	901	1226	917	1139
orf19.1741	DIT1	-0.242512	0.325296	0.572215	0.445479	0.0772762	0.142239	0.0311734	0.894508	0.928564	1.14091	3.89071e-05	0.000205081	0.784439	0.0672491	0.126475	1.26583	5.04198e-07	2.03791e-06	1.05915	1.48705e-07	2.0716e-06	1.86954	2.79433e-23	3.99436e-22	2.11853	5.05553e-18	4.89481e-17		orf19.1741	131	50	88	89.6667	100	68	68	78.6667	133	104	137	124.667	69	97	75	80.3333	210	351	326
orf19.1742	HEM3	-0.563886	0.00015593	0.00239849	-0.288602	0.0626398	0.120937	-0.65954	0.00709382	0.0214083	0.0500128	0.787926	0.849425	-0.642815	0.0816621	0.149025	-1.40422	3.75386e-10	2.26098e-09	0.542957	0.0245716	0.0684004	-0.524596	0.0283661	0.0468725	-0.928017	0.000387411	0.000863758		orf19.1742	1945	1527	2286	1919.33	1409	1529	1275	1404.33	1339	1545	1800	1561.33	717	1237	634	862.667	1645	1511	1815
orf19.1743	ACS1	0.136856	0.349236	0.595896	0.897405	0.000542204	0.00317286	0.591607	0.000797654	0.00356263	-1.08628	0.000206068	0.00088444	-1.15895	0.000403988	0.00158811	-0.896354	0.00338007	0.00707954	-0.0922319	0.577133	0.707836	-0.44063	0.0136923	0.0244169	-0.611822	0.0051305	0.00931926		orf19.1743	2903	1808	2372	2361	3334	2433	2960	2909	6935	3262	4200	4799	4569	4023	4587	4393	2667	1974	1941
orf19.1744	HEM4	0.272863	0.0424175	0.166783	0.142234	0.356898	0.468208	-0.00861517	0.959549	0.976756	-0.130875	0.541854	0.644462	-0.167197	0.562106	0.671872	-0.586227	0.00377987	0.00783579	0.216028	0.359586	0.513518	-0.0549058	0.759348	0.809101	0.0437251	0.842067	0.873244		orf19.1744	839	490	718	682.333	900	891	975	922	747	635	873	751.667	936	817	967	906.667	623	645	821
orf19.1745		0.457619	0.0934166	0.272102	1.07514	0.000876244	0.00464797	0.571855	0.0415822	0.0891877	-0.341347	0.272075	0.381063	-0.381212	0.297394	0.416032	-0.107978	0.762378	0.811539	-0.403031	0.0905232	0.188615	-0.20294	0.424512	0.508002	0.402753	0.125631	0.1724		orf19.1745	86	29	44	53	129	62	86	92.3333	178	80	149	135.667	157	121	145	141	95	117	108
orf19.1746		0.259049	0.28341	0.526284	-0.414186	0.128648	0.211409	-1.02842	0.00493467	0.0159648	0.217207	0.576608	0.675027	1.61304	0.000172049	0.000745981	1.52985	0.000252916	0.000660508	0.398312	0.29982	0.454195	1.9941	6.06569e-07	2.20798e-06	2.63252	1.16315e-12	7.2397e-12		orf19.1746	87	51	63	67	110	107	63	93.3333	41	63	38	47.3333	48	48	16	37.3333	95	40	43
orf19.1747	KIP2	0.0561007	0.749062	0.881623	-0.75187	0.00332429	0.0128323	-0.879528	0.000696573	0.00317939	0.587003	0.141087	0.227527	0.491256	0.144491	0.236446	0.484858	0.156859	0.214373	1.15417	1.39679e-05	0.000127175	2.21698	3.51146e-18	3.52894e-17	1.93815	1.28248e-13	8.79377e-13		orf19.1747	832	602	691	708.333	925	899	655	826.333	284	544	338	388.667	334	618	329	427	1145	399	448
orf19.1748		0.621565	0.017267	0.0877398	0.336313	0.261981	0.369236	0.20003	0.427473	0.547628	0.172272	0.566758	0.666486	1.30688	0.000736973	0.00270396	1.74019	1.72836e-08	8.47694e-08	0.300718	0.151957	0.279968	1.16858	2.55747e-06	8.63663e-06	1.63563	1.59844e-11	8.97015e-11		orf19.1748	70	26	54	50	139	78	80	99	85	45	65	65	101	121	121	114.333	66	89	72
orf19.175		-0.150091	0.262412	0.504046	0.171864	0.253249	0.360019	-0.105876	0.400928	0.522384	0.334811	0.0478693	0.0943821	-0.240564	0.307118	0.425637	-0.124936	0.503196	0.579821	0.646325	1.17356e-05	0.000109398	1.18225	1.12155e-20	1.34522e-19	1.23396	1.04602e-08	4.33469e-08		orf19.175	523	391	438	450.667	486	410	463	453	445	507	588	513.333	380	460	416	418.667	645	687	671
orf19.1750	SLR1	0.130522	0.327956	0.573134	0.246929	0.0431725	0.0908911	-0.266617	0.116271	0.202115	-0.273483	0.055283	0.106028	-0.834361	0.00253617	0.0077885	-1.16586	1.91267e-07	8.15648e-07	0.00603235	0.981531	0.989811	-0.666245	0.0160863	0.0281882	-1.15517	9.87768e-05	0.000241703		orf19.1750	5074	4304	4957	4778.33	6703	5646	5435	5928	6174	5237	5853	5754.67	5056	5275	4216	4849	5717	4764	4219
orf19.1751	SPT23	0.0247108	0.887335	0.953686	0.199778	0.106515	0.182639	-0.300101	0.152379	0.250383	0.0469604	0.645973	0.730555	-1.12386	1.76017e-13	3.75623e-12	-1.32826	4.15055e-42	2.38866e-40	0.670737	0.000281414	0.00168444	-0.0352497	0.862481	0.892118	-0.307713	0.188676	0.247079		orf19.1751	4416	2741	3401	3519.33	4990	3529	3459	3992.67	3894	3959	4264	4039	3475	3230	2755	3153.33	4661	4216	4022
orf19.1753	PUS7	-0.0246013	0.910708	0.964288	-1.04021	0.000313202	0.00207185	-1.04936	0.000146476	0.000834484	-0.103782	0.778469	0.841302	0.113045	0.73806	0.813812	0.156083	0.620044	0.686598	-1.19539	3.78864e-07	4.97856e-06	-0.828186	0.000506419	0.00118797	-0.663169	0.00658192	0.0117549		orf19.1753	2450	2340	3442	2744	2863	3864	2284	3003.67	636	1431	1424	1163.67	1141	1884	1024	1349.67	1665	743	943
orf19.1754		0.457645	0.00200207	0.0182525	0.563437	0.00547404	0.0189285	0.381853	0.027059	0.062973	-1.02501	5.60572e-06	3.71461e-05	-0.123357	0.621695	0.721099	-0.123962	0.574084	0.644573	-0.173994	0.345282	0.499592	0.207486	0.233305	0.304889	0.58488	0.004087	0.00756842		orf19.1754	1464	922	1196	1194	2197	1660	1747	1868	2297	1386	1759	1814	2529	2296	2457	2427.33	1054	815	800
orf19.1755	SET2	-0.0376486	0.84082	0.93184	-0.648693	0.00620686	0.0208164	-0.668637	0.015859	0.0410207	1.19269	7.8903e-06	5.02635e-05	0.250069	0.388017	0.510467	0.335781	0.21543	0.281188	0.469799	0.0605776	0.13839	0.520425	0.0435176	0.0685443	0.602493	0.028152	0.0448972		orf19.1755	2257	1845	2174	2092	2431	2670	1725	2275.33	889	1661	1260	1270	1178	1972	957	1369	3358	3319	2854
orf19.1756	GPD1	-0.541894	0.0108802	0.0628155	1.28752	6.20766e-06	0.000113355	1.56946	9.21888e-09	1.6124e-07	-0.490115	0.341898	0.454847	-2.67462	3.79402e-12	6.76241e-11	-3.16434	1.66712e-24	3.70845e-23	0.106251	0.737161	0.8308	-2.8386	3.96731e-22	5.25144e-21	-3.59001	2.08049e-22	2.74223e-21		orf19.1756	2281	874	1757	1637.33	1264	1045	1101	1136.67	6331	3074	4441	4615.33	4457	2435	4327	3739.67	7182	787	1055
orf19.1757		0.0801968	0.705559	0.857727	-0.784969	0.0113368	0.0327553	-0.720054	0.0134216	0.0358906	1.67003	1.68661e-06	1.27864e-05	1.64683	1.05139e-05	6.26443e-05	1.91635	1.70288e-07	7.30656e-07	0.917856	0.000313832	0.00184668	2.20979	4.82518e-18	4.78013e-17	2.66262	5.70075e-21	6.87817e-20		orf19.1757	345	353	411	369.667	438	553	345	445.333	100	279	188	189	190	388	194	257.333	824	710	634
orf19.1759	PHO23	0.229904	0.0609485	0.207764	-0.115152	0.276756	0.384929	-0.463846	0.00487191	0.0158229	0.265125	0.0375309	0.0770384	0.419077	0.0280168	0.0602748	0.152979	0.196046	0.259232	0.26045	0.142267	0.266591	0.728875	5.55188e-05	0.000154079	0.821341	7.91888e-05	0.000197233		orf19.1759	935	652	905	830.667	1200	1074	1006	1093.33	743	781	767	763.667	760	909	673	780.667	1003	922	919
orf19.176	OPT4	0.163386	0.536456	0.754032	0.84175	0.0122267	0.0347925	3.20346	4.87179e-27	4.82848e-25	-0.195394	0.610751	0.701233	-0.0498782	0.903994	0.936226	0.613316	0.0970201	0.142631	-1.08946	0.000877003	0.00440615	-2.26258	3.42663e-17	3.18311e-16	-2.03816	8.57303e-15	6.53551e-14		orf19.176	52	30	32	38	71	40	38	49.6667	127	41	81	83	479	533	887	633	62	90	65
orf19.1760	RAS1	0.185118	0.168704	0.389054	-0.394828	0.00135134	0.00648934	0.212365	0.272889	0.392341	0.4709	0.0218567	0.0490738	0.577379	0.0112705	0.0282056	0.329952	0.0518409	0.0822661	0.609913	0.000552193	0.00300868	0.830855	2.9608e-05	8.60212e-05	0.27376	0.184431	0.242634		orf19.1760	5661	4332	6236	5409.67	7339	7219	6169	6909	3685	4030	4560	4091.67	8252	9383	6470	8035	4899	6118	6560
orf19.1761		0.0881423	0.599991	0.794181	0.0902801	0.440818	0.552728	-0.292699	0.122744	0.210902	0.145715	0.414805	0.526558	0.819673	5.22582e-05	0.000261041	0.545819	6.47472e-05	0.000186177	0.608178	0.000185583	0.00119776	1.56155	6.23649e-33	1.37488e-31	1.83917	5.65904e-16	4.71512e-15		orf19.1761	807	567	778	717.333	778	720	1072	856.667	831	703	757	763.667	657	766	641	688	793	856	953
orf19.1762	OCA1	0.265851	0.0877417	0.261904	-0.0907381	0.414781	0.527718	-0.117065	0.503958	0.619431	0.0564083	0.690643	0.771048	-0.103983	0.557783	0.66836	-0.14578	0.26235	0.33321	-0.24328	0.152764	0.280792	0.229926	0.206506	0.273893	0.228851	0.240567	0.30584		orf19.1762	704	488	695	629	1000	841	723	854.667	552	571	644	589	779	793	766	779.333	617	636	634
orf19.1763	IFR1	0.372601	0.102924	0.290579	0.87286	0.00303498	0.0119938	2.26704	3.23326e-19	1.85216e-17	-0.174972	0.64559	0.730517	1.22543	0.00013742	0.000614961	1.88256	8.81423e-09	4.49987e-08	0.203979	0.403274	0.557085	1.44975	2.2717e-07	8.74193e-07	2.68764	2.85358e-20	3.25516e-19		orf19.1763	55	37	36	42.6667	64	58	75	65.6667	125	59	84	89.3333	391	277	419	362.333	46	96	94
orf19.1764		0.190167	0.168215	0.388786	0.101654	0.528841	0.635873	0.522675	0.00431985	0.0143704	-0.174017	0.349328	0.462081	0.484526	0.0225434	0.0503693	0.674722	0.000158151	0.000426151	-0.0124428	0.943528	0.966812	0.315338	0.0578036	0.0883781	0.726898	0.000192332	0.000448085		orf19.1764	1356	974	1145	1158.33	1624	1524	1320	1489.33	1478	1066	1207	1250.33	2310	2007	2138	2151.67	1271	1004	1133
orf19.1765		0.0076904	0.970979	0.990901	-0.503311	0.00322967	0.0125446	-1.0316	0.00641378	0.0197669	1.69027	1.26028e-10	2.20443e-09	0.831448	0.000170544	0.000740991	0.854242	2.04679e-05	6.40376e-05	0.929447	0.00752938	0.0262814	0.519613	0.199394	0.265337	0.19298	0.63618	0.698162		orf19.1765	295	221	295	270.333	300	385	222	302.333	161	214	186	187	67	237	65	123	507	782	708
orf19.1766		0.209899	0.463607	0.691894	-0.00363834	0.990431	0.992977	0.790045	0.0180861	0.0457204	1.1208	0.00233257	0.00727054	3.05222	1.26438e-22	6.66616e-21	4.02374	5.84038e-51	4.88489e-49	-0.567506	0.0396413	0.0993812	0.750114	0.00118321	0.00260574	2.36246	9.54551e-26	1.53168e-24		orf19.1766	34	15	26	25	55	31	19	35	25	19	30	24.6667	61	62	78	67	38	70	74
orf19.1767		-0.0500504	0.797315	0.907891	-0.454458	0.0288376	0.0671607	-0.35534	0.118263	0.204553	1.51611	7.32807e-07	5.99065e-06	1.31783	1.47657e-06	1.08351e-05	1.15102	8.94957e-07	3.4719e-06	0.791445	8.93872e-05	0.000642663	0.95505	2.03067e-05	6.06007e-05	0.981986	1.11974e-05	3.1461e-05		orf19.1767	241	180	180	200.333	225	245	177	215.667	117	165	147	143	132	216	153	167	307	552	518
orf19.1768		-0.443623	0.0269585	0.121997	-0.168268	0.319787	0.430743	-0.313627	0.235165	0.35053	0.235279	0.304226	0.41568	0.161406	0.595175	0.700679	1.26879	2.2837e-07	9.60808e-07	0.121828	0.637246	0.752606	-0.147325	0.576304	0.652131	0.573598	0.0428195	0.0657005		orf19.1768	152	104	136	130.667	131	81	95	102.333	109	105	133	115.667	55	83	103	80.3333	119	163	139
orf19.1769		-0.0119522	0.925631	0.970545	-0.0191657	0.882027	0.913361	-0.266883	0.0514028	0.105249	-0.181629	0.409742	0.521823	0.189455	0.389927	0.512119	-0.180766	0.282832	0.355552	-0.346571	0.0296645	0.0788909	-0.0374249	0.843258	0.877454	-0.00743427	0.965543	0.972518		orf19.1769	505	331	424	420	459	442	490	463.667	441	382	417	413.333	347	440	362	383	335	327	449
orf19.177		-0.660199	0.00130522	0.0130627	-1.31195	7.63985e-06	0.00013165	-0.814187	0.0273552	0.0635675	0.911456	0.00878091	0.0227497	-0.256237	0.562738	0.672499	-0.0584351	0.867859	0.89777	0.839294	0.0143309	0.0443104	1.14637	0.00226674	0.00473859	0.960895	0.0122278	0.0209724		orf19.177	452	374	492	439.333	253	372	236	287	80	210	148	146	90	268	74	144	279	309	331
orf19.1770	CYC1	-0.237086	0.114921	0.310416	-0.395766	0.0788499	0.144539	-0.332616	0.0387397	0.0842237	0.201411	0.458838	0.569185	-1.05365	0.00269922	0.00821287	-2.10272	2.24449e-08	1.08056e-07	0.406397	0.0297105	0.0789798	-1.24465	6.34336e-18	6.22504e-17	-1.9895	5.10141e-33	1.1513e-31		orf19.1770	7971	6542	9619	8044	6780	7244	8590	7538	4091	6581	7233	5968.33	5384	7009	5422	5938.33	5960	7394	7884
orf19.1771	CWC22	-0.117676	0.613581	0.804327	-1.0104	7.02306e-05	0.000667833	-0.835718	0.00342483	0.0119135	1.64154	3.73289e-10	6.05579e-09	1.61492	1.21722e-08	1.33279e-07	1.73123	2.20964e-12	1.70703e-11	0.898377	0.000185935	0.00119776	1.87067	3.49644e-17	3.24314e-16	2.19001	1.14939e-17	1.08278e-16		orf19.1771	323	361	356	346.667	313	475	278	355.333	122	205	150	159	153	260	150	187.667	535	515	598
orf19.1772		-0.15677	0.575435	0.780706	-1.63415	2.58303e-11	2.30185e-08	-1.15747	0.00253067	0.00927252	1.19248	2.43667e-05	0.000137146	0.626601	0.0235038	0.0519968	1.06324	1.4988e-05	4.7823e-05	0.133779	0.631679	0.7495	0.962965	0.00163111	0.0035058	1.42227	3.72052e-06	1.1142e-05		orf19.1772	552	542	777	623.667	439	1009	306	584.667	125	215	185	175	129	333	169	210.333	572	356	397
orf19.1773	RAP1	0.287845	0.0358316	0.149497	0.135871	0.230133	0.334037	-0.251467	0.0949426	0.17213	-0.320139	0.00572452	0.0157086	-1.04778	7.25349e-09	8.17027e-08	-0.872444	1.43138e-13	1.24882e-12	0.149688	0.300377	0.454737	0.23811	0.0922825	0.134493	0.3729	0.124487	0.171114		orf19.1773	1241	844	1006	1030.33	1621	1314	1333	1422.67	1114	1124	1164	1134	1194	1229	1111	1178	961	961	877
orf19.1774		-0.662703	0.013073	0.072441	-0.316298	0.384054	0.495804	2.26694	4.07924e-09	7.46416e-08	-0.486636	0.36814	0.481372	1.84987	0.00139124	0.00467271	0.95128	0.178193	0.23941	-0.925609	0.00232745	0.00999189	0.555685	0.0950996	0.13802	-0.901419	0.00358153	0.00670963		orf19.1774	930	142	318	463.333	136	23	115	91.3333	94	48	544	228.667	811	706	654	723.667	44	147	198
orf19.1776		-0.019528	0.906876	0.962878	0.131291	0.483878	0.593244	-0.027036	0.855954	0.900063	-0.625344	0.0020233	0.00645108	-0.260746	0.250835	0.365816	-0.629421	0.000190952	0.000509475	-0.460447	0.00395762	0.0154718	-0.222384	0.305644	0.383879	-0.329763	0.0828595	0.118392		orf19.1776	354	195	256	268.333	295	271	312	292.667	276	253	353	294	281	305	270	285.333	181	184	210
orf19.1777		0.275709	0.155857	0.373065	0.603301	0.0078482	0.0248639	0.541996	0.0205754	0.0506396	0.204254	0.476247	0.58556	0.197217	0.520629	0.634146	0.478749	0.0802219	0.12065	0.60897	0.00180887	0.00801308	0.951336	6.59404e-07	2.39474e-06	0.970424	7.99446e-05	0.000199037		orf19.1777	2144	1246	1515	1635	2864	1725	2206	2265	3342	1902	2498	2580.67	3724	2804	3440	3322.67	2285	3336	3541
orf19.1778		-0.168939	0.41496	0.651654	-0.144528	0.665451	0.751055	-0.196394	0.519265	0.633137	0.862617	0.120955	0.201455	0.959672	0.140105	0.230714	2.67259	6.1464e-06	2.08751e-05	0.769733	0.0373095	0.0947506	0.833656	0.174165	0.235875	1.7936	0.0192961	0.0317503		orf19.1778	2	2	2	2	1	0	2	1	0	3	1	1.33333	0	0	1	0.333333	2	11	4
orf19.1779	MP65	0.170625	0.349928	0.596142	-0.0113733	0.917279	0.93988	0.153036	0.502357	0.618072	-0.121782	0.340036	0.45314	-1.41338	2.97879e-18	1.05587e-16	-1.68583	4.42439e-26	1.097e-24	-0.153852	0.423666	0.575968	-0.680671	0.000663623	0.00152531	-1.43956	7.59421e-11	3.95732e-10		orf19.1779	13240	10748	14017	12668.3	19035	17350	12209	16198	13391	12057	12422	12623.3	17278	22348	14866	18164	11708	12616	11429
orf19.178		-0.329255	0.0162784	0.0849276	-0.0391703	0.765743	0.83131	-0.0291281	0.857838	0.901286	0.221169	0.388723	0.502101	-0.484933	0.00653363	0.0176614	-0.270127	0.0545408	0.0860297	0.160189	0.434571	0.586362	-0.021107	0.899095	0.921918	0.046483	0.810698	0.848003		orf19.178	481	321	403	401.667	388	319	348	351.667	357	384	430	390.333	313	324	389	342	339	538	527
orf19.1780		0.257999	0.377526	0.618481	-0.071584	0.851261	0.89265	-1.09418	0.0118619	0.0324991	1.44625	0.00143915	0.00479869	0.76021	0.125337	0.211161	0.95101	0.0987295	0.144839	0.884296	0.0309469	0.0816075	1.11526	0.0495908	0.0768535	1.20383	0.064894	0.0950385		orf19.1780	8	7	9	8	12	17	9	12.6667	4	12	6	7.33333	1	7	3	3.66667	20	32	29
orf19.1782		0.129743	0.331795	0.576533	-0.181155	0.222559	0.325363	-0.0429717	0.795822	0.856596	0.14736	0.356575	0.469485	0.724462	0.00954747	0.0245194	0.247734	0.195687	0.258867	-0.0190828	0.907826	0.945778	-0.0531558	0.791921	0.835842	-0.147803	0.465782	0.538169		orf19.1782	1909	1544	2193	1882	2537	2283	2127	2315.67	1461	1791	1711	1654.33	2175	2630	1909	2238	2076	1777	1832
orf19.1782.1		-0.121216	0.653382	0.824318	-0.251932	0.426406	0.538671	0.401477	0.246621	0.364125	1.26998	0.00523578	0.0145459	3.69126	2.44379e-18	8.71156e-17	4.17566	6.52029e-31	2.1303e-29	-0.219057	0.512417	0.656305	1.09799	0.00183528	0.00391373	2.00248	1.85026e-10	9.2572e-10		orf19.1782.1	34	15	26	25	26	27	20	24.3333	23	21	15	19.6667	26	55	23	34.6667	25	99	60
orf19.1783	YOR1	-0.0925048	0.641715	0.820575	-0.562204	0.00966339	0.0290647	0.211365	0.37182	0.494387	-0.136787	0.546002	0.648287	1.04525	0.00313631	0.00938799	1.37573	1.81444e-05	5.74269e-05	-1.4557	1.06649e-08	1.87912e-07	-0.543476	0.0304285	0.0498203	0.0121207	0.953306	0.962511		orf19.1783	2059	1102	1673	1611.33	2006	1687	1244	1645.67	763	1205	1139	1035.67	1907	2349	1513	1923	1037	984	886
orf19.1785		0.447136	0.0547024	0.193024	0.999358	0.000339764	0.00221468	1.55008	2.11304e-07	2.59721e-06	1.08237	0.000230417	0.000976895	0.604335	0.127909	0.214745	0.630446	0.0315102	0.0526556	1.18582	7.03623e-06	6.89837e-05	1.31274	9.88289e-07	3.50378e-06	0.85743	0.00248091	0.0047893		orf19.1785	802	388	441	543.667	1149	629	878	885.333	1672	828	1152	1217.33	3227	1888	3758	2957.67	2324	3444	2622
orf19.1789		-0.511987	0.00575327	0.0403699	-0.791157	0.000563822	0.00326567	-0.482204	0.0817441	0.15323	0.226408	0.42635	0.537044	0.757284	0.0303878	0.0646502	0.466542	0.0744612	0.112689	-0.44107	0.115382	0.227599	-0.168109	0.580139	0.655049	0.0949113	0.744185	0.792433		orf19.1789	523	451	550	508	342	466	336	381.333	192	339	305	278.667	173	391	240	268	393	267	362
orf19.1789.1	LYS1	-0.794899	1.05749e-08	5.50333e-07	-0.261396	0.06255	0.120838	1.7981	8.04482e-45	2.09299e-42	-0.301324	0.534193	0.638301	0.193397	0.671366	0.761744	-0.752033	0.0232295	0.0402204	-0.660282	7.58497e-05	0.000555707	-2.37145	5.10151e-64	6.14242e-62	-2.8799	1.84759e-53	8.58652e-52		orf19.1789.1	6727	4607	7472	6268.67	3707	3564	4343	3871.33	4617	5148	5743	5169.33	11860	15035	14538	13811	9364	1428	1693
orf19.1791		-0.361926	0.054606	0.193024	-1.05549	1.91083e-07	1.19198e-05	-1.68407	7.17029e-10	1.49737e-08	0.59454	0.0398499	0.0811513	0.243879	0.319864	0.437599	0.204545	0.378486	0.455507	-0.302509	0.218863	0.363506	0.25938	0.289952	0.367041	0.372423	0.181174	0.23895		orf19.1791	2122	1639	2262	2007.67	1456	2113	1469	1679.33	658	968	1118	914.667	326	675	396	465.667	2044	1089	1299
orf19.1792		-0.142274	0.46651	0.694648	0.34715	0.0559577	0.111043	0.212643	0.230068	0.344744	-0.263889	0.0359651	0.0744262	0.115912	0.672149	0.762028	0.350781	0.113173	0.16324	0.391174	0.00785537	0.0272369	1.37537	1.66597e-16	1.45679e-15	1.49994	7.58583e-11	3.95623e-10		orf19.1792	652	456	421	509.667	620	465	450	511.667	647	642	697	662	577	578	618	591	628	540	532
orf19.1793		0.0564635	0.766515	0.890657	0.62985	2.04526e-05	0.000260375	0.698333	0.00236848	0.0088186	-0.665301	0.000706643	0.00259836	-0.244187	0.554854	0.665486	0.158261	0.560539	0.632351	-0.0334566	0.873427	0.924414	1.21148	7.03179e-11	3.92739e-10	1.54932	4.55074e-10	2.20644e-09		orf19.1793	274	183	214	223.667	330	233	221	261.333	351	315	392	352.667	378	386	546	436.667	242	261	174
orf19.1794		-0.326136	0.201826	0.43252	-1.11726	4.5524e-06	9.50868e-05	-0.648437	0.0739401	0.14136	1.59334	6.06459e-09	7.78206e-08	1.24188	4.15294e-06	2.7572e-05	1.11797	1.92707e-05	6.06221e-05	0.864826	0.00434954	0.0167424	0.805907	0.0145428	0.0257574	0.75754	0.0245089	0.0395903		orf19.1794	270	268	273	270.333	163	339	171	224.333	85	146	113	114.667	73	219	104	132	383	336	435
orf19.1795	PUF3	-0.342138	0.115584	0.311249	-0.743753	0.00180504	0.00805425	-0.627219	0.0393849	0.0853294	1.026	7.28354e-05	0.000358002	0.744313	0.0185467	0.0428432	0.864586	0.000639506	0.00155369	0.59964	0.0212527	0.0606324	1.07246	5.88105e-05	0.000162351	1.17253	6.17142e-05	0.000156442		orf19.1795	1179	1088	1556	1274.33	894	1413	904	1070.33	497	859	805	720.333	406	1007	586	666.333	1457	1726	1544
orf19.1795.1		-0.0375289	0.879387	0.948276	0.711929	0.00924982	0.0281316	0.126433	0.66687	0.75763	-0.404305	0.163439	0.256184	-0.0427101	0.898096	0.932427	-0.0801168	0.786774	0.832563	0.639215	0.0261053	0.0713362	1.02292	8.80884e-06	2.78406e-05	1.28213	9.0571e-07	2.95344e-06		orf19.1795.1	225	125	165	171.667	181	110	263	184.667	423	190	299	304	175	179	250	201.333	239	230	221
orf19.1796		0.121169	0.591239	0.789725	0.862506	0.000107344	0.000906101	0.398312	0.140915	0.235198	-0.394714	0.130684	0.214141	-0.598253	0.0278314	0.0599877	-1.24418	2.79392e-07	1.16454e-06	0.269488	0.290897	0.444446	0.0404878	0.838105	0.873528	-0.417385	0.0484124	0.0733316		orf19.1796	1850	969	1391	1403.33	1513	1224	2421	1719.33	3367	1972	2691	2676.67	2235	1896	2773	2301.33	1640	2223	2250
orf19.1797		-0.367749	0.0650533	0.216787	-0.948732	2.66495e-05	0.00031482	-0.0721143	0.748705	0.821169	0.0775692	0.763543	0.829704	1.58737	1.99651e-09	2.49028e-08	1.61628	9.33027e-09	4.73151e-08	-1.60271	4.91202e-14	2.06206e-12	0.751864	2.1077e-05	6.28096e-05	1.54525	1.42924e-09	6.53097e-09		orf19.1797	411	242	393	348.667	254	355	247	285.333	118	197	185	166.667	227	323	269	273	176	188	181
orf19.1798	TSC2	-0.351268	0.00446617	0.033395	-0.323479	0.0253209	0.0609852	-0.0303626	0.852084	0.897074	0.0256458	0.897663	0.929579	-0.364125	0.118311	0.201816	0.29641	0.137666	0.192049	-0.573692	0.00579089	0.0212197	0.0595994	0.792217	0.835873	0.180411	0.355279	0.429649		orf19.1798	609	420	531	520	460	454	433	449	355	439	441	411.667	450	416	441	435.667	532	410	361
orf19.1799	GAP5	-0.43067	0.000976501	0.0105142	0.699429	8.91266e-06	0.000146308	1.00408	5.1722e-11	1.24692e-09	-1.01223	0.0147651	0.0354114	-1.49153	1.97608e-07	1.77366e-06	-1.7864	1.15147e-14	1.11469e-13	-1.22655	1.70066e-05	0.000152621	-2.2056	1.06186e-32	2.30844e-31	-2.1928	3.59999e-16	3.0688e-15		orf19.1799	2359	1585	2153	2032.33	1865	1398	1699	1654	3929	2729	3447	3368.33	3417	3372	3258	3349	2947	797	843
orf19.18	IMH3	-0.145318	0.439237	0.674129	-0.715902	0.00224614	0.00957717	-1.02206	2.73297e-05	0.00020076	-0.0104164	0.970512	0.982276	-0.760991	0.00425024	0.0122321	-1.06739	1.26079e-05	4.05586e-05	-1.09502	6.10749e-07	7.61003e-06	-2.14166	2.82574e-23	4.03005e-22	-2.54004	1.15585e-26	1.93382e-25		orf19.18	17990	17134	23265	19463	19260	22961	16241	19487.3	8043	13870	11938	11283.7	7419	12675	7309	9134.33	15552	9529	9904
orf19.1800		-0.570964	0.0133664	0.07387	0.574946	0.0257516	0.0616419	1.30195	1.16462e-06	1.19211e-05	-1.0795	6.82154e-05	0.000338751	-0.628171	0.0636816	0.120779	-0.689561	0.0129937	0.0239452	-0.428822	0.065145	0.146261	0.326856	0.197696	0.263581	0.611964	0.0288627	0.045879		orf19.1800	393	166	305	288	201	137	241	193	511	301	526	446	532	388	627	515.667	268	193	159
orf19.1801	CBR1	-0.378995	0.00108258	0.0113056	-0.211911	0.0225802	0.0555423	-0.331512	0.0408234	0.0879026	-0.349682	0.0327569	0.0692518	-0.316918	0.235052	0.347728	-0.506409	0.00614785	0.0121965	0.0747351	0.62824	0.747222	-0.19745	0.192873	0.257809	-0.425705	0.0124822	0.0213854		orf19.1801	3723	2843	3809	3458.33	2787	3095	2924	2935.33	2884	3018	3049	2983.67	1799	2717	2476	2330.67	2910	2086	2227
orf19.1802		0.262813	0.248143	0.488394	1.21182	6.57141e-07	2.64467e-05	-0.100177	0.72172	0.800856	-0.602991	0.0560888	0.107147	-2.51001	1.70993e-17	5.52996e-16	-2.4065	3.62107e-19	5.3573e-18	0.557002	0.00851159	0.029077	-1.67673	1.16051e-11	6.90678e-11	-2.15088	1.22306e-15	9.97853e-15		orf19.1802	2373	1323	1910	1868.67	2484	1672	3626	2594	6452	3274	4564	4763.33	2142	1946	2997	2361.67	4510	2337	2516
orf19.1803	CDC43	-0.171617	0.357243	0.602155	-0.557411	0.0121275	0.0345915	-0.439498	0.0548777	0.110992	0.759896	0.00222528	0.00699181	0.613745	0.017667	0.0412977	0.919208	6.36927e-05	0.00018353	0.284385	0.156116	0.285521	0.649363	0.00271862	0.00558992	0.606508	0.00505378	0.00919055		orf19.1803	366	257	280	301	266	349	265	293.333	144	236	211	197	163	276	203	214	404	314	347
orf19.1804		-0.114268	0.463258	0.691785	-0.317336	0.0805889	0.147254	-0.412384	0.0464203	0.0972971	-0.168756	0.421534	0.53279	-0.0404622	0.853565	0.900801	0.0931522	0.616148	0.683241	-0.993805	2.52372e-07	3.39481e-06	-1.44546	1.38977e-09	6.88942e-09	-1.69704	9.30206e-13	5.87134e-12		orf19.1804	876	592	936	801.333	825	898	719	814	496	655	744	631.667	434	765	626	608.333	672	575	486
orf19.1805	PEX14	-0.32819	0.00590436	0.041151	-0.0608289	0.57659	0.675218	0.0464311	0.772809	0.839586	-0.509467	0.000129184	0.000590905	-0.994779	3.92328e-07	3.35807e-06	-0.933023	4.64185e-09	2.4531e-08	-0.441962	0.00360464	0.0143612	-0.978146	1.94561e-10	1.03849e-09	-1.36997	2.1153e-11	1.17135e-10		orf19.1805	1718	1148	1595	1487	1227	1354	1324	1301.67	1367	1473	1412	1417.33	1064	1625	1376	1355	1118	1024	927
orf19.1806		-0.352114	0.217698	0.452722	-0.463987	0.163712	0.254672	-0.0832029	0.832315	0.885345	0.361353	0.375124	0.489074	0.223254	0.637989	0.734343	0.747606	0.0497268	0.0793933	0.32961	0.382432	0.53585	1.26261	0.00166096	0.00356383	2.50317	1.79928e-12	1.10674e-11		orf19.1806	18	14	20	17.3333	15	8	16	13	13	9	12	11.3333	10	18	8	12	15	18	14
orf19.1808	MED5	-0.0836074	0.534025	0.7518	-0.0598829	0.641964	0.731656	-0.452672	0.00221145	0.00834338	0.470453	0.00113356	0.00390733	0.170957	0.372446	0.494441	0.435323	0.00186499	0.00411216	0.314772	0.0749094	0.162807	0.502037	0.00656097	0.012482	0.634872	0.00461865	0.00845562		orf19.1808	674	487	568	576.333	611	537	674	607.333	504	565	592	553.667	366	516	437	439.667	845	750	787
orf19.1813	FLC2	-0.00125448	0.99061	0.997694	-0.00438156	0.965329	0.977472	0.15106	0.17024	0.271722	-0.0359736	0.778694	0.841302	-0.541307	0.00450938	0.012825	-0.508495	3.41449e-05	0.000102779	-0.595902	1.72294e-06	1.93831e-05	-1.0624	6.82558e-18	6.67734e-17	-1.44417	4.00985e-17	3.63028e-16		orf19.1813	1678	1177	1562	1472.33	1796	1516	1613	1641.67	1548	1316	1540	1468	1590	1973	1900	1821	1460	1472	1473
orf19.1814	STT4	-0.176104	0.207188	0.439138	0.085474	0.526662	0.633742	0.14837	0.337504	0.459553	-0.506058	0.00112398	0.00387787	-0.358352	0.0583932	0.112376	-0.301468	0.0917325	0.135881	-0.262755	0.12045	0.235147	0.0158749	0.918172	0.937487	0.239039	0.143836	0.194363		orf19.1814	2002	1380	1672	1684.67	1760	1373	1834	1655.67	1982	1534	1865	1793.67	1734	1764	1969	1822.33	1437	1165	1265
orf19.1815		-0.465704	0.0030783	0.0254286	-0.532729	0.00206225	0.00895844	-0.0468453	0.768782	0.836708	-0.267726	0.426001	0.537044	0.267996	0.282242	0.400268	-0.349042	0.0363703	0.0598664	-0.317559	0.081245	0.173189	-0.939291	8.68685e-10	4.3968e-09	-0.574381	0.000452673	0.000994771		orf19.1815	7183	6392	9366	7647	5711	6445	5936	6030.67	4463	5326	5848	5212.33	4991	7124	5476	5863.67	7349	3084	2886
orf19.1816	ALS3	0.00380042	0.976216	0.991782	-0.138879	0.319152	0.430225	-0.490157	0.0222585	0.0537648	2.3052	1.41223e-26	1.52472e-24	1.9515	2.84004e-05	0.000154808	2.16641	1.47327e-37	6.4628e-36	1.60759	1.22467e-14	5.84755e-13	2.28447	1.32265e-21	1.68658e-20	2.29022	3.46775e-17	3.15771e-16		orf19.1816	610	456	563	543	587	644	594	608.333	554	424	502	493.333	390	560	326	425.333	2232	3203	2550
orf19.182		0.0046058	0.981468	0.993721	-0.834551	0.0012277	0.00604453	-0.773339	0.00609321	0.0189284	0.311648	0.315275	0.427853	0.195646	0.547847	0.659477	-0.171316	0.575113	0.645497	-0.708213	0.00473482	0.0179929	-1.20929	6.15258e-06	1.97748e-05	-1.7401	7.93861e-10	3.75052e-09		orf19.182	1540	1397	1833	1590	1708	2226	1427	1787	510	1025	942	825.667	729	1487	775	997	1406	860	990
orf19.1821		NA	NA	NA	NA	NA	NA	NA	NA	NA	0.117193	0.591316	0.685606	0.253844	0.494905	0.612191	0.184947	0.613396	0.680912	0.0903049	0.521082	0.663958	NA	NA	NA	0.207617	0.602463	0.668055		orf19.1821	0	0	0	0	0	0	0	0	0	0	0	0	0	0	0	0	0	1	0
orf19.1822	UME6	0.205558	0.464715	0.692807	-0.405231	0.182653	0.27763	0.00240901	0.994569	0.997267	-0.356355	0.340174	0.453228	1.65147	0.000425739	0.00165597	1.42124	1.16774e-05	3.77589e-05	-0.800445	0.00804763	0.027765	-0.936689	0.0053109	0.0103074	-0.222552	0.50956	0.57971		orf19.1822	41	34	28	34.3333	60	61	24	48.3333	24	17	33	24.6667	40	69	38	49	18	23	16
orf19.1823		-0.202856	0.1102	0.303341	-0.143772	0.463707	0.574676	0.207597	0.0879602	0.162108	0.158098	0.506242	0.613406	0.476335	0.0563333	0.108939	0.675499	0.00372012	0.00772214	0.218728	0.143065	0.26761	1.00611	6.58256e-11	3.69627e-10	1.0062	9.50303e-07	3.09083e-06		orf19.1823	723	476	599	599.333	614	522	593	576.333	401	596	615	537.333	571	734	693	666	564	619	671
orf19.1824	PGA50	-0.133784	0.265151	0.506383	0.0050718	0.983151	0.988858	0.328986	0.232833	0.347968	0.200049	0.687875	0.768506	0.576101	0.382868	0.505283	1.04752	0.146052	0.202382	-0.25315	0.272128	0.425434	-0.362768	0.487373	0.569406	0.114848	0.881734	0.904808		orf19.1824	2	0	1	1	0	0	0	0	0	0	3	1	1	0	2	1	1	3	1
orf19.1825		-0.213832	0.362397	0.605137	-0.549369	0.0869778	0.156207	-0.376806	0.263297	0.382866	1.49671	2.79729e-05	0.000153655	0.360828	0.412308	0.533915	0.667862	0.0887198	0.132226	0.8926	0.00295825	0.0122299	0.269944	0.412057	0.495275	-0.611264	0.0805306	0.115222		orf19.1825	126	135	130	130.333	117	158	93	122.667	48	127	68	81	55	152	69	92	258	298	261
orf19.1826	MDM34	-0.267371	0.0620366	0.210554	-0.544622	0.0220592	0.0545169	0.690537	0.00626891	0.0194004	0.204399	0.467183	0.576795	-0.408638	0.25346	0.368873	0.397631	0.177132	0.238239	-1.53897	3.67149e-08	5.90364e-07	-0.66538	0.0105085	0.0191762	-0.284503	0.281504	0.351055		orf19.1826	512	316	436	421.333	383	403	363	383	180	324	319	274.333	486	541	917	648	296	370	319
orf19.1827		-0.132639	0.648968	0.823694	-0.523549	0.175762	0.269386	0.926665	0.0163773	0.0421343	1.27895	0.0129578	0.0316513	1.48227	0.00611038	0.0166391	2.65507	1.03212e-08	5.17957e-08	0.712456	0.0484478	0.116734	0.0781954	0.852333	0.885382	0.16846	0.679421	0.737489		orf19.1827	10	6	7	7.66667	8	5	8	7	7	2	2	3.66667	18	15	16	16.3333	10	18	13
orf19.1828	BUD16	-0.296612	0.0331208	0.141671	-0.76007	5.8768e-05	0.000587784	-0.806918	0.00918329	0.026412	0.766847	0.00340524	0.0100861	0.837409	0.0217778	0.0488327	0.673806	0.00555591	0.0111065	0.385619	0.233001	0.380222	0.0782192	0.814049	0.854158	0.0462302	0.894517	0.915978		orf19.1828	481	392	483	452	374	427	420	407	210	308	257	258.333	135	366	151	217.333	511	359	535
orf19.183	HIS3	-1.0316	0.000147331	0.00228308	-1.34305	0.000315717	0.00207966	0.622599	0.139259	0.233182	0.0882126	0.863352	0.903763	1.89613	0.000556069	0.00211185	1.40656	0.00512627	0.0103532	-0.70821	0.0858322	0.180829	-0.969173	0.0991145	0.143117	-1.18845	0.0583875	0.0864785		orf19.183	1102	1050	2280	1477.33	449	867	393	569.667	85	387	535	335.667	417	2534	517	1156	779	161	215
orf19.1830		-0.671991	0.00462551	0.0343068	-0.686506	0.0453128	0.0940575	1.50265	1.06463e-07	1.42345e-06	-0.461478	0.312053	0.424522	0.397278	0.356563	0.477804	0.478609	0.243443	0.312126	-0.773793	0.013734	0.042697	1.28013	3.95218e-07	1.47641e-06	1.40617	6.63458e-08	2.51361e-07		orf19.1830	76	38	66	60	40	39	31	36.6667	13	30	50	31	77	125	157	119.667	22	14	27
orf19.1831		-0.118945	0.511867	0.732107	-0.0578272	0.837505	0.88232	-0.244001	0.316297	0.43849	-0.175612	0.620109	0.708599	-0.503492	0.285226	0.40377	-0.422924	0.531408	0.605655	0.0850087	0.534174	0.676087	NA	NA	NA	0.721874	0.266461	0.334489		orf19.1831	2	1	1	1.33333	0	1	1	0.666667	0	3	0	1	0	0	0	0	0	1	0
orf19.1832	FCY23	-0.512277	0.00754316	0.048765	-0.737846	0.0105105	0.0308829	1.13157	7.99889e-06	6.69505e-05	0.303288	0.561572	0.662128	-0.129801	0.796714	0.859602	-0.824553	0.0435732	0.0703926	-1.57643	1.3822e-08	2.40826e-07	-3.62457	5.86184e-39	1.79029e-37	-3.92984	1.27569e-20	1.49045e-19		orf19.1832	1311	1262	1691	1421.33	843	1144	1213	1066.67	458	1097	764	773	1793	3623	2277	2564.33	2724	294	391
orf19.1833		-0.388711	0.00766107	0.049374	-0.531793	0.0012287	0.00604468	-1.39611	3.58176e-11	8.73613e-10	-0.673881	0.0170647	0.0399622	-1.69634	2.04402e-14	4.83931e-13	-2.04452	5.12421e-33	1.87977e-31	-0.540452	0.0131025	0.0410602	-1.07297	8.17774e-08	3.31751e-07	-1.2641	1.17333e-09	5.4208e-09		orf19.1833	15937	12658	17887	15494	12083	14478	12272	12944.3	8543	11124	12000	10555.7	3727	6276	4041	4681.33	9775	5102	5094
orf19.1834		-0.282721	0.0963268	0.277408	-0.129918	0.469515	0.579898	-0.378081	0.0273247	0.0635202	0.451417	0.0110747	0.0276735	0.86998	0.0138225	0.0335353	1.22468	2.92071e-05	8.88537e-05	0.555697	0.000406	0.0023003	1.16682	5.23934e-08	2.1753e-07	1.54116	9.56559e-13	6.03161e-12		orf19.1834	489	336	356	393.667	321	387	354	354	314	398	362	358	237	307	267	270.333	512	529	486
orf19.1835	PEA2	-0.271373	0.226317	0.462938	-0.830586	0.0051902	0.0181992	-0.34354	0.32347	0.445566	1.33096	0.000116026	0.000538986	-0.113777	0.765364	0.835257	0.242007	0.485447	0.563198	0.430669	0.155366	0.284489	-0.0898408	0.786513	0.831115	-0.211422	0.524728	0.593607		orf19.1835	1109	971	1141	1073.67	933	1275	660	956	280	752	574	535.333	418	1269	527	738	1479	1785	1409
orf19.1836	APN2	-0.347663	0.0912349	0.268502	-0.968227	0.00359667	0.0136223	-0.729318	0.0196144	0.0488326	1.09698	0.00523075	0.0145384	0.399403	0.347809	0.468474	0.169137	0.673523	0.734784	0.289436	0.308339	0.461996	-0.654501	0.0446365	0.0700441	-1.14212	0.000507435	0.0011062		orf19.1836	618	630	692	646.667	489	692	472	551	115	409	283	269	166	483	295	314.667	778	562	700
orf19.1837	TBP1	-0.0503513	0.689667	0.847948	-0.0149067	0.850126	0.892025	-0.612911	4.06837e-05	0.000280076	0.927259	4.84068e-05	0.00025093	0.468704	0.0044201	0.0126111	0.29618	0.00158057	0.00353347	0.68146	7.52156e-05	0.000552662	0.723702	2.49388e-06	8.45381e-06	0.525962	0.0051168	0.00930246		orf19.1837	2706	2061	2665	2477.33	2460	2517	3042	2673	2454	2339	2585	2459.33	1549	1998	1627	1724.67	3737	5747	5264
orf19.1839	RPA190	-0.404763	0.0509084	0.185162	-1.09556	2.98642e-05	0.000339951	-1.34101	1.2442e-06	1.26527e-05	0.557484	0.0934844	0.163886	-0.633205	0.0394091	0.0805646	-0.228167	0.433282	0.51061	-0.830289	0.000507594	0.0027949	-0.434968	0.0691873	0.104155	-0.323575	0.189012	0.247364		orf19.1839	5940	5682	7898	6506.67	4963	6592	4175	5243.33	1677	3147	3398	2740.67	1429	2755	1474	1886	6364	3348	3421
orf19.184	MDM10	-0.0367269	0.841817	0.932017	-0.125747	0.331009	0.441676	0.162379	0.419424	0.54098	0.767522	9.87844e-08	9.91326e-07	0.42849	0.0139973	0.0338809	0.357758	0.0105309	0.0197844	0.526738	0.00183278	0.00809606	0.892884	1.9445e-07	7.54308e-07	0.837524	9.52905e-05	0.000233536		orf19.184	573	393	453	473	592	546	400	512.667	429	411	459	433	539	661	531	577	894	716	692
orf19.1840		0.0926983	0.403502	0.642381	0.179187	0.136684	0.221205	0.363569	0.00409824	0.0137874	-0.883954	4.31405e-06	2.93706e-05	-0.790569	0.00107221	0.00372897	-0.748202	0.00529949	0.010655	-0.28767	0.0924453	0.191314	-0.391118	0.0631814	0.0958752	-0.917088	0.0168971	0.028105		orf19.1840	3425	2697	3516	3212.67	4221	3440	3898	3853	4040	3266	3689	3665	4828	4931	5053	4937.33	2569	1757	1720
orf19.1841		-0.165052	0.436903	0.673	0.299717	0.112205	0.190199	0.0713954	0.776371	0.842193	-0.479919	0.0616465	0.115925	-0.235736	0.311455	0.428712	0.088762	0.658541	0.72145	0.524839	0.0419313	0.103832	1.30458	2.12529e-08	9.31171e-08	1.7246	3.70648e-10	1.8111e-09		orf19.1841	100	81	87	89.3333	107	65	92	88	100	110	127	112.333	87	78	110	91.6667	88	61	94
orf19.1842	BUD5	-0.280645	0.0780191	0.243493	-0.656896	0.00616147	0.0206863	-0.623763	0.00260571	0.00948757	1.70492	2.77468e-08	3.15337e-07	0.575341	0.0856989	0.155173	1.13946	0.000105591	0.000291482	1.62232	3.01843e-14	1.33903e-12	2.09863	1.97686e-29	3.68367e-28	1.75872	1.69862e-18	1.70788e-17		orf19.1842	913	605	794	770.667	725	769	583	692.333	301	572	508	460.333	382	560	379	440.333	1325	1888	1915
orf19.1843	ALG6	-0.228958	0.0764043	0.240581	0.521223	0.000326616	0.00214466	-0.0575597	0.682084	0.770289	-0.270534	0.118155	0.19783	-0.740217	0.000215526	0.000913037	-0.678508	0.00369026	0.00767031	0.636749	1.39071e-05	0.000126991	0.595372	0.000120452	0.000317004	0.668416	0.00247449	0.00477838		orf19.1843	718	486	609	604.333	534	564	611	569.667	995	754	888	879	515	559	560	544.667	695	781	753
orf19.1844		0.387411	0.165329	0.384975	1.00861	0.00860108	0.0266386	0.38289	0.36653	0.489648	1.43903	0.00205946	0.00654304	1.73727	0.000157371	0.000689005	2.28221	9.50142e-09	4.81053e-08	0.774528	0.0319013	0.0835604	0.949566	0.0351544	0.0567565	1.65913	0.000157953	0.000372555		orf19.1844	5	3	3	3.66667	6	5	16	9	18	6	16	13.3333	11	9	20	13.3333	24	76	47
orf19.1847	ARO10	0.107194	0.585231	0.787496	0.0363866	0.800436	0.855881	0.561669	0.0217662	0.052832	2.95288	2.03866e-24	1.77307e-22	1.33586	9.01395e-08	8.60784e-07	0.464456	0.0634954	0.0981776	0.905736	0.000661926	0.00350877	1.08098	6.21671e-06	1.99502e-05	0.376906	0.105637	0.147773		orf19.1847	4201	2436	3287	3308	3286	3438	5251	3991.67	3341	2966	3815	3374	4724	5751	7798	6091	20029	40052	33327
orf19.1848.1		-0.125209	0.399707	0.639534	0.161313	0.33578	0.446218	0.537493	0.0101656	0.0286306	-0.241128	0.2834	0.393667	0.361014	0.107636	0.187378	0.217524	0.224598	0.291337	0.127275	0.55569	0.689551	0.0576252	0.793843	0.837024	0.00751678	0.971868	0.976851		orf19.1848.1	309	257	327	297.667	302	268	344	304.667	381	329	298	336	502	388	445	445	332	230	311
orf19.1849		-0.0678119	0.705607	0.857727	-0.471326	0.00374038	0.0140303	-0.8371	3.65489e-05	0.000255465	0.285427	0.0192795	0.0441563	-0.351377	0.0871454	0.157293	0.0157122	0.917136	0.935478	-0.145153	0.409874	0.561859	0.302268	0.0969979	0.140385	0.453497	0.0269447	0.0431142		orf19.1849	1012	1020	1063	1031.67	1006	1269	1052	1109	762	702	776	746.667	485	772	563	606.667	1052	921	848
orf19.185		-0.15145	0.41152	0.649795	-0.65396	0.0237466	0.0579317	-0.530077	0.0429683	0.0912564	0.185716	0.569185	0.668963	-0.233899	0.494569	0.612017	-0.465314	0.156032	0.213522	-0.213168	0.356578	0.510534	-0.850401	0.000653876	0.00150401	-1.2787	3.01258e-07	1.04252e-06		orf19.185	2587	2173	3168	2642.67	2567	3124	2162	2617.67	805	1918	1892	1538.33	1309	2578	1440	1775.67	1878	1793	1810
orf19.1850	SIW14	-0.146519	0.329837	0.574089	0.24753	0.0815136	0.148549	0.0215221	0.885546	0.920944	-0.134732	0.35701	0.469861	-0.636501	0.00211118	0.00666611	-0.81867	5.77765e-07	2.30262e-06	-0.216507	0.105736	0.21273	-0.382369	0.00686351	0.012963	-0.723828	7.78544e-06	2.23346e-05		orf19.1850	784	487	634	635	673	528	700	633.667	799	646	824	756.333	583	644	689	638.667	717	754	647
orf19.1852		0.58343	5.39975e-05	0.000994683	0.428845	0.019751	0.050227	0.288745	0.128445	0.218174	0.131894	0.534228	0.638301	1.189	3.42404e-07	2.95088e-06	0.828754	0.00265513	0.00568257	0.19432	0.275536	0.428299	0.32275	0.0803331	0.118848	0.274753	0.172706	0.229131		orf19.1852	734	601	727	687.333	1139	1043	1394	1192	1159	749	945	951	1591	1406	1353	1450	1006	1054	1147
orf19.1853	HHT2	-0.167948	0.32293	0.570166	-0.131994	0.473478	0.58403	-1.0991	8.26797e-05	0.000503661	-0.255048	0.461983	0.57184	-2.92117	3.47572e-18	1.21825e-16	-4.74625	8.16009e-109	3.01107e-106	1.01225	0.00239418	0.0102153	0.332667	0.270831	0.345633	-0.341111	0.21974	0.282164		orf19.1853	18404	15346	20806	18185.3	17466	14311	22214	17997	13034	16248	20651	16644.3	8959	8882	4728	7523	7512	17330	16599
orf19.1854	HHF22	-0.171597	0.354172	0.599404	-0.134445	0.487721	0.596433	-0.889471	0.000712366	0.00324436	0.0963413	0.769746	0.834802	-2.50499	2.23212e-12	4.10683e-11	-4.57487	2.33594e-105	8.14074e-103	1.12606	0.000216651	0.00134841	0.799501	0.00631233	0.0120639	0.448942	0.109576	0.152502		orf19.1854	12804	12526	16726	14018.7	12669	11742	17178	13863	10565	12501	15553	12873	8151	7877	4690	6906	8073	16926	17097
orf19.1855		-0.1455	0.367813	0.610263	-0.128208	0.491777	0.600334	-0.249892	0.159188	0.25784	-0.245626	0.24147	0.347447	-0.118755	0.652093	0.745894	-0.128977	0.512418	0.588395	-0.408086	0.0509823	0.121669	-0.809726	4.14952e-05	0.000117549	-0.500766	0.0247558	0.0399172		orf19.1855	208	175	228	203.667	188	195	231	204.667	199	144	218	187	160	168	182	170	168	148	165
orf19.1856		-0.150233	0.274752	0.51909	0.134434	0.281454	0.389984	-0.425238	0.00320646	0.0112415	-0.466086	0.00953617	0.0243572	-0.0504962	0.856942	0.903758	-0.117477	0.66109	0.723738	-0.409154	0.00413439	0.0161025	0.253782	0.137045	0.190972	0.243533	0.204287	0.264485		orf19.1856	1433	939	1322	1231.33	1295	1022	1366	1227.67	1199	1330	1523	1350.67	852	919	926	899	890	1063	1024
orf19.1857		-0.0726917	0.696317	0.852313	0.252121	0.00950077	0.0287141	1.2632	7.17539e-09	1.27282e-07	-1.30936	0.00122193	0.00418349	-0.529062	0.20756	0.31554	-1.25588	6.5013e-05	0.000186648	-0.454765	0.0172309	0.0514459	-2.80885	1.95542e-42	7.46519e-41	-3.1918	2.88621e-53	1.33147e-51		orf19.1857	924	654	890	822.667	687	799	1114	866.667	977	903	1069	983	1811	2287	2529	2209	671	185	203
orf19.1860	LSC2	-0.262743	0.0391766	0.157742	-0.130508	0.238861	0.344274	-0.240939	0.0926831	0.169017	-0.805492	7.87848e-11	1.42176e-09	-1.73425	1.52428e-13	3.33218e-12	-1.87076	1.1105e-25	2.6387e-24	-0.172199	0.257905	0.408922	-1.18476	4.77682e-11	2.71888e-10	-1.91372	7.39929e-21	8.80894e-20		orf19.1860	11963	9661	13120	11581.3	11869	10495	9764	10709.3	9880	10373	11580	10611	8813	9780	8320	8971	6306	6601	5697
orf19.1860.1		0.33375	0.00341232	0.0273555	0.350841	0.00550028	0.0189709	-0.206238	0.0581078	0.116004	0.421237	0.00131141	0.00443175	0.16464	0.403554	0.526096	-0.191366	0.172422	0.232753	0.794864	1.48551e-11	4.48881e-10	0.569938	1.04917e-05	3.26809e-05	0.23825	0.138204	0.187438		orf19.1860.1	1673	1273	1501	1482.33	2192	1889	2271	2117.33	2096	1661	1987	1914.67	1668	1942	1856	1822	2845	2580	2514
orf19.1861		0.409249	0.122832	0.322849	1.22138	1.39435e-05	0.000201014	0.752975	0.0341525	0.0759702	-1.29721	3.97453e-06	2.72601e-05	-1.9994	3.87018e-12	6.83985e-11	-1.72196	1.06368e-11	7.59097e-11	-0.527314	0.0792046	0.170074	-1.39194	8.89347e-06	2.80797e-05	-1.36674	2.79576e-05	7.4514e-05		orf19.1861	1590	608	914	1037.33	2154	872	2059	1695	3463	1825	3009	2765.67	4026	1714	3607	3115.67	885	1324	1012
orf19.1862		1.61222	1.94212e-08	9.62584e-07	1.66617	1.51755e-05	0.000212252	1.50265	2.88486e-05	0.000209591	0.12379	0.799625	0.858435	-0.328287	0.53765	0.649843	-0.395494	0.56974	0.640498	1.11436	0.000603873	0.00325904	0.921446	0.00585516	0.0112659	0.163698	0.62481	0.687866		orf19.1862	412	79	261	250.667	2132	904	2411	1815.67	4497	603	1371	2157	8887	3715	6681	6427.67	3200	1558	2681
orf19.1863		0.386788	0.185986	0.412018	0.457227	0.213849	0.314843	0.349608	0.374179	0.496362	0.980253	0.0512473	0.0994454	0.910791	0.0233859	0.051809	1.25282	0.00101378	0.00236587	1.54342	5.30165e-06	5.36599e-05	1.90975	4.04066e-08	1.7059e-07	1.49977	0.00021131	0.000489211		orf19.1863	8	5	8	7	19	10	11	13.3333	15	9	10	11.3333	26	12	16	18	10	26	52
orf19.1864		0.0599159	0.671638	0.836534	0.359874	0.00204213	0.00889327	0.0332165	0.815466	0.871888	-0.00972963	0.954213	0.971117	-0.203217	0.477221	0.595127	-0.210526	0.240224	0.308733	-0.323349	0.0598961	0.137134	-0.135987	0.340726	0.421265	-0.0526753	0.781364	0.823612		orf19.1864	2424	1581	2022	2009	2726	2157	2134	2339	2777	2369	2612	2586	2268	2514	2354	2378.67	2557	3092	2278
orf19.1865	MCS7	0.151744	0.34297	0.588826	-0.157864	0.221522	0.323999	-0.182083	0.309541	0.431808	-0.259517	0.2168	0.31906	-0.669291	0.00288713	0.00872537	-0.616739	8.43787e-06	2.79909e-05	-0.238416	0.243443	0.39208	-0.321878	0.104872	0.150321	-0.273377	0.244992	0.310521		orf19.1865	2652	2350	2768	2590	3703	3378	2737	3272.67	2232	2413	2366	2337	2679	3357	2563	2866.33	2634	1879	1534
orf19.1866	VMA10	0.148729	0.206029	0.437786	0.155377	0.199061	0.296925	0.239395	0.0876676	0.161665	-0.456536	0.00505099	0.0141076	-0.557753	0.0475152	0.0941301	-0.643976	0.00348607	0.00728059	0.0526262	0.706198	0.805042	-0.553225	0.00161389	0.00347116	-0.677143	0.000148138	0.000351388		orf19.1866	2482	1814	2270	2188.67	2841	2362	2988	2730.33	2717	2159	2475	2450.33	3217	3275	3120	3204	2151	1808	1534
orf19.1867		0.205922	0.412541	0.649929	0.215984	0.475836	0.585919	1.36252	1.65431e-09	3.28965e-08	1.722	6.28631e-07	5.21389e-06	0.723908	0.0530816	0.103781	1.23833	2.34012e-05	7.27431e-05	0.365926	0.165522	0.297749	-1.50125	1.5236e-18	1.58197e-17	-1.0447	7.62889e-09	3.21017e-08		orf19.1867	129	51	114	98	173	90	125	129.333	145	67	134	115.333	315	367	377	353	345	634	362
orf19.1868	RNR22	0.442961	0.077252	0.242553	1.57133	3.7343e-05	0.000408677	0.704651	0.102864	0.183667	0.590392	0.17792	0.273195	-2.11811	5.02176e-05	0.000253472	-3.27207	9.30878e-11	6.02e-10	0.995609	0.0157648	0.0478899	0.0804418	0.887855	0.913084	-1.26293	0.0466893	0.0709787		orf19.1868	1749	217	786	917.333	3520	670	7065	3751.67	37488	7390	13042	19306.7	16762	3085	21599	13815.3	35919	31672	30750
orf19.1871		-0.0161738	0.915996	0.965876	-0.155275	0.198086	0.295967	-0.605772	0.00712231	0.0214735	0.837535	0.000158359	0.000705293	0.310762	0.305352	0.424032	0.863753	6.09138e-05	0.000176007	0.0811298	0.740058	0.832786	0.274225	0.218135	0.287283	0.754729	0.00361447	0.0067673		orf19.1871	1625	1262	1482	1456.33	1867	1617	1358	1614	1200	1372	1359	1310.33	969	1339	779	1029	2035	3060	2299
orf19.1872		0.0945697	0.551162	0.764721	-0.093013	0.447357	0.559466	0.290197	0.106412	0.188493	-0.861714	1.4795e-12	3.45694e-11	-1.68107	3.99721e-11	6.26962e-10	-2.03078	1.30093e-32	4.63677e-31	-0.165852	0.408897	0.561011	-1.44827	1.61536e-14	1.22147e-13	-2.12095	5.97162e-28	1.06437e-26		orf19.1872	7980	7002	8917	7966.33	10987	9797	8078	9620.67	7140	7241	8209	7530	11949	12812	10630	11797	4530	4462	3721
orf19.1873		0.0756168	0.619332	0.808452	-0.208513	0.154847	0.243544	0.335229	0.0504221	0.103769	-0.767866	2.15067e-09	3.01962e-08	-1.04322	0.0004845	0.00185464	-1.54991	1.71797e-13	1.49057e-12	-0.220955	0.208239	0.352322	-1.48877	4.23403e-15	3.3429e-14	-1.97866	2.57247e-23	3.55499e-22		orf19.1873	2443	2181	2980	2534.67	3299	3054	2684	3012.33	2017	2237	2339	2197.67	3779	4403	3283	3821.67	1429	1315	1219
orf19.1874		-0.0659192	0.815815	0.918201	-0.00755974	0.984389	0.989305	-0.0936054	0.825159	0.879681	0.89913	0.0887851	0.156833	2.1481	1.32119e-05	7.68485e-05	2.85748	5.42171e-11	3.60662e-10	1.08146	0.0047539	0.0180435	1.60568	0.000296608	0.000725131	2.79226	1.69195e-11	9.45344e-11		orf19.1874	13	2	6	7	8	6	6	6.66667	10	3	7	6.66667	6	6	6	6	6	31	15
orf19.1876		0.250185	0.0831418	0.252049	0.00358327	0.976099	0.983407	-0.372197	0.0156118	0.0405302	0.385321	0.000792141	0.0028706	0.15953	0.349049	0.46954	-0.00158361	0.988492	0.989754	0.344761	0.0174296	0.0518166	0.590333	0.000130721	0.000341729	0.762364	1.66091e-05	4.56041e-05		orf19.1876	1078	928	1161	1055.67	1606	1417	1264	1429	1104	1011	1085	1066.67	1032	1230	1013	1091.67	1509	1497	1311
orf19.1877		0.225142	0.294641	0.538967	0.489659	0.00537502	0.0186793	0.024205	0.921845	0.948426	-0.0888674	0.626712	0.71445	0.655045	0.00885619	0.0229887	0.378505	0.0934073	0.137837	-0.220545	0.253967	0.404421	0.373188	0.0456517	0.0714563	0.361106	0.0869339	0.123847		orf19.1877	257	161	259	225.667	307	206	394	302.333	350	257	358	321.667	320	278	309	302.333	312	298	317
orf19.1878	MED4	0.295351	0.0346566	0.146147	0.194747	0.0526025	0.105577	0.169792	0.34912	0.470924	0.069341	0.561771	0.662238	0.165521	0.318686	0.43663	-0.00288816	0.979239	0.983	-0.187849	0.340734	0.494959	0.211547	0.258164	0.331154	0.398389	0.0605837	0.0892888		orf19.1878	723	507	662	630.667	1021	809	797	875.667	717	672	783	724	1053	952	927	977.333	805	811	728
orf19.188		-0.0210971	0.900361	0.960364	-0.169251	0.327314	0.438152	-0.477152	0.0346142	0.0767691	0.428342	0.0275717	0.0599077	-0.148	0.643129	0.738063	0.220734	0.272658	0.344627	0.25488	0.294039	0.447934	0.511721	0.0193199	0.0331493	0.711238	0.00304622	0.00578625		orf19.188	2226	1445	1766	1812.33	2297	2041	1613	1983.67	1315	1808	1660	1594.33	1234	1851	1104	1396.33	2481	2322	1924
orf19.1880	HEM15	0.168773	0.186144	0.41209	0.330176	0.0656879	0.125655	0.586506	0.00188998	0.00734354	0.142991	0.544549	0.647052	0.21779	0.349389	0.469897	-0.115452	0.56328	0.634942	0.463478	0.0584135	0.13472	-0.468048	0.00924267	0.0170502	-0.2544	0.233638	0.298057		orf19.1880	4425	3500	4601	4175.33	6074	4911	4901	5295.33	6590	4330	5119	5346.33	8946	7854	7178	7992.67	7979	5233	5197
orf19.1881		0.268665	0.0265533	0.120425	0.463362	0.00395376	0.0146632	0.450053	0.00675025	0.0206408	-0.497704	0.00472488	0.0132857	-0.347946	0.229829	0.341694	-0.413432	0.0577533	0.0902332	0.0671767	0.701746	0.801867	-0.100078	0.576704	0.652348	-0.0127372	0.949104	0.959349		orf19.1881	1832	1395	1807	1678	2529	1962	2369	2286.67	2802	1941	2330	2357.67	3335	3090	2923	3116	1772	1647	1677
orf19.1883	YCS4	0.155904	0.324353	0.571391	0.16051	0.173085	0.266329	-0.112525	0.561428	0.666529	0.0861363	0.496487	0.604393	0.0705767	0.69852	0.781823	0.333468	0.0408852	0.0665817	0.159923	0.386802	0.540538	0.826887	5.98118e-07	2.18102e-06	1.17879	1.96406e-07	6.96187e-07		orf19.1883	1824	1368	1881	1691	2627	1859	1899	2128.33	2001	1637	2064	1900.67	2067	1874	1854	1931.67	2141	2110	1966
orf19.1885	TAF4	0.428712	0.00348451	0.0276568	0.583421	0.000187237	0.00138551	0.260834	0.195861	0.302487	-0.327612	0.042968	0.0862114	-0.617267	0.00328763	0.00978955	-0.758289	9.63618e-06	3.16315e-05	0.147894	0.439003	0.591547	0.0255101	0.901207	0.92363	0.0811339	0.716137	0.768643		orf19.1885	1542	978	1338	1286	2310	1662	1933	1968.33	2268	1634	1957	1953	2615	2077	2323	2338.33	1689	1613	1474
orf19.1886	RCL1	-0.00556033	0.977716	0.992682	-1.05121	5.57897e-05	0.000564678	-1.2356	1.77284e-06	1.74875e-05	0.479472	0.135955	0.220961	-0.132615	0.660357	0.752722	-0.186504	0.497053	0.573797	-0.301962	0.225827	0.371626	-0.0394609	0.860394	0.890932	0.23829	0.34113	0.414696		orf19.1886	2091	1983	2841	2305	2381	3140	2184	2568.33	628	1200	1187	1005	781	1447	822	1016.67	2127	1189	1209
orf19.1887		0.705533	0.000197866	0.00296324	0.810756	0.00138048	0.00660388	0.81395	0.000177727	0.000986415	0.544389	0.0594529	0.112646	-0.596395	0.0545974	0.106248	-0.338782	0.285366	0.358163	0.258939	0.258113	0.409148	-0.510822	0.0289414	0.0476974	-1.28484	5.27263e-05	0.000134967		orf19.1887	752	421	538	570.333	1341	850	1120	1103.67	1498	806	909	1071	2209	1774	1939	1974	1353	1866	1712
orf19.1888		0.0462405	0.72012	0.868176	0.222075	0.104839	0.180311	-0.611889	1.3784e-05	0.000110769	-0.812777	0.000259932	0.0010873	-0.629817	0.00247895	0.0076427	-0.521476	0.000697374	0.00168061	-0.258488	0.124416	0.241011	-0.871182	4.06966e-08	1.71699e-07	-0.486468	0.0136781	0.0232377		orf19.1888	718	509	774	667	818	683	805	768.667	834	671	838	781	496	511	472	493	351	508	469
orf19.1889		0.296539	0.0764313	0.240581	0.671197	0.000642372	0.00362307	-0.418336	0.0294672	0.0674215	-0.588746	0.0615791	0.115833	-0.945874	0.0157584	0.0374825	-1.85962	1.82668e-07	7.81102e-07	0.2577	0.128615	0.247305	-1.0634	2.2378e-09	1.08696e-08	-1.83962	5.93765e-23	8.02863e-22		orf19.1889	2175	1756	2380	2103.67	2811	2405	3670	2962	4431	2887	3121	3479.67	2211	2284	1983	2159.33	3486	1535	1924
orf19.1890		0.4042	0.0159143	0.0837279	0.20172	0.274785	0.382786	0.68267	0.00129679	0.00534618	-1.65077	1.09602e-12	2.63973e-11	-0.959357	0.000660403	0.0024546	-0.454013	0.0283445	0.0479647	-0.49174	0.0239955	0.0671253	-1.14405	7.59829e-08	3.09921e-07	-0.646426	0.0163496	0.0273467		orf19.1890	815	618	925	786	1378	1219	978	1191.67	1076	701	965	914	2163	2010	1677	1950	357	277	220
orf19.1891	APR1	0.480151	0.00136873	0.0135678	0.364329	0.0495957	0.100939	1.39183	3.81891e-13	1.22914e-11	-0.626098	0.00561236	0.0154618	-0.18444	0.512446	0.627212	-0.0289746	0.916315	0.934793	-0.258536	0.216329	0.36103	-0.775983	0.000137567	0.000359028	-0.397005	0.0630669	0.0926872		orf19.1891	4804	3547	4707	4352.67	8476	6272	6155	6967.67	7182	4792	5118	5697.33	20457	18478	17845	18926.7	4550	3201	3467
orf19.1893		0.514789	0.00406518	0.0312289	0.629573	6.73998e-06	0.00012047	0.590524	0.0017315	0.00683405	-0.551823	0.0014035	0.00469233	-1.62178	2.68321e-19	1.02027e-17	-1.3537	8.34475e-15	8.16368e-14	-1.44668	5.88954e-09	1.13003e-07	-2.16287	3.53147e-21	4.43986e-20	-2.24443	1.94633e-16	1.68664e-15		orf19.1893	1875	1148	1400	1474.33	2959	1881	2509	2449.67	2434	2088	2398	2306.67	3834	3762	3524	3706.67	1829	1751	1250
orf19.1896	SSC1	-0.00806195	0.973618	0.990901	-0.353535	0.131375	0.214984	-0.153246	0.622054	0.720033	1.03739	0.000414564	0.00163373	0.702667	0.109481	0.189951	0.51861	0.0638465	0.0986232	0.606126	0.0255082	0.0702261	0.261854	0.241913	0.313846	-0.0185876	0.943168	0.955055		orf19.1896	27886	26237	32449	28857.3	36376	41595	18508	32159.7	14905	24767	27142	22271.3	22757	40683	23261	28900.3	41888	64579	42761
orf19.1897		-0.00921465	0.954772	0.981975	0.317867	0.00713911	0.0232068	-0.52747	0.0145835	0.038454	1.19042	2.86849e-06	2.05051e-05	0.900043	0.0199147	0.0452456	0.465909	0.0473392	0.0760264	1.34759	1.70312e-08	2.91066e-07	1.52936	2.5014e-12	1.56926e-11	1.49561	9.77298e-08	3.60681e-07		orf19.1897	992	705	840	845.667	1153	846	822	940.333	1132	956	1099	1062.33	702	659	522	627.667	1936	3405	2458
orf19.190		0.0156734	0.944122	0.977899	-0.350549	0.11376	0.192417	-0.566878	0.0310866	0.0703279	0.651616	0.00312123	0.00935175	0.180373	0.598213	0.703256	0.618952	0.0351819	0.0582158	0.534527	0.0253988	0.0700791	0.906265	0.000276592	0.000680449	1.08309	2.19303e-05	5.93064e-05		orf19.190	424	255	274	317.667	429	393	250	357.333	190	279	257	242	196	311	192	233	381	424	392
orf19.1900		0.25012	0.228635	0.464485	-0.720318	4.25738e-06	9.18332e-05	-0.699954	0.00875641	0.0254184	0.797033	3.99762e-05	0.000210539	0.388882	0.132733	0.221128	0.541968	8.65631e-05	0.000243284	-0.157688	0.545252	0.683203	-0.136476	0.573651	0.649598	-0.169615	0.506561	0.576903		orf19.1900	723	632	874	743	1093	1226	735	1018	396	460	475	443.667	530	810	459	599.667	1011	764	664
orf19.1901	MCM3	0.214676	0.284972	0.528087	-0.694489	0.000555757	0.00322794	-0.137607	0.583389	0.685156	0.679961	0.0095375	0.0243572	0.856878	0.00136109	0.00458865	1.06776	7.00498e-07	2.75673e-06	0.0697663	0.759996	0.847269	0.950465	2.41058e-06	8.20699e-06	1.28887	8.27082e-08	3.08692e-07		orf19.1901	1436	1354	1576	1455.33	2021	2353	1466	1946.67	687	1027	914	876	1612	2297	1393	1767.33	2032	1255	1228
orf19.1902	NOC4	0.0674962	0.74279	0.877837	-1.14863	1.12724e-05	0.000173289	-1.19381	2.16624e-06	2.09706e-05	0.566454	0.0781308	0.140867	0.462587	0.124443	0.209936	0.367517	0.177252	0.23835	-0.838934	7.32206e-05	0.000542423	0.271619	0.192615	0.257591	0.657938	0.0100946	0.0175487		orf19.1902	1717	1575	2366	1886	2169	2733	1770	2224	472	836	973	760.333	756	1237	737	910	1701	923	1019
orf19.1906		0.315418	0.270493	0.513834	0.456237	0.189685	0.286018	-0.318138	0.346918	0.468966	0.751082	0.0328282	0.0693696	-2.17675	5.19789e-05	0.00026006	-1.54662	0.0032675	0.00686438	1.45273	1.21913e-06	1.40436e-05	0.128659	0.763752	0.812826	-1.38066	0.00821371	0.0144471		orf19.1906	20	7	11	12.6667	19	19	22	20	14	22	22	19.3333	11	17	18	15.3333	30	42	35
orf19.1907	EMC9	0.259723	0.193584	0.422117	0.246166	0.120466	0.200962	-0.245087	0.301799	0.423753	0.214027	0.395874	0.50861	-0.531859	0.166297	0.26454	-0.153425	0.549244	0.621578	0.143749	0.597611	0.723486	-0.453764	0.0737287	0.110118	-0.914331	0.00112094	0.00230281		orf19.1907	1723	1181	1192	1365.33	2397	1770	1487	1884.67	1667	1596	1647	1636.67	1383	2073	1253	1569.67	1849	2672	1408
orf19.191	KIC1	0.264664	0.154564	0.37134	0.543588	0.00215377	0.00925929	0.31089	0.137234	0.230418	-0.170509	0.423006	0.534152	-0.808522	0.0129191	0.0317238	-0.670033	6.87144e-05	0.000196376	-0.116979	0.511582	0.655592	0.28883	0.125854	0.177152	0.124854	0.5939	0.660778		orf19.191	2278	1239	1665	1727.33	2799	1802	2462	2354.33	2777	2089	2788	2551.33	3106	2560	3044	2903.33	1951	2764	2201
orf19.1910		0.466717	0.0577084	0.20055	0.419207	0.016784	0.0445906	-0.203342	0.467276	0.584353	-0.498324	0.0482536	0.0949306	-1.57076	8.55245e-14	1.93015e-12	-1.84934	7.95357e-31	2.57771e-29	-0.380512	0.219564	0.36429	-2.1292	1.27669e-13	9.03207e-13	-2.80761	4.58725e-18	4.45517e-17		orf19.1910	363	314	296	324.333	816	513	351	560	479	440	420	446.333	444	545	436	475	350	401	213
orf19.1911	PGA52	0.930265	3.30997e-07	1.27597e-05	0.449908	0.0301329	0.0694381	0.569394	0.0131166	0.0352108	-0.845167	0.000803715	0.00290246	-1.17175	0.000112121	0.000512716	-1.41159	2.58947e-08	1.23433e-07	-0.141303	0.463878	0.613826	-1.29669	8.8086e-11	4.87197e-10	-1.56994	3.90889e-14	2.79321e-13		orf19.1911	2039	1539	1892	1823.33	5411	3900	3337	4216	3348	2186	2150	2561.33	7120	6208	5711	6346.33	1774	1394	1123
orf19.1913		0.223945	0.26364	0.504815	-0.367746	0.0776241	0.142838	-0.655341	0.0191324	0.0478999	0.308228	0.252657	0.359435	0.306184	0.195864	0.301178	0.289817	0.157022	0.21455	-0.121702	0.700529	0.800769	-0.587838	0.0748791	0.111623	-0.692136	0.0259828	0.0417546		orf19.1913	439	439	470	449.333	687	676	464	609	358	391	286	345	381	479	236	365.333	611	425	323
orf19.1914	FAV3	0.351387	0.0614917	0.208959	0.175651	0.420747	0.533548	-0.544979	0.0110358	0.0306257	-0.209601	0.40291	0.514903	-0.144724	0.572472	0.681665	0.0565049	0.811819	0.853022	0.0556459	0.825746	0.893451	-0.133968	0.50668	0.588339	-0.176214	0.443872	0.516671		orf19.1914	273	272	302	282.333	494	424	346	421.333	412	261	311	328	268	346	230	281.333	332	326	214
orf19.1915	MPP10	0.0912674	0.646802	0.822252	-0.752195	6.63922e-05	0.0006451	-1.1699	9.47318e-06	7.83451e-05	-0.166493	0.62073	0.708963	-0.961454	1.06848e-05	6.35414e-05	-0.9378	5.40961e-07	2.1725e-06	-0.850083	0.000819414	0.00417721	-0.405555	0.0964681	0.139779	0.212594	0.408959	0.48293		orf19.1915	4267	4170	5311	4582.67	6032	6419	4201	5550.67	2164	2836	2984	2661.33	1972	3200	1681	2284.33	4016	1719	1619
orf19.1917		0.13773	0.572976	0.778943	0.26558	0.0925004	0.163415	0.33965	0.249795	0.367338	-0.190484	0.286491	0.396502	-0.603731	0.00300828	0.00903491	-1.02256	3.10521e-11	2.13351e-10	-0.175142	0.539095	0.679163	-0.315763	0.230216	0.301545	-0.644391	0.0125192	0.0214312		orf19.1917	4064	3167	3180	3470.33	6218	4476	2570	4421.33	4609	4150	3957	4238.67	6023	6483	4706	5737.33	4281	4183	3034
orf19.192		0.297248	0.161396	0.378945	0.374126	0.0527691	0.105844	0.218494	0.297574	0.419154	-0.637008	0.00407413	0.0117622	-0.287406	0.289861	0.409316	0.0452525	0.844699	0.879907	-0.59109	0.0012647	0.00600659	0.372396	0.0210507	0.035844	0.676006	0.00188039	0.00371694		orf19.192	408	219	266	297.667	547	364	352	421	395	334	442	390.333	498	487	480	488.333	204	271	278
orf19.1920		0.033865	0.592831	0.789725	0.241106	0.249902	0.356644	0.00875058	0.968553	0.982717	-0.259812	0.540441	0.643025	0.827356	0.211173	0.319869	2.14318	0.000837281	0.00198799	-0.0797261	0.556271	0.689551	1.73827	0.0063695	0.0121658	2.48669	0.000765585	0.00161945		orf19.1920	0	0	0	0	1	0	0	0.333333	0	2	1	1	1	0	0	0.333333	0	0	1
orf19.1923	RRN3	0.112718	0.676556	0.840313	-0.878313	0.00215003	0.00924958	-0.816024	0.0244857	0.0579659	0.9624	0.00520391	0.0144766	0.0573745	0.907613	0.938703	0.593103	0.0934049	0.137837	-0.383871	0.232964	0.380222	0.368158	0.224443	0.294413	0.847721	0.00716129	0.0127028		orf19.1923	1178	1338	1120	1212	1722	2165	757	1548	362	761	684	602.333	548	1255	531	778	1756	1418	810
orf19.1925	TLO5	0.49941	0.000159959	0.00244839	0.247738	0.0601553	0.117105	-0.0625317	0.729919	0.80623	0.705318	0.00396611	0.0114927	0.348068	0.127048	0.213471	0.0331324	0.83286	0.8703	0.958696	1.20598e-06	1.39177e-05	1.31976	4.25148e-08	1.78408e-07	0.921924	8.28276e-05	0.000205237		orf19.1925	348	276	362	328.667	546	471	577	531.333	420	350	412	394	550	510	444	501.333	506	824	689
orf19.1926	SEF2	0.0822164	0.66904	0.835389	-0.16711	0.341856	0.452567	-0.122643	0.512698	0.627334	0.882725	2.32415e-06	1.7082e-05	-0.71764	7.3776e-05	0.000354147	-0.92291	1.11209e-10	7.14036e-10	0.539279	0.00276126	0.0115298	-0.646822	0.000290852	0.000713008	-0.947648	2.64396e-08	1.05523e-07		orf19.1926	723	489	489	567	786	698	546	676.667	474	528	505	502.333	580	696	577	617.667	852	1045	1007
orf19.1927	SNM1	0.0470883	0.811895	0.916219	-0.755513	0.00476486	0.0170139	-0.1169	0.622375	0.72005	1.12725	0.000132915	0.000607084	1.08567	0.000914254	0.00324987	1.21651	2.75358e-05	8.41666e-05	0.389875	0.0533	0.126094	0.268113	0.161348	0.220615	0.676885	0.00133032	0.00270023		orf19.1927	276	260	309	281.667	298	404	284	328.667	94	196	175	155	219	369	328	305.333	417	355	348
orf19.193		0.282183	0.251612	0.492885	0.101732	0.683689	0.76706	0.10466	0.705216	0.788048	0.293717	0.187292	0.284045	0.485606	0.0597213	0.11448	0.415329	0.0402795	0.0657148	0.245676	0.308136	0.461996	0.666933	0.0133651	0.0239218	0.756891	0.0112412	0.0193704		orf19.193	83	35	70	62.6667	116	66	84	88.6667	73	57	70	66.6667	113	80	89	94	86	86	82
orf19.1930	CFL5	0.0665522	0.775242	0.895226	0.00216403	0.995054	0.996172	-0.067391	0.874125	0.913937	1.39237	0.0119092	0.0294764	1.45622	0.021684	0.0486745	1.91133	0.00148781	0.00334877	0.0830927	0.811	0.883303	0.63578	0.316942	0.395845	0.332916	0.65757	0.717125		orf19.1930	2	1	2	1.66667	3	2	2	2.33333	2	1	2	1.66667	2	0	4	2	4	19	7
orf19.1932	CFL4	0.0792316	0.781144	0.898222	0.881723	0.0215302	0.0535507	-0.675026	0.130347	0.221105	-1.0311	0.0389339	0.0794927	-2.15289	0.000426739	0.00165884	-3.46253	1.21628e-07	5.31319e-07	-0.0611101	0.841617	0.902667	-0.110741	0.861414	0.891457	-1.1657	0.125114	0.171802		orf19.1932	7	3	5	5	6	8	5	6.33333	23	6	16	15	3	0	4	2.33333	5	6	6
orf19.1933		-0.0333965	0.83882	0.930398	0.365764	0.0230097	0.056443	0.702948	0.00266221	0.00966443	-0.350437	0.067211	0.124678	0.12396	0.556328	0.666998	0.254039	0.128983	0.181945	-0.278478	0.189095	0.326467	0.463372	0.0278016	0.0460492	0.192121	0.397616	0.472545		orf19.1933	676	422	562	553.333	661	471	671	601	826	599	731	718.667	1007	780	1212	999.667	520	625	573
orf19.1934	HST3	-0.205423	0.307895	0.553644	-0.763175	0.00344067	0.013176	-0.624862	0.0143473	0.0379595	0.294098	0.40437	0.516242	-0.00115971	0.997012	0.99831	-0.00465636	0.987373	0.989031	0.0219712	0.922631	0.954999	0.499911	0.00975924	0.0179029	0.141727	0.504664	0.575266		orf19.1934	1064	900	1020	994.667	943	1180	713	945.333	380	763	485	542.667	476	793	518	595.667	1078	582	498
orf19.1935		0.00208726	0.993947	0.998424	-0.507033	0.156114	0.24494	-0.237196	0.595077	0.694316	0.826568	0.139488	0.225413	1.38089	0.0287418	0.0615657	1.68503	0.00967713	0.0183398	-0.0231335	0.953715	0.973004	-0.0110137	0.986065	0.988888	-0.292808	0.690663	0.746721		orf19.1935	5	6	2	4.33333	6	5	4	5	3	1	0	1.33333	1	8	2	3.66667	5	6	3
orf19.1936	SNF1	-0.0591214	0.675836	0.840086	0.451368	0.000766937	0.00415652	0.334416	0.0501835	0.103427	-0.154463	0.314886	0.427541	-0.422848	0.111271	0.192495	-0.462964	0.00149756	0.0033683	0.120201	0.454122	0.605021	0.713405	1.08375e-05	3.36743e-05	0.719352	0.000568184	0.00122966		orf19.1936	4073	2622	3470	3388.33	4079	2979	3786	3614.67	5200	4029	4762	4663.67	4605	4202	4796	4534.33	4502	4670	3737
orf19.1938		-0.0911293	0.537947	0.755109	-0.147473	0.38828	0.500164	-0.241831	0.175384	0.278085	0.462026	0.0335142	0.0704958	0.992236	3.9711e-06	2.64207e-05	0.746639	3.36198e-05	0.000101344	-0.380226	0.0380053	0.0961274	0.190391	0.315657	0.394871	0.219083	0.277635	0.346781		orf19.1938	236	176	235	215.667	208	226	241	225	162	187	234	194.333	150	225	194	189.667	247	297	288
orf19.1939		0.156147	0.478308	0.704158	-0.126043	0.532614	0.638809	-0.363569	0.145957	0.241867	0.576758	0.0231919	0.0516747	0.634468	0.0114913	0.0286252	0.626928	0.00272654	0.00582151	0.469404	0.0180608	0.0532723	-0.783774	0.000164648	0.000423838	-0.614478	0.0125014	0.0214065		orf19.1939	221	137	221	193	257	161	316	244.667	205	132	187	174.667	159	228	167	184.667	220	309	286
orf19.194		0.242327	0.104479	0.29404	-0.277776	0.0570151	0.112515	-0.486983	0.00598092	0.0186445	0.580741	0.00979487	0.0248926	0.700278	0.00976538	0.0249666	0.452664	0.00335278	0.00702471	0.652108	0.00482218	0.0182473	0.546361	0.00592567	0.0113806	0.558317	0.0160621	0.026916		orf19.194	722	513	560	598.333	851	829	725	801.667	500	501	471	490.667	501	703	492	565.333	713	650	932
orf19.1940		0.594336	0.00680319	0.0451498	0.677778	6.66312e-05	0.000646416	0.355119	0.174738	0.277342	-0.723167	4.94261e-05	0.000254947	-0.964815	0.00057309	0.00216862	-1.15631	3.31217e-06	1.17785e-05	0.298898	0.0786161	0.169162	-1.31729	5.03048e-13	3.36854e-12	-2.19004	3.23517e-25	5.01171e-24		orf19.1940	1232	785	1160	1059	1904	1256	2659	1939.67	2017	1366	1805	1729.33	2291	2254	2983	2509.33	1156	1050	979
orf19.1941	NUF2	-0.0488783	0.732435	0.873616	0.237158	0.0280187	0.065783	-0.138075	0.417961	0.539762	-0.138558	0.265246	0.373503	-0.0162463	0.92207	0.948734	-0.0591887	0.624792	0.690873	0.336011	0.026518	0.0722955	0.941024	1.2794e-09	6.35235e-09	1.19924	8.3302e-09	3.48657e-08		orf19.1941	621	429	576	542	633	479	640	584	671	592	658	640.333	492	494	584	523.333	613	606	573
orf19.1942	SGE1	-0.567389	1.25433e-05	0.00030128	0.0381802	0.795737	0.852585	-0.167342	0.376961	0.499628	0.327263	0.148939	0.237438	1.0051	0.000159311	0.000697012	0.956504	6.94876e-06	2.34227e-05	-0.811433	7.88145e-05	0.000574574	-0.404984	0.0308853	0.0505022	-0.00706971	0.975506	0.979879		orf19.1942	698	488	724	636.667	442	479	481	467.333	723	542	696	653.667	300	467	483	416.667	676	941	916
orf19.1943		0.170065	0.560879	0.772368	-0.116525	0.76093	0.827958	1.02869	0.0122653	0.0333122	1.10727	0.0344875	0.0720294	3.15591	9.02524e-09	1.0022e-07	4.67082	4.5834e-20	7.42937e-19	-0.590761	0.142428	0.266813	-0.751375	0.119512	0.169289	0.0989106	0.828359	0.862737		orf19.1943	10	5	7	7.33333	9	9	13	10.3333	9	3	7	6.33333	16	18	53	29	6	29	25
orf19.1944	GPR1	-0.931558	1.56032e-05	0.000358243	-0.749476	0.00269445	0.0110289	0.0998222	0.738693	0.813617	0.965352	0.0190118	0.0436247	0.69301	0.112991	0.194754	0.702762	0.0277871	0.0470977	0.504545	0.0386621	0.0974956	0.949229	0.00062156	0.00143707	0.83642	0.00311804	0.00590927		orf19.1944	1306	1022	1546	1291.33	714	820	456	663.333	464	705	993	720.667	520	1101	578	733	724	2465	1667
orf19.1945	AUR1	-0.258432	0.165524	0.385132	0.144632	0.344854	0.455569	-0.200141	0.341103	0.463299	-0.007707	0.971845	0.983308	-1.3181	9.67879e-06	5.83891e-05	-0.701602	0.00558296	0.0111535	0.136371	0.419669	0.572276	-0.599688	7.64974e-05	0.000207338	-0.710034	0.000103757	0.000252392		orf19.1945	931	586	828	781.667	847	738	537	707.333	921	698	977	865.333	516	633	682	610.333	862	1088	700
orf19.1946		0.153321	0.348622	0.595386	0.265536	0.090776	0.161144	0.350381	0.0609995	0.120792	-0.236528	0.271632	0.380612	0.1751	0.600845	0.704881	-0.168542	0.547979	0.620466	0.0799703	0.668931	0.775583	-0.233602	0.0981761	0.14197	-0.800806	6.93715e-07	2.30406e-06		orf19.1946	3215	2408	3374	2999	3276	3350	4668	3764.67	4279	3024	3616	3639.67	4648	4725	5080	4817.67	3808	2510	3160
orf19.1948		0.00691212	0.962302	0.985838	-0.401098	0.0047741	0.0170273	-0.536246	0.000294103	0.00151767	0.171125	0.608008	0.699108	-0.449724	0.0544243	0.105977	-0.149274	0.537554	0.61177	0.784817	0.000182301	0.00117921	1.49718	9.64181e-17	8.59934e-16	0.96695	4.78189e-08	1.84768e-07		orf19.1948	788	501	688	659	859	677	673	736.333	475	531	465	490.333	443	555	504	500.667	961	419	382
orf19.1949	VPS1	-0.118035	0.258681	0.499945	0.0769644	0.312664	0.423815	0.103567	0.37109	0.493943	-0.119117	0.394955	0.507846	0.145848	0.415033	0.536337	0.111689	0.473014	0.550709	-0.0853161	0.485699	0.633719	0.453918	3.30147e-05	9.52997e-05	0.773437	3.12638e-07	1.08071e-06		orf19.1949	4405	3173	4130	3902.67	4342	3900	3769	4003.67	4062	3859	4455	4125.33	3727	4684	4498	4303	3792	4371	3529
orf19.1950		0.41706	0.0509527	0.185215	0.549047	0.0432343	0.0909305	1.07992	2.31317e-06	2.21866e-05	-0.85952	0.00445958	0.0126768	0.100665	0.786614	0.852369	0.192075	0.583288	0.652921	-0.190148	0.461639	0.611899	-1.09198	4.70713e-09	2.20759e-08	-1.10104	5.31318e-06	1.55916e-05		orf19.1950	114	75	128	105.667	155	128	214	165.667	227	106	159	164	351	330	418	366.333	88	98	78
orf19.1953		0.277885	0.0636726	0.213524	-0.131449	0.382782	0.494675	0.0712559	0.60335	0.702072	-0.290949	0.132402	0.216476	-0.369848	0.266197	0.382813	-0.767748	0.00108807	0.00252607	-0.093495	0.560445	0.693352	-0.975667	5.05852e-11	2.86879e-10	-1.82181	9.08155e-24	1.29201e-22		orf19.1953	1014	924	1254	1064	1368	1461	1585	1471.33	916	933	1082	977	1323	1651	1671	1548.33	1034	674	750
orf19.1954	PUS4	-0.146002	0.300711	0.545121	-0.345328	0.0160891	0.0431117	-0.610635	6.5969e-06	5.64261e-05	-0.137103	0.401888	0.514332	-0.00332171	0.98421	0.991448	-0.144139	0.245947	0.314734	-0.240285	0.0807638	0.172416	-0.0504019	0.724887	0.779144	-0.084176	0.652589	0.712556		orf19.1954	1890	1405	2265	1853.33	1823	1913	1809	1848.33	1373	1340	1620	1444.33	1129	1342	1119	1196.67	1644	1232	1181
orf19.1955		0.0232896	0.880514	0.949053	0.298642	0.0287412	0.0670803	-0.411039	0.0146403	0.0385877	-0.055115	0.72515	0.798048	0.308307	0.101807	0.179269	0.392599	0.00718156	0.0140255	0.0555116	0.740382	0.832786	0.548162	0.000735699	0.0016811	0.665196	0.000250216	0.000574197		orf19.1955	230	166	219	205	241	197	262	233.333	259	227	277	254.333	163	177	177	172.333	270	263	222
orf19.1956		-0.492237	0.0176997	0.0891409	-0.652429	0.0306926	0.0704158	-0.572884	0.0501439	0.103401	-0.0298176	0.930782	0.954412	-0.462268	0.206109	0.313562	-0.656809	0.0577366	0.0902296	-0.589833	0.0175461	0.0520888	-1.06502	6.35846e-05	0.00017476	-1.72868	2.53689e-09	1.13527e-08		orf19.1956	4348	3961	5478	4595.67	3112	4432	2779	3441	1300	3346	3322	2656	1490	3385	1858	2244.33	3085	2568	2402
orf19.1957	CYC3	-0.480339	0.0228927	0.107817	-0.783488	0.00133999	0.00644972	-0.365163	0.0892212	0.163822	-0.324345	0.181438	0.277655	0.316272	0.204123	0.31137	0.245599	0.263807	0.334868	-1.04006	4.79137e-08	7.51532e-07	-0.211848	0.261045	0.334439	0.14511	0.469327	0.541699		orf19.1957	1174	1043	1816	1344.33	877	1217	929	1007.67	548	692	960	733.333	610	946	780	778.667	706	514	564
orf19.1958		-0.0210417	0.921379	0.968366	0.273211	0.462829	0.573982	-0.328301	0.378281	0.500827	0.628744	0.257253	0.364661	0.808566	0.156227	0.251842	1.43771	0.00615252	0.012202	0.258967	0.420881	0.573429	0.109261	0.852915	0.885424	0.0464381	0.949698	0.959485		orf19.1958	2	1	3	2	0	2	4	2	5	3	2	3.33333	1	0	1	0.666667	2	6	14
orf19.1959		-0.304478	0.104398	0.293943	-0.923442	4.5577e-06	9.50868e-05	-0.782884	0.00135479	0.00554267	0.0314446	0.886722	0.922521	-0.258994	0.426648	0.547849	-0.645466	0.00217454	0.00474301	-0.445404	0.0480997	0.116074	-1.61231	1.52852e-10	8.28578e-10	-2.40905	1.12465e-10	5.75536e-10		orf19.1959	1056	1073	1462	1197	949	1203	1030	1060.67	519	674	626	606.333	421	850	522	597.667	817	538	575
orf19.1960	CLN3	-0.0655326	0.596893	0.792694	-0.0129332	0.925133	0.946062	0.822544	4.41305e-05	0.000298215	-1.91115	2.20194e-14	6.47349e-13	-2.047	3.75234e-23	2.0651e-21	-1.712	5.29552e-17	6.42529e-16	-0.753397	0.00520553	0.0194044	-1.42451	3.79907e-09	1.80197e-08	-1.60561	5.27911e-12	3.08678e-11		orf19.1960	988	781	1010	926.333	1052	1006	908	988.667	1024	885	851	920	1267	2346	1866	1826.33	178	237	281
orf19.1961		-0.483858	0.00623583	0.0426536	0.264649	0.223887	0.326768	0.144809	0.513759	0.628387	-0.778435	0.0366612	0.0754923	-1.86346	9.31463e-06	5.65731e-05	-1.99929	2.41634e-09	1.31806e-08	0.638561	0.000516721	0.00284015	-2.35287	1.64231e-20	1.95114e-19	-3.21635	6.46841e-21	7.75962e-20		orf19.1961	1616	1196	1772	1528	1028	1001	1494	1174.33	2464	1414	1721	1866.33	1096	1206	1601	1301	1774	603	773
orf19.1963	GDS1	-0.376485	0.0165599	0.0857811	-0.226386	0.239761	0.345018	-0.601443	0.00129716	0.00534618	-1.30561	2.43761e-05	0.000137146	-1.84396	1.12434e-14	2.70273e-13	-2.16332	1.31996e-22	2.60382e-21	-0.234111	0.117849	0.231072	-1.38767	7.1705e-17	6.48765e-16	-1.05471	5.07957e-07	1.71617e-06		orf19.1963	1968	1707	1954	1876.33	1437	1805	1525	1589	1995	1411	1396	1600.67	824	1246	1038	1036	942	436	487
orf19.1964		-0.453616	0.0142357	0.0774763	-0.492162	0.0461263	0.0952452	-0.446988	0.0249885	0.0590346	-1.15381	0.00124002	0.00422699	-3.12444	2.3482e-25	1.61897e-23	-2.59704	1.3209e-17	1.69795e-16	-0.63247	0.0433604	0.106573	-2.17738	1.55732e-16	1.3656e-15	-2.30834	7.91781e-16	6.54497e-15		orf19.1964	2102	1117	1768	1662.33	1560	1231	1058	1283	722	1231	1394	1115.67	912	1056	791	919.667	747	306	360
orf19.1966	BUD23	-0.194497	0.356208	0.601222	-1.14336	3.95923e-05	0.000424359	-1.05365	0.000457955	0.00222354	0.662232	0.0612194	0.115295	0.184354	0.58026	0.688582	0.63176	0.0410278	0.066762	-0.0373657	0.888048	0.934355	0.563045	0.0362233	0.0583618	0.667371	0.0167204	0.0278555		orf19.1966	839	777	1078	898	756	1105	707	856	200	424	443	355.667	231	575	333	379.667	910	499	457
orf19.1967		-0.0586564	0.78587	0.90103	-0.726597	0.0164607	0.0439187	-0.755663	0.00630338	0.0194843	0.341171	0.318004	0.430653	0.396941	0.314492	0.432323	-0.292286	0.45182	0.529036	0.029585	0.908493	0.946157	-0.668405	0.00715005	0.0134515	-1.48596	1.96712e-08	7.94702e-08		orf19.1967	2445	2633	3516	2864.67	2290	3184	3777	3083.67	806	2005	1872	1561	1166	2544	1528	1746	2387	1707	2202
orf19.1968		-0.267922	0.20066	0.430822	0.192388	0.33888	0.44939	-0.238476	0.30722	0.429554	-0.208252	0.472533	0.581793	-0.00306246	0.991803	0.995134	-0.251568	0.261355	0.332147	-0.140073	0.594845	0.721916	-0.964569	0.00114547	0.00252795	-0.74143	0.0591927	0.0875433		orf19.1968	81	74	92	82.3333	62	76	85	74.3333	90	85	113	96	59	63	64	62	59	101	91
orf19.1968.1		-0.00486628	0.982716	0.994339	-0.651794	0.00115883	0.00577381	-1.31655	0.00047205	0.00227957	1.40449	2.74147e-11	5.348e-10	1.00734	0.000519021	0.00197473	0.31454	0.153405	0.210525	0.615701	0.0800225	0.171578	-0.212908	0.617368	0.686277	-0.957136	0.0483186	0.0732071		orf19.1968.1	163	151	170	161.333	144	239	158	180.333	90	115	95	100	28	108	35	57	331	272	251
orf19.1969	CCW14	-0.130565	0.521341	0.739793	-0.727113	0.000290169	0.00194214	-1.40088	0.000119191	0.000696842	1.21864	5.51336e-09	7.19264e-08	0.830903	0.00572361	0.0157195	0.223395	0.312297	0.386018	0.686374	0.0420858	0.104132	-0.174439	0.654157	0.720309	-0.995927	0.0187639	0.0309395		orf19.1969	754	769	886	803	679	1013	754	815.333	399	547	473	473	134	465	141	246.667	1382	1027	1121
orf19.1970		-0.112934	0.400413	0.64019	-0.060844	0.653196	0.741382	0.0255122	0.84395	0.892098	0.0975058	0.519739	0.626126	-0.371463	0.13383	0.222483	-0.983721	2.1733e-06	7.93546e-06	0.186536	0.179212	0.314086	-0.114466	0.4392	0.522187	-0.52889	0.000396186	0.000879882		orf19.1970	1593	1269	1853	1571.67	1568	1489	1797	1618	1376	1556	1588	1506.67	1504	1672	1742	1639.33	1614	1645	1715
orf19.1971	TRY3	0.0451633	0.712005	0.861672	-0.04321	0.758493	0.825883	-0.99923	1.05164e-16	4.82826e-15	0.692431	0.000329566	0.00133317	0.488508	0.10475	0.183628	0.271046	0.13019	0.183277	0.407469	0.0307701	0.0813469	0.933194	1.79949e-06	6.19384e-06	1.05662	1.5276e-08	6.23562e-08		orf19.1971	1647	1265	1886	1599.33	1804	1823	1902	1843	1703	1352	1601	1552	780	979	971	910	2279	3066	2479
orf19.1972		-0.00070598	0.996809	0.999158	-0.15963	0.351929	0.462858	-0.197009	0.215146	0.327094	-0.587671	0.00184049	0.00595306	-0.512392	0.112517	0.194097	-0.96147	0.000253318	0.000661284	-0.667892	1.48855e-06	1.69288e-05	-1.80222	7.38353e-41	2.56622e-39	-2.05227	2.53229e-12	1.52765e-11		orf19.1972	1257	1226	1730	1404.33	1398	1584	1756	1579.33	1275	1206	1305	1262	1148	1480	1494	1374	1098	723	754
orf19.1973	HAP5	0.0920417	0.467934	0.696603	-0.181042	0.248113	0.354705	-0.994241	1.50791e-05	0.000119485	0.473252	0.0219008	0.0491551	-0.532132	0.0552804	0.107311	-0.664711	0.000388274	0.000980534	0.611842	0.0119904	0.0382264	0.57389	0.0243656	0.0409587	0.0746583	0.766871	0.812041		orf19.1973	1114	866	992	990.667	1331	1105	1135	1190.33	774	986	856	872	418	823	476	572.333	1275	1482	1046
orf19.1974	TFS1	0.505533	0.00153103	0.0149395	0.922173	0.000382484	0.00242473	1.47623	6.8025e-15	2.68828e-13	-0.0431432	0.881285	0.918448	0.290606	0.370824	0.492913	0.195322	0.530886	0.605195	0.363772	0.0309148	0.0815571	0.403295	0.0233473	0.0394329	-0.0326989	0.857604	0.885719		orf19.1974	2698	1624	2131	2151	3823	2796	3889	3502.67	6381	2983	4004	4456	10101	8944	11258	10101	4109	4422	4689
orf19.1975		0.147548	0.282179	0.52482	-0.375625	0.00229743	0.00973597	-0.385198	0.0176266	0.0447581	0.316203	0.0845131	0.150347	0.183996	0.403586	0.526096	0.0535697	0.68514	0.745384	-0.197772	0.23451	0.382094	-0.460014	0.0267857	0.0445313	-1.23446	3.34664e-07	1.15367e-06		orf19.1975	451	361	441	417.667	491	557	516	521.333	321	294	350	321.667	327	465	400	397.333	517	385	347
orf19.1976	TRX2	-0.264335	0.304714	0.549348	-0.48319	0.111479	0.189346	-0.623219	0.0780489	0.147812	1.38622	0.000282699	0.00117138	1.71598	1.54938e-06	1.13033e-05	2.06556	1.8028e-10	1.12864e-09	0.88365	0.0130791	0.041046	0.609397	0.130435	0.182655	0.851874	0.0493101	0.0744756		orf19.1976	39	22	41	34	25	26	37	29.3333	27	14	26	22.3333	8	23	21	17.3333	46	96	65
orf19.1977	URA4	-0.160472	0.317369	0.564503	-0.361923	0.0814303	0.148485	-0.407723	0.0367722	0.0807618	-0.532353	0.0291963	0.0628705	-0.701141	0.0180115	0.0419309	-1.02821	2.85962e-05	8.71641e-05	-0.181552	0.372843	0.526518	-1.10159	5.70754e-10	2.9243e-09	-1.50606	6.78889e-13	4.35962e-12		orf19.1977	2692	2422	3370	2828	2470	2923	3039	2810.67	1616	2381	2518	2171.67	1600	2708	2018	2108.67	1930	1302	1342
orf19.1978	GIT2	-0.451027	0.0101338	0.0595909	0.207582	0.162109	0.252464	-0.0518133	0.829905	0.883383	1.78009	1.25329e-17	5.45008e-16	-0.07404	0.765005	0.835011	-0.313847	0.126268	0.178758	1.54627	7.75712e-11	2.06471e-09	0.696415	0.00257472	0.00531498	0.297446	0.189682	0.248137		orf19.1978	816	487	661	654.667	418	527	590	511.667	790	641	839	756.667	322	610	564	498.667	2342	3322	2677
orf19.1979	GIT3	-0.564936	0.00839869	0.0524953	0.420841	0.117918	0.197735	0.485276	6.3962e-05	0.00040878	2.94683	3.96568e-23	2.92154e-21	0.0789619	0.848926	0.897567	0.0717172	0.862873	0.893497	3.2342	1.91218e-61	1.70867e-58	2.46603	7.14787e-19	7.58523e-18	2.34806	6.29897e-12	3.66602e-11		orf19.1979	3552	1324	2368	2414.67	1652	1590	1680	1640.67	3418	2295	4222	3311.67	1908	2545	2490	2314.33	21803	39038	31083
orf19.198	ASN1	-0.704833	2.00938e-07	8.20169e-06	-0.337886	0.0887509	0.158724	1.10851	3.72317e-21	2.64176e-19	-0.400813	0.389823	0.50321	-0.616155	0.223958	0.335029	-2.10072	2.80131e-07	1.16684e-06	-0.625181	1.23496e-05	0.00011444	-3.72855	1.48889e-55	1.04741e-53	-5.62934	2.21411e-113	1.73642e-110		orf19.198	34926	28895	42777	35532.7	23515	24295	23139	23649.7	20917	30050	32180	27715.7	46774	57957	50391	51707.3	43941	8359	9402
orf19.1980	GIT4	-0.0996256	0.732755	0.873627	0.673582	0.0657158	0.12567	0.529165	0.191893	0.29839	0.583036	0.215165	0.316877	0.626247	0.155326	0.250582	1.55788	3.05578e-05	9.25777e-05	0.8652	0.0140777	0.0436137	0.0289463	0.948394	0.960175	0.524847	0.202516	0.262518		orf19.1980	18	7	12	12.3333	6	9	20	11.6667	38	12	24	24.6667	12	20	27	19.6667	22	71	34
orf19.1981	IMP2	-0.130303	0.420637	0.657871	-0.221619	0.149462	0.236996	-0.0796201	0.646239	0.739982	0.342632	0.10808	0.184163	-0.0552073	0.769547	0.838219	-0.234268	0.140559	0.195678	0.239085	0.144164	0.268857	-0.0313428	0.826166	0.864265	-0.231463	0.158615	0.212412		orf19.1981	506	420	571	499	430	529	559	506	369	426	488	427.667	422	536	478	478.667	472	614	593
orf19.1985		-0.499654	0.0280614	0.125622	0.142881	0.563215	0.665279	1.32627	4.23815e-10	9.15676e-09	0.741173	0.0021322	0.00676042	0.559994	0.0376034	0.077479	0.740061	9.06406e-05	0.000253382	-0.267465	0.281425	0.434753	-1.57845	9.97348e-12	5.9755e-11	-1.13094	6.0822e-05	0.00015443		orf19.1985	208	84	139	143.667	106	86	116	102.667	184	134	153	157	198	343	282	274.333	339	298	200
orf19.1986	ARO2	-0.490325	0.000863043	0.00947224	-0.277817	0.062689	0.120957	0.701384	6.52214e-06	5.58632e-05	-0.149599	0.727598	0.799617	-0.395396	0.397541	0.519402	-1.51009	1.12645e-05	3.64802e-05	-0.522435	0.00178001	0.00790766	-3.05719	1.68472e-26	2.80533e-25	-4.56624	8.68278e-36	2.2235e-34		orf19.1986	9259	8078	11032	9456.33	6632	7273	8209	7371.33	6869	8091	8417	7792.33	10597	14512	11510	12206.3	14460	3397	3919
orf19.1988	CDC45	0.11477	0.327042	0.572964	0.45558	1.28467e-05	0.000190351	-0.292288	0.0422807	0.0900105	0.17429	0.195907	0.294684	-0.568024	0.00726946	0.0193439	-0.563686	0.00199147	0.00437565	0.429387	0.0385667	0.0974292	0.217149	0.164089	0.223777	0.0922225	0.599962	0.665988		orf19.1988	831	658	777	755.333	993	884	887	921.333	1069	1007	1067	1047.67	686	883	672	747	1377	1251	1041
orf19.1989	DCW1	0.14475	0.3803	0.621114	-0.200075	0.183569	0.278672	-0.164941	0.421833	0.543144	-0.473053	0.00404381	0.0116908	-0.821783	0.00385472	0.0112225	-0.926406	4.55638e-09	2.40996e-08	-0.471417	0.027384	0.0739899	-1.02251	1.21304e-05	3.72296e-05	-0.828766	0.000923022	0.00192714		orf19.1989	3147	2922	3606	3225	4594	4172	3411	4059	2650	3003	2805	2819.33	3576	4306	2875	3585.67	2483	1965	1818
orf19.199		0.14802	0.422511	0.660179	-0.433898	0.00177295	0.00795879	0.465737	0.0289665	0.0665931	0.33035	0.0312167	0.0664668	0.305275	0.227515	0.338826	0.253717	0.0942433	0.138972	-0.242092	0.153451	0.281808	0.142347	0.394869	0.477181	-0.216006	0.228669	0.29261		orf19.199	911	766	892	856.333	1205	1208	825	1079.33	593	679	623	631.667	1532	1641	1378	1517	853	795	819
orf19.1990	SNX4	0.314266	0.0776683	0.243127	0.354195	0.0608856	0.118282	0.583385	0.00026715	0.00140411	-0.706936	6.4849e-05	0.000325388	0.113412	0.609428	0.711624	0.502811	0.0165392	0.0297449	-0.357647	0.0276162	0.0745208	1.06878	9.55441e-15	7.34892e-14	1.34778	3.20409e-11	1.72999e-10		orf19.1990	759	395	561	571.667	950	704	759	804.333	829	603	771	734.333	1183	1182	1263	1209.33	524	415	431
orf19.1991		0.0197246	0.892691	0.956564	0.0993011	0.397281	0.509507	0.272285	0.123918	0.212233	-0.0234335	0.861077	0.901972	-0.798856	4.12601e-06	2.74222e-05	-0.802925	1.79278e-08	8.76548e-08	0.0164137	0.923638	0.955093	0.0721926	0.708763	0.767347	-0.0737456	0.700499	0.755142		orf19.1991	3472	2347	2911	2910	3844	3160	2876	3293.33	3382	2883	3090	3118.33	4164	4099	3643	3968.67	3093	3224	3134
orf19.1992	SIR2	0.174877	0.47275	0.700765	-0.381719	0.0358281	0.0793945	-0.195271	0.489107	0.605349	1.33565	1.59419e-06	1.21458e-05	0.313984	0.275144	0.392663	0.58641	0.031862	0.0531853	0.650247	0.000228196	0.00141184	0.6466	6.91294e-05	0.000189169	0.611931	0.00289581	0.00552565		orf19.1992	227	171	168	188.667	249	331	159	246.333	133	147	150	143.333	186	255	200	213.667	274	473	436
orf19.1993		-0.0898505	0.677031	0.840564	-0.0495633	0.809682	0.862205	-0.00464423	0.982177	0.989917	0.351151	0.0935163	0.163896	0.667828	0.00220908	0.00692988	0.641362	0.0098205	0.0185666	0.281766	0.0880049	0.184722	0.821815	0.00186728	0.00397619	1.12899	1.10857e-06	3.57409e-06		orf19.1993	1146	603	675	808	966	881	636	827.667	832	738	739	769.667	830	868	763	820.333	863	1008	1169
orf19.1994		0.139914	0.385734	0.627484	0.0427039	0.7337	0.806915	0.266473	0.146905	0.243115	0.19006	0.185403	0.282137	0.203797	0.340843	0.460773	0.582013	0.0030188	0.00638252	-0.111112	0.525416	0.668255	0.561751	0.00251017	0.00519715	0.659974	0.00044864	0.000987292		orf19.1994	554	363	454	457	660	554	483	565.667	488	450	472	470	698	732	613	681	535	566	555
orf19.1995	MNN24	0.624527	0.010714	0.0621832	0.690309	0.00585214	0.0199158	0.611071	0.0125089	0.0338772	1.80965	1.11965e-10	1.975e-09	0.531538	0.11451	0.196401	0.368715	0.113095	0.163204	0.765324	1.63463e-05	0.000147117	0.271058	0.211936	0.280061	-0.328451	0.0999087	0.140544		orf19.1995	367	169	186	240.667	630	398	365	464.333	464	336	426	408.667	805	699	667	723.667	1091	1886	1805
orf19.1996	CHA1	-0.78144	6.22568e-05	0.00112338	0.143137	0.42473	0.53709	1.14514	4.1737e-08	6.1609e-07	-1.54389	0.000587093	0.00220406	-0.02183	0.968949	0.980514	-1.198	0.020323	0.0358309	-0.745966	6.77795e-09	1.28085e-07	-0.922285	0.000147061	0.000382054	-2.1326	3.26e-14	2.35095e-13		orf19.1996	3062	1817	3082	2653.67	1262	1431	2027	1573.33	3154	2279	3338	2923.67	3041	4100	3835	3658.67	1656	329	426
orf19.1998		0.171557	0.226314	0.462938	0.23449	0.0722329	0.135271	0.137907	0.423895	0.544497	-0.907289	4.29371e-06	2.92889e-05	-0.264271	0.308662	0.426924	-0.5815	0.000313991	0.000807241	-0.616924	0.000420815	0.00237992	-0.00899858	0.954698	0.964714	0.0669702	0.716208	0.768643		orf19.1998	931	592	842	788.333	1100	828	1059	995.667	882	830	1076	929.333	1155	1084	1014	1084.33	633	421	447
orf19.1999		0.519218	0.0141524	0.0771895	1.17826	8.30039e-06	0.000139188	1.32024	4.85916e-06	4.32202e-05	-1.23057	1.99069e-05	0.00011596	-1.15923	0.000242417	0.00101081	-0.915562	0.00189041	0.00416527	0.0685571	0.80668	0.879669	-0.555392	0.0307365	0.0502851	0.0298388	0.909363	0.928604		orf19.1999	417	241	384	347.333	732	392	647	590.333	1232	556	868	885.333	1747	1118	2010	1625	406	329	351
orf19.20	RTS1	0.16246	0.34079	0.585806	0.514473	3.43404e-05	0.000381167	0.0824733	0.699924	0.784478	-0.186254	0.245238	0.351384	-1.02517	3.82503e-07	3.27845e-06	-1.12321	5.88339e-16	6.46348e-15	0.199166	0.370609	0.524234	-0.0358358	0.875985	0.903103	-0.484247	0.024464	0.0395279		orf19.20	4365	2733	3583	3560.33	5630	3889	3939	4486	5483	4558	5297	5112.67	5181	4950	3959	4696.67	4285	5220	4287
orf19.200		-0.0164035	0.876461	0.947119	0.168711	0.108056	0.18448	-0.212189	0.208369	0.318887	0.140518	0.234303	0.339082	-0.0941133	0.651013	0.745067	-0.696257	1.72562e-06	6.42423e-06	0.298527	0.127011	0.244975	0.0869968	0.675854	0.738485	-0.65761	0.000616692	0.00132469		orf19.200	2241	1704	2330	2091.67	2505	2145	2286	2312	2459	2105	2526	2363.33	2055	2195	1652	1967.33	2757	2612	2660
orf19.2000		-0.135673	0.509645	0.730152	-0.464311	0.00399588	0.0147843	0.0243498	0.921639	0.948371	0.676349	7.75127e-05	0.000377437	0.530419	0.027056	0.058615	0.991175	1.04815e-05	3.42094e-05	-0.5104	0.0129303	0.0406835	0.211362	0.240354	0.312341	0.623398	0.00634817	0.0113666		orf19.2000	470	451	535	485.333	498	598	372	489.333	371	310	373	351.333	527	433	526	495.333	693	509	553
orf19.2001		0.0767831	0.677162	0.840564	-0.0747075	0.704545	0.783218	-0.0854217	0.576413	0.678711	-0.287578	0.214427	0.316014	0.238932	0.3919	0.513959	0.270992	0.120541	0.171931	-0.352418	0.060291	0.137937	0.186147	0.407811	0.491002	0.411269	0.0219127	0.0357185		orf19.2001	312	219	198	243	301	278	290	289.667	234	228	231	231	264	304	246	271.333	253	147	182
orf19.2002		0.0469981	0.771472	0.89302	-0.215962	0.052365	0.10527	-0.29375	0.153363	0.251537	0.460524	0.00108179	0.0037524	0.0419601	0.831416	0.885769	0.0234259	0.880542	0.907299	0.338282	0.0453345	0.110466	0.642115	0.00164983	0.00354359	0.352132	0.0884984	0.125876		orf19.2002	3113	2249	2653	2671.67	3477	3284	2517	3092.67	2175	2371	2344	2296.67	2597	2729	2107	2477.67	3320	3101	3381
orf19.2003	HNM1	-0.555157	0.00296015	0.0247472	-0.702597	0.015911	0.0427444	0.352307	0.156415	0.254403	-0.42647	0.2331	0.337575	-0.363312	0.33307	0.452409	-0.0988102	0.776941	0.824508	-0.567408	0.0111152	0.0359306	-0.437164	0.0643568	0.0975165	-0.857268	0.000726464	0.00154294		orf19.2003	1818	1295	2060	1724.33	1354	1404	951	1236.33	497	1253	1106	952	1396	2220	1271	1629	973	558	600
orf19.2005	REG1	0.046199	0.822495	0.921673	0.240909	0.169071	0.261574	0.0494756	0.831835	0.885164	-1.02021	2.64249e-11	5.18722e-10	-1.64987	1.21672e-17	3.9759e-16	-1.50119	3.96937e-29	1.20289e-27	-0.754819	0.00260694	0.0109881	-0.80264	0.000120773	0.000317713	-0.932451	4.23626e-05	0.000109601		orf19.2005	4661	2395	3270	3442	5130	3007	3713	3950	3687	4131	4325	4047.67	4545	4091	3419	4018.33	2365	2007	1733
orf19.2006		0.208039	0.134281	0.339719	-0.0760213	0.567038	0.668402	0.346156	0.0800914	0.150684	0.184527	0.405191	0.517184	0.89109	7.76996e-07	6.13964e-06	0.556582	2.98435e-05	9.06139e-05	-0.584387	0.00335247	0.0135899	0.156334	0.430482	0.51387	0.25413	0.236813	0.301556		orf19.2006	269	204	282	251.667	361	304	319	328	244	225	247	238.667	473	386	389	416	224	304	308
orf19.2006.1	COX17	-0.362468	0.0837548	0.253065	-0.173788	0.317105	0.428346	0.230421	0.342352	0.464489	-0.183425	0.452778	0.563454	1.09943	0.000428979	0.00166651	0.685396	0.00115646	0.00267201	-1.05315	8.41689e-09	1.52602e-07	-0.828132	4.25772e-05	0.000120405	-0.230497	0.289903	0.360597		orf19.2006.1	703	464	547	571.333	565	524	329	472.667	409	537	562	502.667	547	650	488	561.667	364	471	513
orf19.2007		0.0289503	0.867661	0.943938	0.279171	0.0304957	0.0701447	0.137138	0.470684	0.588025	-0.145056	0.303382	0.414618	-0.38623	0.257753	0.37356	-0.236365	0.282107	0.354996	-0.295051	0.159088	0.289862	0.137864	0.456955	0.539403	0.193481	0.343972	0.417666		orf19.2007	2382	1413	1944	1913	2696	1953	1857	2168.67	2151	2320	2477	2316	2418	2549	2149	2372	2167	2364	1928
orf19.2008		-0.0425148	0.759641	0.88753	-0.373886	0.0116599	0.033507	-0.231947	0.153714	0.251848	-0.321839	0.149566	0.238195	0.0948719	0.74439	0.818777	-0.297772	0.157217	0.214762	-0.459281	0.000624614	0.00334214	-0.481315	0.00606925	0.0116313	-0.566911	0.0031005	0.00587868		orf19.2008	2036	1566	2134	1912	2082	2267	1851	2066.67	1220	1493	1683	1465.33	1605	2017	1637	1753	1553	985	1065
orf19.2009	PEX12	0.151391	0.357411	0.602275	0.550246	0.0012361	0.0060715	0.342093	0.0409256	0.0880867	-1.13227	4.54539e-12	9.98711e-11	-0.479143	0.0216381	0.0486236	-0.474176	0.00450042	0.00920481	-0.423069	0.00531661	0.0197479	-0.680628	2.56373e-05	7.53945e-05	-0.468853	0.0131881	0.0224782		orf19.2009	876	498	658	677.333	967	710	851	842.667	1113	834	1069	1005.33	1098	1023	1069	1063.33	463	453	469
orf19.201		0.505762	0.0346588	0.146147	0.544485	0.00305607	0.0120449	0.168243	0.561897	0.666885	0.328018	0.177657	0.273002	1.72171	2.59745e-08	2.7206e-07	1.2973	1.07174e-07	4.71461e-07	0.363535	0.145094	0.270269	1.24492	2.9173e-09	1.39856e-08	1.4648	4.03891e-11	2.15477e-10		orf19.201	214	128	199	180.333	313	189	438	313.333	309	217	277	267.667	396	300	351	349	300	321	418
orf19.2010		0.0656146	0.627852	0.815044	0.393051	0.194437	0.291492	0.232172	0.526651	0.639514	0.632028	0.251116	0.35783	1.4291	0.0190608	0.0436612	2.2647	5.73965e-05	0.000166458	0.28214	0.45337	0.604397	0.0551828	0.930487	0.947127	1.32634	0.0598963	0.0884211		orf19.2010	0	1	0	0.333333	1	0	2	1	2	1	3	2	5	0	1	2	0	13	5
orf19.2012	NOT3	0.101124	0.518419	0.738487	-0.401312	0.0595443	0.116292	-0.684598	0.0026679	0.00967948	1.05977	6.45232e-06	4.20004e-05	0.129256	0.617331	0.717403	-0.0871226	0.709356	0.764963	0.178963	0.446691	0.598743	-0.754349	0.0019852	0.00420478	-1.16874	3.28667e-06	9.91849e-06		orf19.2012	2983	2671	3172	2942	3712	3921	3085	3572.67	1626	2655	2294	2191.67	1877	2938	1670	2161.67	4938	5284	4460
orf19.2013	KAR2	-0.0514989	0.743908	0.877837	-0.0312728	0.798777	0.854928	-0.0761256	0.685437	0.773259	2.01274	2.91545e-22	2.00622e-20	1.93215	7.78269e-34	1.06149e-31	1.63076	1.46149e-25	3.43368e-24	1.45222	2.05446e-16	1.27234e-14	2.5839	4.30313e-52	2.4272e-50	2.61063	1.67899e-26	2.77941e-25		orf19.2013	29915	25705	29189	28269.7	33973	32345	25560	30626	28425	28100	27205	27910	28462	33289	24966	28905.7	99939	145492	119574
orf19.2014	BCY1	0.119314	0.381169	0.622165	0.415202	0.00246808	0.0103051	0.320171	0.0847828	0.157508	0.00593475	0.975849	0.986403	0.467125	0.0149441	0.0358407	0.00433156	0.977969	0.982024	0.263897	0.143338	0.267956	0.77953	1.16207e-05	3.58762e-05	0.659722	0.00232812	0.00452357		orf19.2014	4586	3051	4161	3932.67	5613	4312	4419	4781.33	6007	4530	5302	5279.67	6465	5515	5840	5940	4726	6211	5345
orf19.2016	ERG28	0.132911	0.539616	0.756262	0.0497878	0.803404	0.857863	-0.0902309	0.681987	0.770289	-0.846485	5.38892e-07	4.53568e-06	-0.89475	1.65697e-05	9.50044e-05	-0.916996	4.12589e-06	1.44268e-05	-0.0135302	0.928557	0.957962	-0.330237	0.082781	0.121894	-0.37846	0.047741	0.0724019		orf19.2016	1038	813	711	854	1288	1159	779	1075.33	976	907	801	894.667	941	1129	944	1004.67	554	475	491
orf19.2017		0.0436491	0.809995	0.915054	-0.7343	0.000341191	0.00221703	-1.04772	2.76394e-06	2.6109e-05	-0.0854081	0.779656	0.842196	-0.236219	0.453696	0.573773	-0.598796	0.00495766	0.0100548	-0.495046	0.0170371	0.0510418	-0.54133	0.00796212	0.014872	-0.270278	0.207305	0.26784		orf19.2017	3537	3244	4792	3857.67	4432	5088	3876	4465.33	1747	2419	2552	2239.33	1894	2685	1608	2062.33	3231	1445	1875
orf19.2018		-0.125147	0.630979	0.816554	-1.34745	7.1667e-06	0.000125578	-1.27986	0.000928844	0.00406142	2.17682	7.34367e-12	1.55885e-10	2.16052	1.59816e-11	2.59763e-10	2.31367	2.76136e-15	2.83039e-14	0.596889	0.0877987	0.184351	1.75094	5.59134e-06	1.80823e-05	2.00632	3.29068e-07	1.13501e-06		orf19.2018	176	215	274	221.667	183	325	157	221.667	47	101	66	71.3333	43	132	36	70.3333	492	336	342
orf19.2018.1		0.280507	0.266601	0.508062	0.610648	0.0182914	0.0476219	0.804525	0.00405655	0.0136692	-2.23117	2.04908e-09	2.89647e-08	-1.26401	0.00198083	0.0063149	-0.924365	0.001541	0.00345733	0.0257945	0.94148	0.965561	-2.5018	5.97184e-14	4.29767e-13	-2.17212	4.10497e-09	1.78727e-08		orf19.2018.1	78	58	55	63.6667	77	67	135	93	137	87	88	104	149	160	209	172.667	10	25	19
orf19.2018.2		-0.208589	0.434735	0.672176	-1.60504	3.69353e-07	1.87319e-05	-1.4535	0.00018734	0.00103308	2.34198	1.39366e-10	2.41749e-09	2.2921	2.11639e-09	2.61382e-08	2.5202	1.81036e-13	1.5664e-12	0.645962	0.0585795	0.134959	2.06326	7.35753e-09	3.35755e-08	2.22625	1.49629e-09	6.82249e-09		orf19.2018.2	129	98	166	131	88	184	80	117.333	14	42	39	31.6667	18	56	20	31.3333	264	181	182
orf19.2019		0.105216	0.571568	0.778505	-0.684928	0.0140645	0.0387863	-0.499602	0.041592	0.0891877	0.372595	0.217697	0.319854	0.333159	0.307581	0.42609	-0.230898	0.453851	0.53096	-0.0497624	0.833911	0.897554	-0.603792	0.0100071	0.01832	-1.12041	5.47003e-06	1.59995e-05		orf19.2019	2437	2484	3397	2772.67	3258	3844	3062	3388	958	2083	1751	1597.33	1868	3378	1821	2355.67	2503	1982	2090
orf19.202	CDC47	0.137699	0.401827	0.641415	-0.28028	0.0989185	0.172313	-0.22989	0.29312	0.414055	0.355945	0.106468	0.182069	-0.821398	0.000146014	0.000646502	-0.913116	1.09177e-05	3.55221e-05	0.204957	0.317557	0.472484	-0.484882	0.0242669	0.0408281	-1.08879	9.81293e-06	2.77701e-05		orf19.202	4752	4126	4932	4603.33	6255	6271	4710	5745.33	3108	4238	4006	3784	4628	6104	3834	4855.33	6437	4424	4375
orf19.2020	HGT6	0.486001	0.0866217	0.259077	1.68532	3.52747e-08	3.43818e-06	0.576003	0.151743	0.249535	-1.96054	2.17282e-14	6.41802e-13	-3.18186	9.92826e-26	7.15976e-24	-4.06968	7.30632e-40	3.52558e-38	0.197796	0.505456	0.651243	-2.64884	1.56481e-17	1.49348e-16	-4.16793	6.00172e-35	1.49424e-33		orf19.2020	15317	4746	5824	8629	30940	6593	32496	23343	40752	31300	34483	35511.7	53004	22903	40236	38714.3	6982	11651	7289
orf19.2021	HGT8	0.682878	0.000557536	0.00685396	0.7614	2.11415e-05	0.000265889	0.53978	0.0622054	0.122494	-1.66115	1.80107e-17	7.67231e-16	-1.69396	8.09087e-16	2.20705e-14	-2.2418	5.92204e-21	1.03768e-19	-0.0803175	0.773627	0.857681	-1.13501	5.36856e-05	0.000149058	-1.71568	1.46122e-09	6.67228e-09		orf19.2021	12370	6958	9926	9751.33	24374	13844	17745	18654.3	19950	13846	16868	16888	36810	21036	24907	27584.3	4936	6012	4875
orf19.2023	HGT7	0.39892	0.129337	0.331573	1.10437	5.63702e-06	0.000108196	0.440238	0.186174	0.291082	-2.09247	1.03399e-17	4.55976e-16	-2.86732	3.14559e-32	3.58826e-30	-3.4107	5.85662e-47	4.12793e-45	-0.518954	0.0438664	0.107475	-3.42292	1.64574e-40	5.51015e-39	-3.92969	3.63238e-46	1.34056e-44		orf19.2023	114498	48078	73561	78712.3	171684	62970	147140	127265	219218	138437	188893	182183	228494	132746	168364	176535	35513	50687	35298
orf19.2024		0.468928	0.0799269	0.247242	0.450543	0.227795	0.331078	-0.529598	0.227948	0.342706	-0.00399835	0.994282	0.996669	1.2556	0.0136693	0.0332536	1.11068	0.0304827	0.0511689	0.626247	0.128209	0.246677	0.328184	0.583523	0.658245	0.405933	0.524997	0.59377		orf19.2024	4	1	1	2	10	5	6	7	7	2	5	4.66667	5	3	3	3.66667	0	10	4
orf19.2025		0.0365714	0.844819	0.933952	0.0778506	0.782906	0.843629	-0.225331	0.549847	0.65834	-0.111755	0.819986	0.872219	0.337147	0.610474	0.712195	0.810491	0.249707	0.319025	0.226622	0.491026	0.638936	-0.207715	0.671908	0.735084	0.0461647	0.949926	0.959561		orf19.2025	1	0	2	1	1	2	1	1.33333	3	1	0	1.33333	1	1	0	0.666667	0	1	2
orf19.2026	UBP13	0.370695	0.0735246	0.234505	0.61635	0.000156622	0.0012047	-0.00362594	0.98592	0.992116	-1.11037	1.19621e-17	5.23821e-16	-1.23799	5.50346e-13	1.09964e-11	-1.26328	8.67591e-37	3.65261e-35	-0.615361	0.000377381	0.00216562	-0.526515	0.000305253	0.000743944	-0.506641	0.0118575	0.0203986		orf19.2026	2049	1047	1536	1544	2898	1637	2383	2306	2294	2304	2546	2381.33	2224	2372	2206	2267.33	1181	1214	978
orf19.2028	MXR1	0.212004	0.0560444	0.196517	-0.197436	0.0925377	0.16342	0.911182	4.5715e-13	1.44896e-11	-0.0580286	0.888615	0.923876	0.693905	0.00572498	0.0157195	0.354165	0.0732496	0.111177	-0.604328	0.00146335	0.00672537	-0.990073	8.36804e-05	0.00022544	-0.922669	1.55954e-07	5.61363e-07		orf19.2028	2340	1722	2404	2155.33	2744	2587	3079	2803.33	1876	1630	2129	1878.33	5046	5888	5017	5317	3645	977	1025
orf19.2029	RFC5	0.227957	0.0391269	0.157742	-0.0605	0.660068	0.746574	-0.279651	0.0466274	0.0975676	0.292843	0.0709803	0.130806	0.56366	0.0137023	0.0333077	-0.0941425	0.556546	0.628481	0.134684	0.374626	0.527763	-0.0392578	0.83099	0.868441	-0.435804	0.0117654	0.0202513		orf19.2029	1499	1224	1583	1435.33	2030	1809	1854	1897.67	1199	1443	1504	1382	1450	1825	1380	1551.67	1994	1626	1644
orf19.203	STB3	0.408538	0.113316	0.307812	1.07482	1.04668e-05	0.00016408	0.376816	0.18591	0.290787	-1.40031	2.00942e-07	1.87526e-06	-1.31696	0.000166083	0.000724622	-1.46492	8.80637e-22	1.64903e-20	0.552505	0.00957953	0.0319573	-0.77341	0.0147606	0.0261136	-1.92456	1.33961e-13	9.15547e-13		orf19.203	577	230	320	375.667	858	373	587	606	829	740	984	851	653	1106	673	810.667	214	386	323
orf19.2030		0.864233	4.86719e-06	0.000133901	0.844626	0.00112011	0.00561224	1.20632	1.05411e-06	1.08971e-05	-1.28137	5.34203e-06	3.55115e-05	-0.143202	0.640625	0.736246	-0.330555	0.264599	0.335726	-0.55927	0.0231807	0.0651372	-0.765388	0.000910983	0.00204359	-0.676401	0.00397126	0.0073715		orf19.2030	432	233	353	339.333	918	587	717	740.667	915	445	610	656.667	2003	1378	2029	1803.33	244	277	256
orf19.2031	VPS24	0.186473	0.250706	0.491728	0.422024	0.00204329	0.00889327	0.329995	0.104644	0.185942	-0.946056	1.15383e-09	1.74946e-08	-1.06746	1.6925e-08	1.80899e-07	-1.22992	9.47708e-18	1.22324e-16	-0.405873	0.0287179	0.0768309	-0.0779964	0.713001	0.769805	-0.274632	0.239371	0.304442		orf19.2031	633	428	656	572.333	859	583	761	734.333	791	662	865	772.667	985	811	960	918.667	410	387	419
orf19.2032		0.0592578	0.72425	0.870297	0.344392	0.0556357	0.110492	0.363991	0.0501078	0.103368	-0.462586	0.0500702	0.0977064	-0.585214	0.0114596	0.0285648	-0.582779	0.00307811	0.00649601	-0.161719	0.371083	0.524786	0.213298	0.232061	0.303643	0.216963	0.298724	0.36937		orf19.2032	289	166	228	227.667	294	224	275	264.333	294	238	344	292	352	308	359	339.667	178	262	199
orf19.2033	PGA19	-0.0083107	0.964868	0.987102	0.0547789	0.853811	0.894323	-0.268635	0.464579	0.582386	2.42376	4.58714e-06	3.09533e-05	2.30501	0.000189709	0.000815787	3.20686	3.41456e-08	1.59609e-07	1.86043	6.34953e-06	6.29419e-05	2.6279	1.20065e-05	3.69038e-05	3.19898	1.47865e-06	4.69249e-06		orf19.2033	2	0	3	1.66667	2	3	0	1.66667	1	0	5	2	1	0	1	0.666667	16	40	33
orf19.2034		-0.0479947	0.698071	0.85365	-0.0796096	0.711469	0.788863	-0.10082	0.534388	0.645525	0.516633	0.272392	0.381422	1.34655	0.0417096	0.0843876	1.80834	0.0128833	0.0237628	0.214612	0.30636	0.460534	0.146874	0.597618	0.669746	1.17562	0.107772	0.150391		orf19.2034	1	0	1	0.666667	0	1	0	0.333333	0	0	1	0.333333	0	0	0	0	0	3	3
orf19.2035		0.272283	0.348211	0.59496	-0.342621	0.339374	0.449759	-0.0347589	0.926835	0.951888	0.938002	0.0235783	0.0524316	1.84863	2.47124e-05	0.000136124	2.66223	5.74449e-12	4.25948e-11	-0.415693	0.254182	0.40466	-0.61261	0.218099	0.287283	-0.33575	0.58594	0.653197		orf19.2035	11	11	19	13.6667	24	28	12	21.3333	9	12	8	9.66667	15	32	16	21	17	25	23
orf19.2036		0.389491	0.000256825	0.0036786	-0.0866919	0.363644	0.474762	-0.22373	0.0587999	0.11715	-1.41398	4.39552e-06	2.9821e-05	-0.383168	0.348123	0.468797	-0.678923	0.0411836	0.0669981	-0.382283	0.0125746	0.0397847	-1.53638	2.98042e-17	2.77272e-16	-2.28105	8.26527e-15	6.31624e-14		orf19.2036	1087	848	1085	1006.67	1443	1478	1550	1490.33	934	934	983	950.333	1166	1407	1239	1270.67	519	206	294
orf19.2037		0.392318	0.0153224	0.0813678	0.122397	0.358954	0.470239	0.161809	0.344381	0.466547	-0.389996	0.0275107	0.059796	-0.119685	0.689726	0.775209	-0.322204	0.200377	0.263846	0.237601	0.111467	0.221412	0.00184819	0.991585	0.993171	-0.149044	0.435804	0.509168		orf19.2037	755	465	740	653.333	1057	778	1091	975.333	742	638	743	707.667	1106	1085	1054	1081.67	621	456	576
orf19.2038		0.318517	0.257891	0.499466	0.796606	0.0175652	0.0461743	0.786039	0.00818187	0.0240979	-0.326366	0.388721	0.502101	0.210403	0.578799	0.687372	1.2009	7.85088e-05	0.000222743	0.104071	0.707622	0.806226	0.237112	0.430647	0.513969	0.533437	0.115496	0.159925		orf19.2038	17	10	13	13.3333	17	20	26	21	32	16	36	28	38	38	41	39	24	18	24
orf19.2039	MSF1	0.0804504	0.632246	0.816955	-0.32146	0.112024	0.189945	0.158558	0.31421	0.436469	-0.766498	0.000893226	0.00317806	-0.0248212	0.925026	0.950477	-0.429424	0.0735121	0.111509	-0.906241	3.67138e-11	1.03912e-09	-1.22274	4.51133e-18	4.49053e-17	-1.29702	2.79786e-12	1.6814e-11		orf19.2039	2146	1945	2944	2345	2805	2981	2586	2790.67	1483	1863	2228	1858	2927	3643	2815	3128.33	1377	882	1038
orf19.204		-0.123537	0.527536	0.74595	-0.42749	0.031311	0.0715864	-0.402678	0.121791	0.209494	1.16654	3.45823e-08	3.86704e-07	1.4545	4.58338e-07	3.83927e-06	1.53335	5.64572e-18	7.47165e-17	0.586418	0.0463405	0.112523	1.38426	4.32585e-07	1.60356e-06	1.097	0.000188041	0.000439392		orf19.204	130	122	143	131.667	144	148	111	134.333	90	84	117	97	101	125	70	98.6667	278	216	200
orf19.2040		0.0285523	0.807532	0.913642	-0.371471	0.0202773	0.0512046	-0.758176	0.000994169	0.00430186	0.942059	2.67905e-07	2.4384e-06	0.17777	0.418844	0.539817	-0.00330413	0.984788	0.987247	0.630942	0.00694111	0.024543	0.368305	0.119521	0.169289	-0.143547	0.552513	0.620341		orf19.2040	1509	1148	1493	1383.33	1579	1662	1491	1577.33	874	1190	1109	1057.67	701	1295	723	906.333	2237	2115	2055
orf19.2041		0.373219	0.00892051	0.0543686	0.0276117	0.747332	0.817248	-0.428746	0.047196	0.0984041	0.766983	1.18732e-07	1.17086e-06	-0.134383	0.469251	0.587854	-0.0593076	0.653683	0.717006	0.636536	0.00965362	0.0321018	0.307266	0.181334	0.244725	0.0301703	0.898435	0.91924		orf19.2041	2088	1576	2008	1890.67	3288	2641	2443	2790.67	1853	1908	2038	1933	2033	2500	1535	2022.67	3462	3834	2965
orf19.2042		-0.00346993	0.984891	0.99525	-0.579623	0.000593997	0.00340253	-0.554833	0.0124871	0.033841	0.545126	0.00277215	0.00844729	0.526202	0.017417	0.0407588	0.498414	0.00361667	0.00752983	0.186765	0.358146	0.512163	0.425411	0.0196169	0.0335836	0.53574	0.0125913	0.0215428		orf19.2042	730	659	874	754.333	907	950	675	844	423	515	558	498.667	545	678	456	559.667	867	777	635
orf19.2043		0.208315	0.177099	0.400296	-0.249855	0.175044	0.268678	-0.169122	0.31989	0.441902	0.143255	0.524297	0.6298	0.5767	0.019434	0.0443216	-0.0051405	0.981466	0.984481	-0.150097	0.405067	0.55796	0.117152	0.519	0.599642	0.00470322	0.982771	0.985757		orf19.2043	571	548	711	610	770	815	825	803.333	438	564	535	512.333	697	832	600	709.667	743	472	551
orf19.2044	PGA27	0.163587	0.394287	0.635438	-0.655421	0.00110939	0.00557012	0.21984	0.375132	0.497519	1.56851	6.46425e-12	1.39583e-10	0.966395	0.00127164	0.00433132	1.44995	2.36149e-07	9.90879e-07	0.0543041	0.814696	0.885765	-0.0724782	0.737726	0.790123	0.0808884	0.737694	0.787377		orf19.2044	165	126	165	152	211	217	151	193	76	85	120	93.6667	222	289	174	228.333	286	335	276
orf19.2045		-0.179443	0.428794	0.665793	-0.904353	6.47328e-05	0.00063491	-1.2473	3.64387e-05	0.000255357	1.08079	8.60945e-07	6.94747e-06	0.478217	0.0479112	0.0948549	0.287017	0.217564	0.283561	1.27548	3.99403e-07	5.17239e-06	1.52555	5.32526e-09	2.48076e-08	1.6209	9.51178e-08	3.51868e-07		orf19.2045	1431	1472	1934	1612.33	1467	2052	1145	1554.67	637	987	822	815.333	489	860	404	584.333	1937	1810	1773
orf19.2046	POT1-2	0.0246669	0.909553	0.964106	0.969661	1.21872e-05	0.000181008	0.939184	8.15109e-05	0.000497998	-0.824387	0.000544108	0.00206497	-0.518022	0.0533249	0.10416	-0.23814	0.291281	0.364131	-0.247039	0.229925	0.376514	-1.22098	6.46953e-10	3.30389e-09	-1.1227	1.76343e-06	5.52913e-06		orf19.2046	331	189	230	250	352	193	308	284.333	655	406	499	520	620	575	499	564.667	351	301	232
orf19.2047		0.733539	0.00876942	0.0539557	1.69104	2.06378e-07	1.27464e-05	1.15455	0.00134987	0.00552692	-1.38647	6.12768e-06	4.0012e-05	-0.885827	0.00731737	0.0194613	-0.76521	0.0201141	0.0355125	0.378232	0.19389	0.332451	0.162756	0.597925	0.669746	0.0151585	0.961888	0.96946		orf19.2047	479	144	244	289	832	328	915	691.667	1881	817	1149	1282.33	2268	1028	2160	1818.67	422	496	462
orf19.2048		0.466794	0.0684242	0.223839	1.22039	0.00124892	0.00609838	1.67101	4.61691e-05	0.000311244	-2.20254	5.1255e-08	5.51476e-07	-0.681741	0.195033	0.300132	-0.94904	0.0284126	0.048067	0.335957	0.327163	0.482004	-0.375766	0.331229	0.410902	-1.07605	0.00455383	0.00834425		orf19.2048	802	94	142	346	1363	464	2293	1373.33	5739	1436	3366	3513.67	8657	2969	9339	6988.33	458	611	679
orf19.2049		-0.04549	0.858403	0.941058	0.0658584	0.811346	0.863535	0.0726169	0.756656	0.827854	1.18984	0.00233957	0.00728511	1.71343	4.7166e-10	6.37757e-09	2.11948	4.9132e-21	8.65744e-20	0.588669	0.00604075	0.0219809	1.16372	2.78661e-07	1.0619e-06	1.65315	3.62054e-08	1.42148e-07		orf19.2049	124	45	110	93	127	72	92	97	99	74	114	95.6667	98	108	98	101.333	116	357	285
orf19.2050		0.586513	0.032721	0.140613	1.16345	6.55281e-05	0.000638694	1.16059	0.00121118	0.00507644	-0.887638	0.00391611	0.0113636	-1.46758	1.88558e-06	1.35823e-05	-1.0374	4.60017e-05	0.000135797	-0.0204885	0.943627	0.966812	-0.0366936	0.906907	0.92765	-0.53631	0.0888053	0.126255		orf19.2050	1704	593	960	1085.67	3091	1034	2395	2173.33	3571	1859	2948	2792.67	7705	3493	5902	5700	1072	1907	1380
orf19.2051		-0.0416673	0.857661	0.940655	-0.254429	0.271689	0.379319	-0.451121	0.127721	0.217299	0.68156	0.0109352	0.0273795	-0.00799361	0.984811	0.991448	0.349234	0.245586	0.3144	-0.125688	0.650136	0.761389	-0.2018	0.41634	0.499751	-0.142409	0.538292	0.606981		orf19.2051	1160	900	979	1013	1397	1225	666	1096	587	1053	869	836.333	648	1068	603	773	1457	1641	1202
orf19.2054	FGR15	-0.115782	0.567148	0.77485	-0.529979	0.00527031	0.0183974	-0.683459	0.00540113	0.0172065	0.917412	8.63979e-06	5.45387e-05	0.0720392	0.761084	0.832496	-0.0781544	0.690122	0.749115	0.575632	0.00129476	0.00611098	0.49173	0.00649341	0.012376	0.317122	0.124632	0.171253		orf19.2054	730	644	750	708	743	889	540	724	385	560	502	482.333	337	555	421	437.667	961	994	930
orf19.2055	NPL6	0.148045	0.352719	0.598405	-0.121711	0.322426	0.433199	-0.484299	0.02567	0.0603024	0.0956613	0.559593	0.660293	-0.450277	0.0381566	0.0783616	-0.577596	2.50646e-05	7.74916e-05	0.270556	0.243499	0.39208	0.217071	0.34184	0.422476	0.250212	0.329384	0.402602		orf19.2055	2886	2142	2619	2549	3753	3203	2610	3188.67	2083	2476	2470	2343	2179	2738	1752	2223	2802	2786	2185
orf19.2057		-0.00258602	0.986693	0.995601	-0.165284	0.323005	0.433872	-0.00107286	0.995411	0.99747	0.107438	0.615857	0.705542	0.0992068	0.721512	0.800065	-0.0219647	0.899679	0.920707	-0.692163	0.000200916	0.00126559	-0.520637	0.00105467	0.00233497	-0.540887	0.00748783	0.0132446		orf19.2057	3685	2872	4130	3562.33	4312	4246	3336	3964.67	2575	3132	3804	3170.33	3706	4743	3447	3965.33	3107	4062	3353
orf19.2059		0.359497	0.111355	0.30443	0.49755	0.141864	0.227143	-0.722091	0.0038709	0.0131788	-0.883827	0.0303429	0.0648931	-0.345392	0.401636	0.524098	0.0692509	0.863321	0.893665	0.0994303	0.663507	0.771133	0.644186	0.00681113	0.0128796	1.2106	1.4275e-06	4.53704e-06		orf19.2059	82	90	103	91.6667	128	174	119	140.333	252	76	119	149	66	83	96	81.6667	103	59	61
orf19.206		0.0712941	0.714887	0.863868	0.214891	0.136239	0.220861	-0.362323	0.15794	0.256216	-0.235713	0.0510175	0.0991225	-0.329836	0.204251	0.311457	-0.171742	0.364161	0.440681	-0.200787	0.423545	0.575929	0.333214	0.146754	0.203055	0.591136	0.0216884	0.035408		orf19.206	1057	611	813	827	1269	777	870	972	981	857	1038	958.667	760	914	515	729.667	871	858	776
orf19.2060	SOD5	-0.0403401	0.887293	0.953686	0.58842	0.0373199	0.0820009	-0.776898	0.033059	0.0739593	-0.628039	0.028797	0.0621739	-0.713049	0.0228674	0.0509664	-0.692134	0.00399005	0.00822801	-0.264909	0.39671	0.550448	-1.06968	0.0108648	0.0197631	-0.452953	0.230912	0.295059		orf19.2060	97	35	62	64.6667	68	31	104	67.6667	121	75	112	102.667	27	29	45	33.6667	66	83	49
orf19.2061		-0.0361675	0.573127	0.778943	0.00654589	0.967589	0.977843	NA	NA	NA	0.246127	0.560827	0.661591	0.0570933	0.902008	0.935095	0.64886	0.346144	0.422115	0.0903049	0.521082	0.663958	NA	NA	NA	0.630226	0.307686	0.379332		orf19.2061	1	0	0	0.333333	0	0	0	0	0	1	0	0.333333	0	0	0	0	0	2	1
orf19.2062	SOD4	0.738221	0.00234355	0.0206657	-0.157527	0.587179	0.684898	0.730507	0.00766948	0.0228039	-0.637125	0.0829708	0.147939	-1.1348	0.00885132	0.0229856	-0.0334365	0.916191	0.934793	-0.251934	0.314	0.468194	-1.268	3.50777e-05	0.000100836	-2.00684	2.55379e-08	1.02119e-07		orf19.2062	32	25	27	28	75	57	50	60.6667	31	20	23	24.6667	101	82	134	105.667	16	16	14
orf19.2063		0.266622	0.0627702	0.212121	0.457248	0.0129743	0.0364075	-0.140233	0.382319	0.50448	-0.126391	0.515526	0.622248	-0.494423	0.119363	0.20284	-0.0431136	0.848426	0.882909	0.1283	0.534685	0.676467	0.452403	0.00338507	0.00682795	0.830477	3.05733e-05	8.0867e-05		orf19.2063	852	641	701	731.333	1094	1004	900	999.333	1249	831	1015	1031.67	918	889	882	896.333	996	1046	864
orf19.2064		0.194709	0.272565	0.515926	0.825311	0.000310453	0.00205803	0.682904	0.00190103	0.00736353	-0.0373056	0.869765	0.909412	0.883013	0.000588422	0.00221994	1.03296	8.82548e-06	2.9138e-05	-0.0247784	0.91887	0.952209	0.278191	0.225245	0.295404	0.734148	0.00164304	0.0032819		orf19.2064	467	244	373	361.333	526	381	484	463.667	838	478	703	673	890	684	686	753.333	669	700	642
orf19.2065		0.412696	0.0046316	0.0343112	0.398347	0.0295691	0.0683915	0.855785	1.76662e-08	2.9044e-07	-0.648948	0.00141974	0.00473902	-0.213495	0.500576	0.617259	-0.438042	0.122877	0.174865	-0.14336	0.33366	0.488883	-1.24755	1.80352e-09	8.84246e-09	-2.2153	5.60277e-17	5.02887e-16		orf19.2065	411	261	375	349	600	497	483	526.667	565	415	414	464.667	845	978	1078	967	324	277	300
orf19.2066		0.109592	0.659224	0.828675	-0.830991	0.00346899	0.0132595	-0.638084	0.0491283	0.101894	0.834009	0.00309937	0.00929958	1.24467	2.36006e-05	0.000130689	1.29708	1.46672e-06	5.52927e-06	-0.175832	0.544268	0.682654	-0.129736	0.659664	0.725225	0.376643	0.200962	0.260665		orf19.2066	257	330	383	323.333	418	527	272	405.667	109	211	179	166.333	170	389	179	246	356	290	314
orf19.2066.1	ATP18	-0.126514	0.293899	0.538047	-0.140789	0.251483	0.358244	0.500302	0.00107377	0.00458279	-1.01173	1.34725e-15	4.61009e-14	-1.41182	4.79253e-06	3.11589e-05	-1.94638	4.13182e-11	2.78998e-10	-0.298917	0.0550884	0.129104	-1.72274	1.55377e-17	1.48521e-16	-2.51446	1.54622e-31	3.27737e-30		orf19.2066.1	4268	3500	4896	4221.33	4646	4078	4222	4315.33	3570	3750	4191	3837	6360	6583	5405	6116	2138	1979	1714
orf19.2067		-0.327868	0.0446783	0.171694	-0.197121	0.415878	0.528898	0.345666	0.0326843	0.0733841	-0.767281	0.0035261	0.010381	-0.417167	0.139002	0.229453	-0.41645	0.101834	0.148766	-1.25641	1.35202e-12	4.64664e-11	-0.890707	4.31915e-06	1.42028e-05	-0.194894	0.290128	0.360805		orf19.2067	2651	1805	3114	2523.33	2564	1993	1990	2182.33	1465	2073	2941	2159.67	2826	2793	2681	2766.67	1207	1329	1227
orf19.2068		0.0892052	0.556243	0.769548	0.203652	0.0831918	0.150858	0.167873	0.34836	0.470304	-0.884691	3.93146e-10	6.3435e-09	-0.693786	7.76275e-05	0.000370369	-0.722872	1.57217e-09	8.78986e-09	-0.712332	0.00022313	0.0013846	-0.993953	4.1842e-08	1.75939e-07	-1.0657	9.9095e-09	4.12282e-08		orf19.2068	1563	994	1359	1305.33	1862	1367	1427	1552	1466	1353	1693	1504	1806	1840	1551	1732.33	952	768	769
orf19.2069	SMF3	0.403188	0.00563619	0.0398167	1.1944	7.23213e-07	2.85532e-05	0.287057	0.156324	0.254321	-0.423333	0.112483	0.190319	-1.00467	0.000564199	0.00213884	-1.44875	9.64708e-08	4.2647e-07	0.681132	0.000646602	0.00344213	-0.013325	0.943479	0.956155	0.100114	0.651216	0.711676		orf19.2069	2020	1312	1673	1668.33	2871	2071	2591	2511	5823	2940	3886	4216.33	3300	2594	3232	3042	3016	3441	3021
orf19.207	PGA55	-0.123825	0.548368	0.763233	0.0343788	0.895737	0.921895	-0.44261	0.0452931	0.0953828	1.3614	2.16712e-06	1.60219e-05	0.198547	0.612886	0.713934	0.696622	0.031339	0.0524658	0.772717	0.000263786	0.00159727	0.450794	0.0107065	0.0195092	0.586916	0.00641513	0.0114766		orf19.207	200	198	213	203.667	253	213	160	208.667	298	151	190	213	145	166	138	149.667	518	683	603
orf19.2070		0.0806046	0.599881	0.794181	0.00736421	0.951896	0.967996	-0.454266	0.0301598	0.0686789	0.220606	0.133282	0.217659	-0.772392	5.43114e-06	3.46996e-05	-0.862652	1.02482e-11	7.33872e-11	0.113305	0.62966	0.747916	0.20007	0.3461	0.427066	0.0177883	0.937716	0.950288		orf19.2070	2443	1976	2319	2246	3112	2675	2256	2681	2083	2385	2349	2272.33	1967	2241	1516	1908	2977	2874	2378
orf19.2071		-0.0616513	0.821619	0.921187	-0.46776	0.220295	0.322734	-0.693001	0.116847	0.202833	0.607976	0.272893	0.382038	1.3006	0.0309951	0.0658304	1.86103	0.0012339	0.00282697	0.0410169	0.904893	0.944926	0.387236	0.543679	0.622526	0.604817	0.423281	0.49685		orf19.2071	4	5	4	4.33333	7	3	3	4.33333	2	2	2	2	1	1	2	1.33333	3	4	6
orf19.2072		0.386407	0.0643173	0.215253	0.514031	0.00885622	0.0271664	-0.399309	0.0848441	0.157575	-0.501215	0.0242803	0.0537825	-0.325411	0.248004	0.363037	-0.332907	0.115174	0.165594	-0.619516	0.00828539	0.0284129	-0.0923911	0.614385	0.683729	0.0413609	0.852431	0.881951		orf19.2072	180	119	169	156	321	199	195	238.333	280	186	218	228	176	176	172	174.667	170	180	140
orf19.2073		0.535022	0.0329668	0.141303	1.27895	1.60085e-05	0.000219147	0.79891	0.00820482	0.0241541	-0.491478	0.169917	0.263829	-0.993947	0.0280943	0.0603643	-0.575739	0.125691	0.178184	-0.0758995	0.796293	0.873367	-0.555789	0.0275034	0.0456156	-0.42071	0.104633	0.146501		orf19.2073	994	540	646	726.667	1978	1141	826	1315	3150	1200	2029	2126.33	2639	1991	2687	2439	1204	2051	1177
orf19.2074		0.299083	0.286804	0.529282	1.20546	9.47874e-05	0.000824664	0.841442	0.0170921	0.0436234	-0.466471	0.190478	0.287823	-1.05409	0.0190226	0.0436371	-0.521402	0.132655	0.18612	-0.0467323	0.89186	0.936318	-0.75173	0.027412	0.0454761	-0.368257	0.292885	0.363744		orf19.2074	27	24	26	25.6667	58	41	21	40	103	44	75	74	91	56	96	81	41	66	50
orf19.2075	DFG5	0.455417	0.00161998	0.0156606	0.435446	0.00784271	0.0248592	0.661206	0.000267077	0.00140411	-0.60127	0.00647013	0.0174562	-0.624865	0.0255491	0.055813	-0.487861	0.0207075	0.036386	-0.203486	0.284245	0.437455	-0.489656	0.00658217	0.0125109	-0.270204	0.192204	0.250914		orf19.2075	1141	887	1133	1053.67	1925	1357	1696	1659.33	1727	1190	1443	1453.33	2782	2461	2666	2636.33	1227	801	886
orf19.2076		1.05927	8.30566e-06	0.000210849	1.42447	5.45037e-05	0.000555546	1.71807	1.36914e-08	2.32629e-07	0.141313	0.741449	0.811847	-0.370778	0.397432	0.519369	0.0691233	0.877304	0.905004	1.08916	0.000188487	0.0012117	0.465931	0.0785174	0.116354	0.057224	0.85751	0.885719		orf19.2076	139	88	84	103.667	336	189	360	295	783	230	258	423.667	1330	754	1306	1130	722	399	368
orf19.2077	ZCF9	0.496764	0.00223308	0.0199507	0.580376	0.0143753	0.0393476	0.83745	6.5895e-05	0.000419845	-0.695189	0.0095699	0.02442	-0.494848	0.134689	0.223496	0.355351	0.175697	0.236665	-0.670686	0.00690523	0.0244387	-0.322693	0.190031	0.254662	-0.375703	0.162493	0.217003		orf19.2077	390	279	330	333	657	480	493	543.333	715	383	472	523.333	1091	867	1010	989.333	389	297	283
orf19.2078		0.297882	0.164087	0.382788	0.811975	0.000100075	0.000856921	0.318018	0.211391	0.322247	-1.14259	1.37284e-10	2.38797e-09	-1.04692	1.82766e-06	1.32541e-05	-0.966752	5.6964e-07	2.27313e-06	-0.827223	0.000549862	0.00300121	-0.571412	0.00858505	0.0159309	-0.45383	0.0617838	0.090972		orf19.2078	1653	824	1109	1195.33	2116	1194	1758	1689.33	2476	1711	2338	2175	2420	1692	2178	2096.67	1016	1054	898
orf19.2079	PHHB	0.303998	0.234397	0.471184	0.869033	0.00226447	0.00962901	0.785184	0.0114375	0.0315579	-1.04258	0.000170008	0.000745513	-2.15027	1.17258e-13	2.60878e-12	-1.73715	3.68728e-10	2.22407e-09	-0.17418	0.548604	0.685376	-1.19249	0.000168616	0.000432842	-1.75214	1.04079e-10	5.3568e-10		orf19.2079	705	289	379	457.667	817	391	797	668.333	1134	587	1046	922.333	1323	823	1525	1223.67	378	434	484
orf19.2081	POM152	0.239796	0.119585	0.318604	-0.248351	0.0495659	0.100911	-0.266404	0.149499	0.246559	0.772444	5.97598e-10	9.44989e-09	0.166412	0.347331	0.467931	0.383077	0.0020095	0.00441373	0.419124	0.0395611	0.0992199	0.375612	0.0275769	0.0457132	0.404561	0.0493728	0.0745343		orf19.2081	1631	1471	1789	1630.33	2389	2303	1900	2197.33	1377	1305	1462	1381.33	1795	2091	1532	1806	2427	2651	2249
orf19.2082	SAP30	0.658294	0.0102439	0.0600688	-0.405335	0.20332	0.301979	-0.986085	0.00144878	0.00587797	1.81217	2.34456e-06	1.72117e-05	2.0097	7.31776e-09	8.22788e-08	3.15406	1.54256e-27	4.15299e-26	2.36318	4.58463e-16	2.68008e-14	2.19529	1.19585e-11	7.11037e-11	2.70547	3.82378e-21	4.66739e-20		orf19.2082	24	18	25	22.3333	60	41	38	46.3333	18	10	19	15.6667	24	21	17	20.6667	45	89	71
orf19.2084	CDH1	0.598678	8.63286e-05	0.00146501	0.217918	0.117486	0.197223	0.0842042	0.648463	0.741439	0.35997	0.0264512	0.0578342	0.295135	0.111281	0.192495	0.350072	0.00812439	0.015691	-0.154607	0.465631	0.615755	0.0261234	0.892609	0.916957	0.0740105	0.723939	0.775349		orf19.2084	947	766	810	841	1736	1353	1364	1484.33	1004	1013	955	990.667	1642	1724	1320	1562	1243	1475	1231
orf19.2087	SAS2	0.163497	0.192487	0.42075	-0.405275	0.0123058	0.034956	-0.536279	0.000288907	0.00149828	1.22894	5.04411e-11	9.45695e-10	0.726461	0.000655139	0.00243648	0.559214	0.00074433	0.00178281	0.272157	0.109806	0.218669	0.418733	0.0138846	0.0247175	-0.00668316	0.970026	0.975503		orf19.2087	584	487	604	558.333	718	721	678	705.667	348	453	455	418.667	412	577	459	482.667	1086	1130	900
orf19.2088		0.233792	0.0856387	0.257246	-0.0248634	0.852973	0.89402	-0.0488487	0.748039	0.820726	0.317905	0.013184	0.0321241	0.244465	0.117813	0.201131	-0.153915	0.219453	0.285786	0.245352	0.157957	0.288053	0.443164	0.0182059	0.0314188	0.509185	0.0163971	0.0274188		orf19.2088	1191	1071	1230	1164	1733	1458	1494	1561.67	1074	1157	1241	1157.33	1544	1572	1366	1494	1631	1510	1335
orf19.2089		0.262032	0.159103	0.377077	0.755708	0.000218342	0.00156194	0.633597	0.0148474	0.0389198	-0.684563	0.00163524	0.00536681	-0.138221	0.579522	0.68797	0.0357261	0.871189	0.899731	-0.359462	0.150904	0.278685	-0.262209	0.267761	0.341993	-0.0566805	0.83003	0.86419		orf19.2089	750	461	618	609.667	1032	617	853	834	1283	768	1164	1071.67	1562	1011	1381	1318	674	713	621
orf19.209	DFG10	0.30206	0.0821446	0.250536	0.182234	0.46363	0.574676	0.18789	0.294878	0.416188	-0.511328	0.0486079	0.0953879	-0.0824297	0.806421	0.867687	-0.0813305	0.77165	0.819655	-0.385865	0.0407454	0.101377	-0.788567	7.94232e-06	2.52165e-05	-0.544907	0.00476483	0.00870039		orf19.209	262	227	351	280	425	336	427	396	437	237	299	324.333	481	429	432	447.333	249	210	227
orf19.2090		-0.0726289	0.759237	0.887244	-1.44959	1.56684e-06	4.65425e-05	-1.28205	0.000101779	0.000604095	1.10524	0.00258056	0.00794468	0.444943	0.217999	0.328149	0.826541	0.0175571	0.0314224	-0.431525	0.125557	0.24292	0.309543	0.278299	0.35408	0.567355	0.0685969	0.0998786		orf19.2090	1949	2030	2511	2163.33	2180	3116	1554	2283.33	319	784	812	638.333	585	1294	551	810	2262	1330	1185
orf19.2091		0.0614341	0.679576	0.841887	-0.268445	0.0855717	0.154232	-0.0937905	0.578453	0.68036	-0.833151	1.19933e-05	7.36292e-05	-1.36577	0.000182848	0.000788445	-2.18605	3.47015e-15	3.51668e-14	-0.193509	0.232868	0.380211	-1.6883	3.84652e-15	3.05622e-14	-2.50426	1.24113e-34	3.05367e-33		orf19.2091	7917	6011	9207	7711.67	9972	9145	7851	8989.33	5366	6473	7209	6349.33	8021	9768	7366	8385	4393	3160	3294
orf19.2092		0.443927	0.0113988	0.0652457	0.650116	7.09801e-06	0.000124795	1.33266	7.063e-12	1.87665e-10	-0.160584	0.713792	0.789432	0.635703	0.120983	0.205204	0.157982	0.644764	0.708861	0.01216	0.959485	0.97633	-0.680397	0.00811431	0.0151292	-0.890544	3.90942e-05	0.00010169		orf19.2092	1822	1181	1683	1562	2640	1805	2909	2451.33	2830	2101	2516	2482.33	6337	7039	5839	6405	4604	994	1249
orf19.2093	RFA1	0.324203	0.0373892	0.153212	0.0483211	0.696955	0.776913	0.11384	0.474547	0.591314	0.387729	0.00452082	0.0128097	0.150535	0.575384	0.684514	0.168096	0.13274	0.186198	0.233198	0.0722436	0.158389	0.421765	0.00427211	0.00846713	0.243238	0.203056	0.263109		orf19.2093	5295	4664	5222	5060.33	8361	7276	6224	7287	5258	5309	5323	5296.67	7603	8184	7798	7861.67	6871	7788	6815
orf19.2094	PDR6	0.253147	0.091231	0.268502	0.544543	0.00581835	0.019855	-0.204914	0.382282	0.50448	-0.134611	0.533393	0.63779	-0.848243	0.000897953	0.00320105	-0.752642	0.00114075	0.00264056	0.100631	0.655166	0.76485	-0.299734	0.171817	0.233199	-0.349788	0.136927	0.185948		orf19.2094	1358	868	1139	1121.67	1744	1238	1548	1510	2054	1238	1749	1680.33	1469	993	1335	1265.67	1494	1657	1527
orf19.2095		0.300709	0.00722623	0.0471514	0.252105	0.0682302	0.129368	0.0200356	0.906693	0.937166	-0.367696	0.0177341	0.0413136	-0.668298	0.000758449	0.00276336	-0.764966	1.32537e-06	5.02361e-06	0.0387452	0.829701	0.895716	-0.17833	0.295132	0.37262	-0.182326	0.386545	0.460448		orf19.2095	5012	3806	5098	4638.67	7197	5807	6346	6450	6327	4697	5702	5575.33	7020	6128	6196	6448	4921	4425	3932
orf19.2097		0.399818	0.00922763	0.0558397	0.266319	0.0183513	0.0477378	0.687816	9.74913e-05	0.000583639	-0.319581	0.341582	0.454523	-0.241859	0.204345	0.311457	0.281811	0.0162951	0.0293818	-0.73714	0.00856298	0.0292207	-0.748868	7.10059e-05	0.000193504	-0.608867	0.0030788	0.00584107		orf19.2097	752	530	638	640	1161	845	894	966.667	730	753	840	774.333	1634	1630	1446	1570	1054	445	402
orf19.2098	ARO8	-0.790951	8.87349e-12	7.69652e-10	0.0183524	0.881297	0.912908	2.26294	6.73152e-68	3.50264e-65	-0.778978	0.112626	0.19051	-0.353793	0.512091	0.627021	-1.38733	0.000517052	0.00127445	-0.663887	4.92331e-05	0.000383026	-3.05262	5.3633e-25	8.33242e-24	-3.91276	1.45809e-21	1.83695e-20		orf19.2098	12303	8784	13551	11546	7489	6699	7574	7254	10698	11461	12842	11667	33976	41459	32294	35909.7	13714	2162	2090
orf19.2099	HIR1	0.448192	0.0151053	0.0807639	0.452221	6.44855e-06	0.00011626	-0.367219	0.108119	0.190866	-0.209284	0.163719	0.256365	-0.229399	0.366931	0.488256	-0.0299597	0.848913	0.883269	0.0401492	0.863596	0.918079	0.486776	0.00956397	0.0175911	0.728575	0.00122783	0.00250761		orf19.2099	1489	1030	1244	1254.33	2606	1629	1746	1993.67	1715	1656	1809	1726.67	1676	1422	1363	1487	1483	1749	1364
orf19.21		0.387702	0.0335401	0.142975	0.808033	0.00490259	0.0173389	-0.326382	0.234783	0.350153	-0.343139	0.269496	0.378108	0.39515	0.257324	0.373197	0.399674	0.210026	0.274879	0.82522	0.00134351	0.00627139	1.66886	1.71824e-09	8.43755e-09	1.8594	3.76763e-11	2.01444e-10		orf19.21	302	160	243	235	396	282	376	351.333	674	281	407	454	322	181	294	265.667	395	367	317
orf19.210		0.270478	0.176447	0.400227	0.732373	0.000263694	0.00181055	0.345336	0.123578	0.211751	-0.0906346	0.55668	0.657475	-0.877934	5.90291e-06	3.74468e-05	-0.976379	9.08437e-09	4.62176e-08	0.0924562	0.673428	0.779477	0.00340515	0.987248	0.989619	-0.0969664	0.688043	0.744529		orf19.210	499	327	310	378.667	646	442	495	527.667	723	552	697	657.333	718	549	742	669.667	634	653	610
orf19.2101		0.343153	0.022752	0.107478	0.0662875	0.676934	0.761261	-0.136942	0.45766	0.576136	0.00741407	0.974491	0.985507	0.240243	0.413582	0.535234	-0.33833	0.200551	0.263965	0.082802	0.636868	0.752606	-0.202763	0.294022	0.371518	-0.206466	0.307172	0.378773		orf19.2101	1405	1278	1612	1431.67	1930	1930	2397	2085.67	1673	1483	1387	1514.33	1976	2046	1594	1872	2126	1261	1358
orf19.2102	CKB1	0.147416	0.387106	0.628897	-0.358421	0.033997	0.0764212	-0.401147	0.0721234	0.138608	0.353362	0.0929138	0.162977	-0.420754	0.0327238	0.0689883	-0.596303	7.8318e-05	0.000222303	-0.0163909	0.948605	0.969371	-0.225432	0.345121	0.42611	-0.279256	0.257028	0.323863		orf19.2102	1085	1047	1220	1117.33	1611	1440	1192	1414.33	765	941	909	871.667	1032	1322	791	1048.33	1485	1091	926
orf19.2103		NA	NA	NA	NA	NA	NA	NA	NA	NA	NA	NA	NA	NA	NA	NA	NA	NA	NA	NA	NA	NA	NA	NA	NA	NA	NA	NA		orf19.2103	0	0	0	0	0	0	0	0	0	0	0	0	0	0	0	0	0	0	0
orf19.2104		0.0431324	0.818307	0.919124	0.160895	0.345676	0.456462	0.233307	0.22757	0.342397	-0.171496	0.386412	0.500147	0.510986	0.0150044	0.0359304	0.592278	0.000277554	0.000719164	-0.756541	0.000188792	0.00121242	-0.406937	0.0604872	0.0921437	-0.0640084	0.798206	0.838431		orf19.2104	590	341	546	492.333	713	446	533	564	477	509	662	549.333	640	739	607	662	470	576	448
orf19.2105		0.403991	0.0161328	0.0844498	0.270393	0.173015	0.266329	-0.377231	0.106677	0.188801	-0.106309	0.633653	0.719741	0.237125	0.339535	0.459204	0.367554	0.089777	0.133453	-0.457103	0.0588571	0.135389	-0.511201	0.0514747	0.079635	-0.242562	0.353466	0.427704		orf19.2105	243	166	254	221	401	285	319	335	306	198	307	270.333	278	285	185	249.333	238	280	249
orf19.2106		0.596776	0.00177609	0.0167548	0.731097	0.00283287	0.011423	0.538069	0.0447731	0.0944789	-0.421445	0.10991	0.186671	-0.0823406	0.776949	0.844521	0.160997	0.54675	0.619426	0.254212	0.327192	0.482004	0.118947	0.655651	0.721447	-0.00451257	0.986344	0.988866		orf19.2106	502	301	486	429.667	926	556	809	763.667	1036	538	686	753.333	1442	965	961	1122.67	551	602	545
orf19.2107	MUQ1	0.0586071	0.739127	0.876775	0.778697	0.000976757	0.00502723	0.203792	0.338849	0.460952	-1.01539	0.000310701	0.00126832	-1.28497	3.15187e-05	0.000169016	-1.22367	0.000396193	0.000999323	-0.128283	0.608694	0.732752	-1.51634	8.3338e-13	5.46366e-12	-1.32865	0.000123168	0.000295284		orf19.2107	2044	1384	1712	1713.33	2553	1595	1870	2006	4323	2300	2757	3126.67	2510	2304	2059	2291	1962	1366	1233
orf19.2107.1	STF2	0.192386	0.440412	0.674793	1.67876	5.11654e-06	0.000102588	0.737741	0.0979297	0.176672	-2.03903	3.49366e-10	5.72704e-09	-5.24424	3.40127e-49	1.01617e-46	-5.2123	5.08969e-43	3.06996e-41	0.259313	0.467196	0.617043	-1.47643	0.000343201	0.000830607	-1.84353	2.51904e-06	7.75148e-06		orf19.2107.1	4502	776	1473	2250.33	5912	545	6262	4239.67	19457	7355	11841	12884.3	16330	5047	14433	11936.7	2746	3103	2477
orf19.2108	SOD6	0.226768	0.369828	0.61262	1.51113	3.56324e-06	8.14194e-05	0.648247	0.0549146	0.111003	-1.25668	0.000374061	0.00149139	-1.66672	6.82874e-06	4.26623e-05	-1.50097	3.1933e-05	9.65377e-05	-0.182795	0.573186	0.704654	-1.3324	4.37478e-05	0.000123381	-1.57291	2.97132e-06	9.01018e-06		orf19.2108	278	110	151	179.667	275	156	298	243	1069	383	612	688	460	218	539	405.667	336	261	201
orf19.211		0.475574	0.0564707	0.197568	1.07498	3.39282e-06	7.83868e-05	0.696383	0.041701	0.0893551	-1.13937	1.35798e-06	1.05243e-05	-0.857402	0.000110709	0.000507742	-1.2333	3.54607e-09	1.90405e-08	-0.304468	0.301961	0.45632	-0.333621	0.296352	0.374085	-0.234128	0.481046	0.553675		orf19.211	340	161	209	236.667	507	233	472	404	541	414	652	535.667	872	393	836	700.333	200	280	235
orf19.2110		0.318199	0.0186358	0.0925857	0.252236	0.0979485	0.171149	-0.50189	0.00242099	0.00898196	0.063134	0.763448	0.829704	0.166173	0.482728	0.600086	0.349531	0.0630101	0.0975235	0.0787768	0.731669	0.826099	0.226503	0.200876	0.267082	0.0709991	0.742801	0.791362		orf19.2110	577	461	550	529.333	858	677	720	751.667	738	558	621	639	501	611	452	521.333	847	703	527
orf19.2111		0.155385	0.170768	0.392557	-0.116342	0.302916	0.412124	-0.22461	0.122843	0.211013	0.0190064	0.906986	0.936601	0.15854	0.356162	0.477368	0.0648236	0.650944	0.714376	-0.401345	0.0314535	0.0827341	0.0576532	0.724308	0.778697	0.304627	0.0869866	0.123894		orf19.2111	1657	1178	1523	1452.67	1984	1766	1691	1813.67	1236	1410	1363	1336.33	1484	1750	1384	1539.33	1660	1319	1227
orf19.2111.2	RPL38	-0.0542759	0.715058	0.863907	-0.284817	0.089787	0.159798	-0.507583	0.0129089	0.0347576	-1.17939	0.000630498	0.00234592	-2.19808	2.78762e-05	0.000152348	-3.79167	7.4133e-19	1.06463e-17	-0.61622	0.00818454	0.0281697	-3.65747	2.71519e-35	6.82723e-34	-5.70587	7.9835e-91	1.72719e-88		orf19.2111.2	21238	20651	24907	22265.3	25364	24640	22509	24171	16850	20079	17989	18306	17019	20172	12601	16597.3	12789	6059	4305
orf19.2112		0.405161	0.0183596	0.0915954	-0.0993001	0.56065	0.663757	0.0171094	0.921557	0.948371	-0.658928	0.0584234	0.111065	-0.709914	0.00445077	0.0126812	-0.349559	0.00873951	0.0167398	-0.691824	0.00154134	0.00703217	-0.822223	0.000104503	0.00027736	-0.99534	2.80719e-06	8.57046e-06		orf19.2112	511	521	535	522.333	807	875	743	808.333	517	456	513	495.333	840	786	813	813	528	206	198
orf19.2113		0.329895	0.00776195	0.0498185	0.123738	0.280509	0.389281	0.538947	0.00368242	0.0127103	-0.835001	0.0019157	0.00616768	-0.456176	0.0339486	0.071069	-0.0837845	0.546496	0.619362	-0.230375	0.322345	0.476997	-0.46134	0.0338074	0.0547282	-0.292136	0.182438	0.240313		orf19.2113	1980	1523	1931	1811.33	2939	2412	2391	2580.67	2174	1823	1955	1984	4169	3528	3582	3759.67	1639	897	810
orf19.2114		-0.181507	0.484115	0.709195	0.307269	0.337877	0.448346	1.60497	5.41953e-07	5.99992e-06	-1.50503	3.57716e-06	2.48542e-05	-2.81555	8.90226e-17	2.67238e-15	-2.66218	5.9599e-18	7.8543e-17	0.219792	0.538667	0.678815	-0.872195	0.0253886	0.0425248	-1.35801	0.000130778	0.000312454		orf19.2114	1124	312	938	791.333	868	559	715	714	1191	1103	663	985.667	3410	1435	2832	2559	457	309	217
orf19.2115		0.271552	0.15301	0.369079	-0.670943	8.82568e-05	0.000780577	-1.09245	5.02097e-06	4.44064e-05	-0.202326	0.572587	0.671575	-1.19887	0.000154941	0.000680742	-1.2375	3.55311e-09	1.90405e-08	-0.708931	0.00583896	0.0213708	-1.1512	7.48809e-08	3.05825e-07	-0.904995	0.000203488	0.000472146		orf19.2115	2956	2817	3506	3093	4653	4931	3354	4312.67	1624	2008	2124	1918.67	1810	2434	1469	1904.33	2960	1116	1078
orf19.2116	NAT2	0.280121	0.0326133	0.140365	-0.015294	0.894816	0.921556	0.415389	0.0103776	0.0291225	-0.333232	0.0333908	0.0703071	0.100749	0.654102	0.746831	-0.417064	0.0508487	0.0809589	-0.188183	0.338147	0.492689	-0.722612	0.000637393	0.00146993	-1.30469	1.50027e-09	6.83566e-09		orf19.2116	1485	1165	1616	1422	2169	1917	1770	1952	1315	1440	1473	1409.33	2632	2905	2305	2614	1368	1093	994
orf19.2117	LEU5	0.261607	0.19493	0.423863	-0.618136	0.00747293	0.0239918	0.0542692	0.783217	0.847852	0.309739	0.164516	0.25755	0.602804	0.0122978	0.0304005	0.7754	0.000279962	0.000724805	-0.204347	0.256754	0.40751	-0.153712	0.370937	0.452717	0.0776974	0.714261	0.766816		orf19.2117	713	792	884	796.333	1123	1305	917	1115	387	599	527	504.333	1042	1353	1102	1165.67	697	674	587
orf19.2119	NDT80	0.171686	0.388718	0.629692	-0.45692	0.0101771	0.0301472	-0.81531	0.00750526	0.0224378	0.990354	0.00043609	0.00170781	-1.17705	0.0044126	0.0125954	-0.972048	0.000386067	0.000976138	1.66674	9.903e-09	1.77488e-07	0.53147	0.0596472	0.0909526	0.0502332	0.865736	0.8916		orf19.2119	1845	1583	1635	1687.67	2477	2472	1597	2182	1024	1378	1258	1220	895	1814	753	1154	3322	3036	1616
orf19.212	VPS28	0.284217	0.252315	0.493145	0.817268	0.000813135	0.00434647	0.475199	0.136637	0.229715	-1.48695	6.5431e-13	1.63239e-11	-1.07895	2.0965e-06	1.50153e-05	-1.10809	2.81196e-08	1.33128e-07	-0.580564	0.0306658	0.081135	-0.769489	0.00600393	0.0115203	-0.534269	0.0637704	0.0935677		orf19.212	747	325	446	506	891	427	846	721.333	1047	702	1077	942	1276	667	1135	1026	387	321	289
orf19.2123		0.47392	0.0647249	0.216168	0.652867	0.0352674	0.0784307	1.31334	1.62346e-07	2.05616e-06	-0.820659	0.0183439	0.0424343	0.125068	0.747181	0.820696	0.313724	0.33656	0.411789	-0.283457	0.211432	0.356087	-0.827204	1.89145e-05	5.66349e-05	-1.10395	2.44836e-07	8.59118e-07		orf19.2123	72	33	43	49.3333	118	65	72	85	125	58	74	85.6667	206	211	266	227.667	39	57	43
orf19.2124		0.542639	0.00102534	0.010927	0.817754	0.00107249	0.0054392	1.34467	1.04472e-10	2.42909e-09	-1.01658	0.000199505	0.000858628	-0.105694	0.753437	0.826698	0.0827233	0.772477	0.82034	-0.340517	0.0818384	0.174293	-0.870674	5.59502e-06	1.80849e-05	-1.20339	3.05387e-09	1.3493e-08		orf19.2124	442	270	394	368.667	640	496	720	618.667	968	477	645	696.667	1524	1419	1989	1644	354	355	302
orf19.2125		1.77819	5.68178e-24	1.86751e-21	0.179914	0.318915	0.430139	0.575951	0.00179215	0.00703342	0.140939	0.481503	0.590285	0.883178	0.000930452	0.00329811	0.545844	0.0284243	0.0480737	0.154365	0.239562	0.388605	0.125689	0.500502	0.582678	-0.141976	0.438643	0.511628		orf19.2125	595	357	486	479.333	2620	1848	1823	2097	648	493	486	542.333	3133	3432	2900	3155	719	546	593
orf19.2127	CST5	0.667749	0.000823284	0.0091569	0.996862	0.00238341	0.0100119	0.794313	0.00107127	0.00457523	-0.0208826	0.956264	0.972729	-0.242659	0.598797	0.703256	0.366192	0.381714	0.45889	-0.101652	0.67727	0.78264	-0.272268	0.260116	0.333317	-0.12304	0.624563	0.687866		orf19.2127	66	39	61	55.3333	112	91	112	105	214	67	127	136	148	167	256	190.333	116	169	124
orf19.2128		0.5849	4.7286e-05	0.000897936	-0.254541	0.117218	0.196878	-0.620649	0.00179065	0.00703197	-0.468902	0.0453887	0.090144	-0.702553	0.00226635	0.00708826	-1.21369	2.58294e-13	2.17487e-12	-0.740423	0.000370031	0.00212538	-1.74506	1.78468e-17	1.69558e-16	-2.46509	1.29519e-25	2.06245e-24		orf19.2128	1239	1103	1357	1233	2100	2315	1999	2138	875	1120	1108	1034.33	1086	1816	1213	1371.67	1018	634	640
orf19.2129		0.571765	2.65533e-05	0.000553578	0.372681	0.00707451	0.0230568	-0.226841	0.159085	0.257739	-0.471533	0.00217492	0.00687845	-0.455114	0.0345306	0.0721428	-0.473164	0.00258383	0.00555082	-0.173816	0.351046	0.505373	-0.179005	0.274071	0.34934	-0.171075	0.363897	0.437624		orf19.2129	645	472	561	559.333	1085	828	952	955	816	634	750	733.333	751	963	710	808	572	569	481
orf19.213		0.0218977	0.898396	0.959385	0.169868	0.287403	0.396203	0.36606	0.0646289	0.126305	0.203307	0.29442	0.405135	0.788192	0.000142921	0.000636851	0.345398	0.0579057	0.0904038	0.138928	0.437145	0.589425	0.496102	0.00698105	0.0131572	0.829016	0.000238879	0.000550396		orf19.213	3295	2151	2395	2613.67	3555	2810	2536	2967	3302	2750	2803	2951.67	4191	3779	3506	3825.33	3167	3362	3955
orf19.2131		0.480869	0.00216779	0.0195351	0.608137	0.0012689	0.00616465	0.705686	0.000208584	0.00113449	0.39883	0.116951	0.196444	0.847741	0.00120299	0.0041176	1.04681	1.88447e-05	5.94931e-05	0.00468373	0.980209	0.989064	0.326488	0.0405814	0.0642427	0.852269	2.29175e-05	6.18694e-05		orf19.2131	1183	753	1025	987	1826	1252	1658	1578.67	1876	1174	1580	1543.33	2785	2433	2562	2593.33	1735	2641	1961
orf19.2132		0.66702	8.90557e-05	0.00150312	1.21855	2.96994e-06	7.2077e-05	0.443058	0.0530028	0.108083	-0.593883	0.0396571	0.0808111	-0.981675	0.0019009	0.00611602	-1.417	1.72811e-06	6.42588e-06	0.319788	0.11848	0.231953	-0.112875	0.568141	0.644485	-0.14901	0.507795	0.577889		orf19.2132	1217	782	988	995.667	2019	1405	2131	1851.67	3771	1729	2377	2625.67	2641	2039	2903	2527.67	2022	1643	1537
orf19.2133	LIP4	0.75387	0.00199253	0.0181921	0.783603	0.00440256	0.0159762	0.574365	0.0226887	0.0545718	0.0148674	0.963501	0.977551	-0.141855	0.670159	0.760735	0.308413	0.217876	0.283909	-0.208436	0.281887	0.435251	0.110492	0.619743	0.688469	0.195675	0.340848	0.414434		orf19.2133	132	54	91	92.3333	192	141	263	198.667	207	114	194	171.667	281	265	364	303.333	128	243	159
[truncated: 5,410 more rows]
[truncated: 21 more columns]
