# Supplementary material for: Hsf1 and Hsp90 orchestrate temperature-dependent global transcriptional remodelling and chromatin architecture in Candida albicans
Source: Nat Commun. 2016 May 26;7:11704. doi: 10.1038/ncomms11704 (PMC4894976; doi:10.1038/ncomms11704)
Supplement: Supplementary Data 6 — GO terms of HSP90 depleted genes in the absence of any stress grouped by specific catagories using Candida Genome Database GO Term Finder function. [file ncomms11704-s7.xlsx]

## Sheet: Supp Data 6 Hsp90 GO analysis
	GO terms of HSP90 depleted genes in the absence of any stress grouped by specific catagories using Candida Genome Database GO Term Finder function.
GOID	GO_term	Cluster frequency	Background frequency	Corrected P-value	False discovery rate	Gene(s) annotated to the term	Directly Annotated GOID List
55114	oxidation-reduction process	84 out of 521 genes, 16.1%	418 out of 13081 background genes, 3.2%	2.38e-17	0	C1_00630W_A:C1_01360C_A:CTN1:UGA2:HOM6:LYS2:GOR1:DAO1:IFE1:C1_05990C_A:GLT1:CAT1:AOX2:AOX1:ARG5,6:C1_10280C_A:MRF1:SER33:OSM2:C2_01540W_A:HOM2:DLD1:AMO1:C2_04480W_A:FRE9:IDP1:C2_07070W_A:C2_07250C_A:C2_07270W_A:ARA1:C2_10070W_A:IFR1:GPD1:FOX2:CCP1:MET13:C3_03570C_A:GLG2:LYS9:PRO2:C3_07330W_A:GCY1:DLD2:FRP1:HIS4:C4_00290C_A:CAT2:C4_02230C_A:SOD1:DAO2:ALD6:GDB1:GDH3:SOU2:OYE32:IFG3:C5_01960C_A:C5_0…	6096:42180:9060:6006:1320:5975:9437:51701:9712:6635:44262:33215:9089:51156:6099:30447:6013:6801:6084:6002:1901856:7623:45454:19878:9070:6882:6116:6102:46443:9097:5978:10106:1315:42183:55114:1902859:6520:1902987:16558:6537:9062:6531:19439:45733:9088:50821:6546:8152:6807:6555:9085:6066:6827:6114:31505:6072:15976:6915:9082:6725:19615:19568:19752:44406:6526:45333:42744:10230:19660:7094:46323:2:5977:3…
8652	cellular amino acid biosynthetic process	41 out of 521 genes, 7.9%	152 out of 13081 background genes, 1.2%	7.04e-12	0	LEU4:HOM6:LYS2:C1_02970W_A:ARG2:GLT1:SAM4:ARG5,6:SER33:C2_00390C_A:ARO3:HOM2:BAT21:LYS22:IDP1:ILV1:SER1:ASN1:LEU42:ILV2:MET13:ALT1:LYS9:PRO2:HIS4:HIS5:CPA1:LYS4:LYS1:HOM3:GDH3:HIS1:ILV3:ILV5:ARG3:ECM42:HIS7:ARG1:CPA2:LYS12:PRO1	6543:19284:9073:9089:6567:19878:9070:6102:9097:6207:19346:55114:6520:1902987:6537:6531:9113:9088:42450:8152:6807:6555:9085:6529:52699:9082:1300:44406:6526:6564:10045:2:7155:9058:6523:6561:50667:6355:71266:6592:1903257:6524:9099:44030:9086:70409:9083:105:9098:71585:30436:6730:35690:9090
1901605	alpha-amino acid metabolic process	45 out of 521 genes, 8.6%	185 out of 13081 background genes, 1.4%	2.1e-11	0	LEU4:HOM6:LYS2:C1_02970W_A:ARG2:GLT1:SAM4:ARG5,6:GAD1:SER33:ARO8:C2_00390C_A:HOM2:UGA1:BAT21:LYS22:IDP1:ILV1:SER1:ASN1:LEU42:ILV2:MET13:ALT1:LYS9:PRO2:HIS4:HIS5:CPA1:LYS4:ARG8:LYS1:HOM3:GDH3:IFG3:HIS1:ARG3:ECM42:HIS7:ARG1:CPA2:LYS12:LAP3:FDH1:PRO1	6543:19284:9089:6567:19878:9070:6102:9097:6207:19346:42183:55114:6520:1902987:6537:9448:6531:9113:9088:42450:6546:8152:6807:6555:9085:6529:949:52699:1300:44406:6526:6564:6536:10045:7155:6538:15942:9058:43605:6523:6561:46148:9450:50667:6355:71266:6525:46677:6592:1903257:6524:34599:9099:44030:9086:122:70409:46436:1902114:9083:105:9098:71585:30436:43418:6730:6508:35690:9090:19558
1901607	alpha-amino acid biosynthetic process	38 out of 521 genes, 7.3%	139 out of 13081 background genes, 1.1%	4.4e-11	0	LEU4:HOM6:LYS2:C1_02970W_A:ARG2:GLT1:SAM4:ARG5,6:SER33:C2_00390C_A:HOM2:BAT21:LYS22:IDP1:ILV1:SER1:ASN1:LEU42:ILV2:MET13:ALT1:LYS9:PRO2:HIS4:HIS5:CPA1:LYS4:LYS1:HOM3:GDH3:HIS1:ARG3:ECM42:HIS7:ARG1:CPA2:LYS12:PRO1	6543:19284:9089:6567:19878:9070:6102:9097:6207:19346:55114:6520:1902987:6537:6531:9113:9088:42450:8152:6807:6555:9085:6529:52699:1300:44406:6526:6564:10045:7155:9058:6523:6561:50667:6355:71266:6592:1903257:6524:9099:44030:9086:70409:9083:105:9098:71585:30436:6730:35690:9090
19752	carboxylic acid metabolic process	76 out of 521 genes, 14.6%	451 out of 13081 background genes, 3.4%	5.18e-11	0	LEU4:CTN1:UGA2:HOM6:LYS2:C1_02970W_A:GOR1:ICL1:ARG2:C1_05990C_A:GLT1:CAT8:SAM4:ARG5,6:PPT2:MLS1:C1_10240C_A:C1_10280C_A:GAD1:SER33:CYB2:ARO8:C2_00390C_A:ARO3:HOM2:C2_02950W_A:UGA1:BAT21:LYS22:IDP1:ILV1:SER1:DQD1:ARA1:ASN1:LEU42:FOX2:ILV2:GLX3:MET13:ALT1:CTN3:BAT22:LYS9:PRO2:HIS4:HIS5:CPA1:CAT2:PYC2:LYS4:ARG8:LYS1:HOM3:ARO9:GDH3:IFG3:SFC1:HIS1:ILV3:ILV5:ARG3:ECM42:HIS7:ARG1:CPA2:LYS12:BIO2:IDP2:LA…	6096:6006:36178:6543:19619:19284:9437:44262:1900443:45944:9089:30447:9102:6084:6002:55085:6567:9070:6102:15741:9097:19346:42183:6520:6089:6531:9113:6546:8152:6807:6555:9085:15976:6529:34354:52699:9082:36244:1300:6090:15758:44406:6564:19660:2:7155:70785:43605:6561:46148:32543:9450:19631:6355:71266:6351:6525:61414:1903257:18065:34599:8643:35959:44011:44030:1902114:70787:70783:46835:1678:6730:34276:…
43436	oxoacid metabolic process	77 out of 521 genes, 14.8%	461 out of 13081 background genes, 3.5%	5.63e-11	0	LEU4:CTN1:UGA2:HOM6:LYS2:C1_02970W_A:GOR1:ICL1:ARG2:C1_05990C_A:GLT1:CAT8:SAM4:ARG5,6:PPT2:MLS1:C1_10240C_A:C1_10280C_A:GAD1:SER33:CYB2:ARO8:C2_00390C_A:ARO3:HOM2:C2_02950W_A:UGA1:BAT21:LYS22:IDP1:ILV1:SER1:DQD1:ARA1:ASN1:LEU42:FOX2:ILV2:GLX3:MET13:ALT1:CTN3:BAT22:LYS9:PRO2:HIS4:HIS5:CPA1:CAT2:PYC2:LYS4:ARG8:LYS1:HOM3:ARO9:GDH3:IFG3:C5_02220C_A:SFC1:HIS1:ILV3:ILV5:ARG3:ECM42:HIS7:ARG1:CPA2:LYS12:…	6096:6006:36178:1901907:6543:19619:19284:9437:44262:1900443:45944:9089:30447:9102:6084:6002:55085:6567:9070:6102:15741:9097:19346:42183:6520:6089:6531:9113:6546:8152:6807:6555:9085:15976:6529:34354:52699:9082:36244:1300:6090:15758:44406:6564:19660:2:46855:7155:70785:43605:6561:46148:32543:9450:19631:6355:71266:6351:6525:61414:1903257:18065:34599:8643:1901911:35959:44011:44030:1902114:1901909:7078…
6082	organic acid metabolic process	77 out of 521 genes, 14.8%	462 out of 13081 background genes, 3.5%	6.34e-11	0	LEU4:CTN1:UGA2:HOM6:LYS2:C1_02970W_A:GOR1:ICL1:ARG2:C1_05990C_A:GLT1:CAT8:SAM4:ARG5,6:PPT2:MLS1:C1_10240C_A:C1_10280C_A:GAD1:SER33:CYB2:ARO8:C2_00390C_A:ARO3:HOM2:C2_02950W_A:UGA1:BAT21:LYS22:IDP1:ILV1:SER1:DQD1:ARA1:ASN1:LEU42:FOX2:ILV2:GLX3:MET13:ALT1:CTN3:BAT22:LYS9:PRO2:HIS4:HIS5:CPA1:CAT2:PYC2:LYS4:ARG8:LYS1:HOM3:ARO9:GDH3:IFG3:C5_02220C_A:SFC1:HIS1:ILV3:ILV5:ARG3:ECM42:HIS7:ARG1:CPA2:LYS12:…	6096:6006:36178:1901907:6543:19619:19284:9437:44262:1900443:45944:9089:30447:9102:6084:6002:55085:6567:9070:6102:15741:9097:19346:42183:6520:6089:6531:9113:6546:8152:6807:6555:9085:15976:6529:34354:52699:9082:36244:1300:6090:15758:44406:6564:19660:2:46855:7155:70785:43605:6561:46148:32543:9450:19631:6355:71266:6351:6525:61414:1903257:18065:34599:8643:1901911:35959:44011:44030:1902114:1901909:7078…
6520	cellular amino acid metabolic process	52 out of 521 genes, 10.0%	252 out of 13081 background genes, 1.9%	2.38e-10	0	LEU4:UGA2:HOM6:LYS2:C1_02970W_A:ARG2:GLT1:SAM4:ARG5,6:C1_10280C_A:GAD1:SER33:ARO8:C2_00390C_A:ARO3:HOM2:UGA1:BAT21:LYS22:IDP1:ILV1:SER1:ASN1:LEU42:ILV2:MET13:ALT1:BAT22:LYS9:PRO2:HIS4:HIS5:CPA1:LYS4:ARG8:LYS1:HOM3:ARO9:GDH3:IFG3:HIS1:ILV3:ILV5:ARG3:ECM42:HIS7:ARG1:CPA2:LYS12:LAP3:FDH1:PRO1	6543:19284:9089:6567:9070:6102:9097:19346:42183:6520:6531:9113:6546:8152:6807:6555:9085:6529:52699:9082:1300:44406:6564:2:7155:43605:6561:46148:9450:6355:71266:6525:1903257:34599:44030:1902114:6730:6508:9073:19878:6207:55114:1902987:6537:9448:9088:42450:949:6526:6536:10045:6538:15942:9058:6523:50667:46677:6592:6524:9099:9086:122:70409:46436:9081:9083:105:9098:71585:30436:43418:35690:9090:19558
44281	small molecule metabolic process	106 out of 521 genes, 20.3%	804 out of 13081 background genes, 6.1%	6.42e-09	0	LEU4:CTN1:UGA2:GAL10:SNZ1:SNO1:HOM6:LYS2:C1_02970W_A:GOR1:ICL1:DUR1,2:ARG2:C1_05990C_A:GLT1:CAT8:SAM4:ARG5,6:PPT2:MLS1:C1_10240C_A:C1_10280C_A:GAD1:SER33:CYB2:OSM2:C2_00180C_A:ARO8:C2_00390C_A:C2_00740C_A:C2_01540W_A:ARO3:HOM2:C2_02950W_A:UGA1:BAT21:LYS22:IDP1:ILV1:SER1:ARE2:DQD1:ARA1:C2_08170W_A:C2_08460C_A:ASN1:LEU42:GPD1:FOX2:ILV2:GLX3:MET13:ALT1:CTN3:ATF1:THI4:BAT22:LYS9:PRO2:GCY1:HIS4:HIS5:C…	6021:6096:9313:6006:36178:1901907:6543:19619:19284:9437:19740:44237:44262:1900443:45944:9089:30447:9102:6084:6002:55085:5998:6567:9272:9070:6116:6102:15741:9097:43419:19346:42183:6520:8615:6145:6089:6531:9113:43066:42819:6546:8152:6807:6555:9085:6114:15976:6529:34354:52699:6725:9082:36244:1300:6090:32443:46294:15758:44406:6564:19660:44182:2:34975:46855:7155:70785:43605:71470:6561:46148:32543:6696…
16053	organic acid biosynthetic process	45 out of 521 genes, 8.6%	219 out of 13081 background genes, 1.7%	1.22e-08	0	LEU4:HOM6:LYS2:C1_02970W_A:ARG2:C1_05990C_A:GLT1:SAM4:ARG5,6:PPT2:SER33:C2_00390C_A:ARO3:HOM2:C2_02950W_A:BAT21:LYS22:IDP1:ILV1:SER1:ASN1:LEU42:ILV2:MET13:ALT1:LYS9:PRO2:HIS4:HIS5:CPA1:LYS4:LYS1:HOM3:GDH3:HIS1:ILV3:ILV5:ARG3:ECM42:HIS7:ARG1:CPA2:LYS12:BIO2:PRO1	6543:19284:9089:9102:6567:9070:6102:9097:19346:6520:6531:9113:8152:6807:6555:9085:6529:34354:52699:9082:1300:44406:6564:2:7155:6561:6355:71266:1903257:18065:44030:6730:34276:9073:19878:6207:55114:1902987:6537:9088:42450:6526:10045:9058:6523:50667:6592:6524:9099:9086:70409:9083:105:9098:71585:30436:9059:35690:6633:9090:15940
46394	carboxylic acid biosynthetic process	45 out of 521 genes, 8.6%	219 out of 13081 background genes, 1.7%	1.22e-08	0	LEU4:HOM6:LYS2:C1_02970W_A:ARG2:C1_05990C_A:GLT1:SAM4:ARG5,6:PPT2:SER33:C2_00390C_A:ARO3:HOM2:C2_02950W_A:BAT21:LYS22:IDP1:ILV1:SER1:ASN1:LEU42:ILV2:MET13:ALT1:LYS9:PRO2:HIS4:HIS5:CPA1:LYS4:LYS1:HOM3:GDH3:HIS1:ILV3:ILV5:ARG3:ECM42:HIS7:ARG1:CPA2:LYS12:BIO2:PRO1	6543:19284:9089:9102:6567:9070:6102:9097:19346:6520:6531:9113:8152:6807:6555:9085:6529:34354:52699:9082:1300:44406:6564:2:7155:6561:6355:71266:1903257:18065:44030:6730:34276:9073:19878:6207:55114:1902987:6537:9088:42450:6526:10045:9058:6523:50667:6592:6524:9099:9086:70409:9083:105:9098:71585:30436:9059:35690:6633:9090:15940
44282	small molecule catabolic process	31 out of 521 genes, 6.0%	123 out of 13081 background genes, 0.9%	9.83e-08	0	CTN1:UGA2:GAL10:GOR1:ICL1:DUR1,2:CAT8:MLS1:C1_10240C_A:GAD1:ARO8:UGA1:BAT21:ILV1:DQD1:FOX2:GLX3:ALT1:GCY1:CPA1:CAT2:XKS1:ARO9:C5_02220C_A:GRE3:SFC1:LAP3:FDH1:HGT14:ECI1:CR_09670C_A	1901907:6543:19619:9437:19740:44237:1900443:45944:30447:6084:55085:5998:6567:9272:15741:9097:43419:42183:6546:15976:1300:46294:15758:44182:46855:70785:43605:71470:46148:9450:19631:6351:61414:42843:34599:8643:1901911:35959:44011:60257:1901909:70787:6798:70783:6508:9405:71469:6635:15744:19243:6207:55114:9448:9062:42149:45733:6066:949:42125:19568:6526:6536:45333:36180:6538:15942:71543:6523:1900429:3…
44283	small molecule biosynthetic process	56 out of 521 genes, 10.7%	345 out of 13081 background genes, 2.6%	6.42e-07	0	LEU4:SNZ1:SNO1:HOM6:LYS2:C1_02970W_A:ARG2:C1_05990C_A:GLT1:SAM4:ARG5,6:PPT2:SER33:ARO8:C2_00390C_A:ARO3:HOM2:C2_02950W_A:BAT21:LYS22:IDP1:ILV1:SER1:ASN1:LEU42:GPD1:ILV2:MET13:ALT1:THI4:LYS9:PRO2:HIS4:HIS5:CPA1:PYC2:LYS4:LYS1:HOM3:ARO9:GDH3:HIS1:ILV3:ILV5:ARG3:ECM42:HIS7:PCK1:ARG1:CPA2:LYS12:BIO2:DAP1:CR_09100C_A:INO1:PRO1	6021:6543:19284:9089:9102:6567:9070:6116:6102:9097:19346:6520:8615:6531:9113:43066:42819:8152:6807:6555:9085:6114:15976:6529:34354:52699:9082:1300:6090:32443:44406:6564:2:7155:6561:46148:6696:42823:6355:71266:1903257:18065:46168:44030:52837:8654:9228:6730:34276:5975:9073:19878:6207:55114:1902987:16558:6537:42149:6094:9088:42450:6072:949:6526:10045:9058:36164:6523:42821:50667:6592:6524:6973:9099:9…
16054	organic acid catabolic process	23 out of 521 genes, 4.4%	89 out of 13081 background genes, 0.7%	1.54e-05	0	CTN1:UGA2:GOR1:ICL1:CAT8:MLS1:C1_10240C_A:GAD1:ARO8:UGA1:BAT21:ILV1:DQD1:FOX2:ALT1:CPA1:CAT2:ARO9:SFC1:LAP3:FDH1:HGT14:ECI1	6543:19619:9437:1900443:45944:30447:6084:55085:6567:15741:9097:42183:6546:15976:1300:15758:70785:43605:46148:9450:19631:6351:61414:34599:8643:35959:44011:70787:70783:6508:9405:6635:15744:6207:55114:9448:9062:45733:6066:949:6526:6536:45333:36180:6538:15942:6523:9436:46677:6524:6097:9099:122:70409:9083:9098:43418:35690:19558
46395	carboxylic acid catabolic process	23 out of 521 genes, 4.4%	89 out of 13081 background genes, 0.7%	1.54e-05	0	CTN1:UGA2:GOR1:ICL1:CAT8:MLS1:C1_10240C_A:GAD1:ARO8:UGA1:BAT21:ILV1:DQD1:FOX2:ALT1:CPA1:CAT2:ARO9:SFC1:LAP3:FDH1:HGT14:ECI1	6543:19619:9437:1900443:45944:30447:6084:55085:6567:15741:9097:42183:6546:15976:1300:15758:70785:43605:46148:9450:19631:6351:61414:34599:8643:35959:44011:70787:70783:6508:9405:6635:15744:6207:55114:9448:9062:45733:6066:949:6526:6536:45333:36180:6538:15942:6523:9436:46677:6524:6097:9099:122:70409:9083:9098:43418:35690:19558
44712	single-organism catabolic process	51 out of 521 genes, 9.8%	336 out of 13081 background genes, 2.6%	3.89e-05	0	CTN1:UGA2:GAL10:GOR1:ICL1:DUR1,2:AUT7:CAT1:CAT8:MLS1:C1_10240C_A:GAD1:C2_00180C_A:ARO8:C2_01540W_A:UGA1:BAT21:ILV1:DQD1:APR1:C2_08460C_A:C3_00400C_A:FOX2:GLX3:ALT1:GCY1:CPA1:CAT2:AMS1:GDB1:XKS1:ARO9:YDC1:C5_02220C_A:GRE3:HAM1:SFC1:GPH1:CR_02570C_A:CR_02910W_A:CR_03220C_A:LAP3:FDH1:APG7:GLK1:HGT14:ECI1:SUC1:LIP7:CR_09670C_A:MAL2	6096:16237:9313:6006:1901907:6543:19619:9437:51701:19740:44237:1900443:45944:30447:6084:6002:55085:6501:5998:6567:9272:15741:9097:43419:6642:42183:6145:6612:7114:6546:34497:15976:32147:1900189:1300:46294:15758:42744:19660:71211:44182:46855:70785:43605:71470:46148:34629:9450:10811:19631:6351:9217:61414:42843:32258:34599:8643:1901911:6644:9267:35959:44011:44805:60257:1901909:23:70787:747:5980:6798:…
9064	glutamine family amino acid metabolic process	14 out of 521 genes, 2.7%	40 out of 13081 background genes, 0.3%	0.00016	0	GLT1:ARG5,6:GAD1:UGA1:IDP1:PRO2:CPA1:ARG8:GDH3:ARG3:ECM42:ARG1:CPA2:PRO1	6543:6102:6520:8152:6807:43605:6561:9450:6355:6525:34599:6207:55114:6537:9448:42450:6526:6536:6538:6592:70409:71585:30436
9084	glutamine family amino acid biosynthetic process	11 out of 521 genes, 2.1%	25 out of 13081 background genes, 0.2%	0.00022	0	GLT1:ARG5,6:IDP1:PRO2:CPA1:GDH3:ARG3:ECM42:ARG1:CPA2:PRO1	6543:6102:6520:8152:6807:6561:6355:6207:55114:6537:42450:6526:6592:70409:71585:30436
44710	single-organism metabolic process	186 out of 521 genes, 35.7%	1981 out of 13081 background genes, 15.1%	0.00033	0	LEU4:TTR1:C1_00630W_A:C1_01360C_A:CTN1:UGA2:GAL10:SNZ1:SNO1:HOM6:RAD16:LYS2:C1_02970W_A:GOR1:EHD3:DAO1:ICL1:DUR1,2:IFE1:ARG2:AUT7:PRC3:C1_05990C_A:GLT1:CAT1:C1_07980C_A:CAT8:SAM4:AOX2:AOX1:ARG5,6:PPT2:MLS1:C1_10240C_A:C1_10280C_A:GAD1:MRF1:SER33:CYB2:OSM2:C1_14060W_A:NCR1:C2_00180C_A:ARO8:C2_00390C_A:C2_00740C_A:C2_01540W_A:ARO3:HOM2:C2_02950W_A:DLD1:AMO1:HSP21:UGA1:BAT21:LYS22:C2_04480W_A:FRE9:I…	16237:9313:6006:1901907:19284:6279:9712:44237:1900443:45944:33215:9089:30447:6002:6281:55085:19432:6501:5998:6567:9272:6882:6116:9097:6642:8615:6531:9113:43066:42787:7114:6546:34497:6807:9085:6827:32147:6529:9082:6725:1904541:6090:6749:15758:6564:19660:71211:44182:34975:6290:7155:70785:43605:71470:6561:34629:42823:15671:6351:61414:42843:18065:34599:8643:1901911:46938:33168:2000221:52837:60257:715…
44262	cellular carbohydrate metabolic process	27 out of 521 genes, 5.2%	139 out of 13081 background genes, 1.1%	0.00054	0	C1_01360C_A:GAL10:ICL1:MLS1:GCA1:C1_14060W_A:HSP21:ARA1:GPD1:TPS3:FOX2:GLG2:DLD2:GDB1:C5_02220C_A:GLC3:GAC1:GPH1:BMT3:GSY1:CR_02800C_A:TPS1:GLK1:GLK4:SUC1:INO1:MAL2	6006:1901907:44237:30447:6002:9272:6116:5982:1904541:16052:19660:44182:6351:34599:1901911:60257:23:46835:1678:9405:70879:9060:5987:5978:9062:42149:30437:19752:70414:36168:36164:25:33499:6097:5992:1403:9408:6357:6021:6096:44262:34605:90441:6114:15976:1900189:7094:5977:33554:46855:35269:70135:10811:9267:46168:44011:8654:1901909:5980:6798:36170:30448:5975:6635:51156:6013:71216:55114:16558:70370:4573…
9081	branched-chain amino acid metabolic process	10 out of 521 genes, 1.9%	23 out of 13081 background genes, 0.2%	0.00092	0	LEU4:HOM2:BAT21:ILV1:LEU42:ILV2:BAT22:IFG3:ILV3:ILV5	9089:6567:9097:6531:9082:1902114:9088:9083:9090:8152:2:55114:9099:9086:46436:9081:9098:35690
72329	monocarboxylic acid catabolic process	15 out of 521 genes, 2.9%	53 out of 13081 background genes, 0.4%	0.00136	0	CTN1:UGA2:GOR1:ICL1:CAT8:MLS1:C1_10240C_A:UGA1:DQD1:FOX2:CAT2:SFC1:FDH1:HGT14:ECI1	1900443:45944:30447:55085:6546:15758:70785:43605:6351:61414:8643:70783:9405:9448:9062:45333:15942:9436:6097:19619:9437:6084:15741:42183:15976:9450:19631:35959:44011:70787:6635:15744:55114:45733:6066:6536:36180
1901565	organonitrogen compound catabolic process	20 out of 521 genes, 3.8%	92 out of 13081 background genes, 0.7%	0.00258	0	UGA2:DUR1,2:GAD1:C2_00180C_A:ARO8:C2_01540W_A:AMO1:UGA1:BAT21:ILV1:C2_08460C_A:DAL4:ALT1:CPA1:C4_04270W_A:ARO9:YDC1:C5_02220C_A:LAP3:FDH1	1901907:55085:6567:9097:6546:43605:34599:1901911:6508:9405:9448:6526:6538:15942:6523:46677:122:6144:6810:9083:43418:6878:46513:98721:6543:15720:19740:43419:42183:6145:9442:1300:46855:46148:9450:1901909:6798:6151:46514:256:71469:6207:55114:949:6536:71543:6524:9099:70409:9098:9308:35690:19558:9310
9082	branched-chain amino acid biosynthetic process	8 out of 521 genes, 1.5%	17 out of 13081 background genes, 0.1%	0.00559	0	LEU4:HOM2:BAT21:ILV1:LEU42:ILV2:ILV3:ILV5	9089:6567:9097:6531:9082:9088:9083:9090:2:55114:9099:9086:9098:35690
55085	transmembrane transport	51 out of 521 genes, 9.8%	397 out of 13081 background genes, 3.0%	0.00691	0	C1_00830W_A:HGT1:HGT2:DUR3:HAK1:FTH1:FCY23:HSP70:DAL7:C2_02580W_A:ITR1:C2_07580W_A:C2_09280C_A:C2_09590C_A:GPD1:HGT19:MEP1:DAL4:DAL9:GAP2:JEN1:FRP1:HGT17:JEN2:GAP5:ZRT1:DAL52:TNA1:GAP6:SFC1:CAN1:CAN2:C6_01400W_A:C6_03540W_A:ATM1:C7_00630C_A:C7_01510W_A:CR_01220W_A:OPT1:OPT3:OPT2:GEF2:OPT4:AQY1:HGT18:HGT3:CR_07160C_A:CR_07480W_A:HGT14:SSU1:CR_09700W_A	15798:15727:33215:30447:6849:55085:316:6116:71805:15743:51515:97080:6827:15758:71470:8643:30001:15848:6616:15809:6865:6879:15756:15840:35672:44416:6820:9062:6855:15718:1903222:30437:6457:36168:36164:61091:15696:35435:71214:6810:43132:15849:6878:36178:98721:15720:51701:19740:97639:6821:45454:15741:51180:9442:34605:6995:15846:6114:15976:36244:97638:45916:19631:9267:44011:46168:6857:9636:36170:30260…
6553	lysine metabolic process	7 out of 521 genes, 1.3%	13 out of 13081 background genes, 0.1%	0.00703	0.0008	LYS2:HOM2:LYS22:LYS9:LYS4:LYS1:LYS12	9089:9097:6531:9085:19878:9088:9090:55114:1902987:9086
9085	lysine biosynthetic process	7 out of 521 genes, 1.3%	13 out of 13081 background genes, 0.1%	0.00703	0.0007	LYS2:HOM2:LYS22:LYS9:LYS4:LYS1:LYS12	9089:9097:6531:9085:19878:9088:9090:55114:1902987:9086
6081	cellular aldehyde metabolic process	10 out of 521 genes, 1.9%	31 out of 13081 background genes, 0.2%	0.02174	0.0014	SNZ1:SNO1:GOR1:ICL1:MLS1:FOX2:GLX3:HPD1:CR_09100C_A:CR_09670C_A	8615:43066:42823:34599:6098:9405:19243:9062:42821:9436:6097:42819:15976:46294:6635:55114:1902859:45733:31669
5977	glycogen metabolic process	7 out of 521 genes, 1.3%	16 out of 13081 background genes, 0.1%	0.03904	0.0014	C1_01360C_A:GLG2:GDB1:GLC3:GAC1:GPH1:GSY1	5978:9408:7094:5977:5980:7126
1901615	organic hydroxy compound metabolic process	24 out of 521 genes, 4.6%	147 out of 13081 background genes, 1.1%	0.04835	0.002	CTN1:SNZ1:SNO1:C1_10240C_A:CYB2:ARO8:C2_00740C_A:ARE2:C2_07250C_A:DQD1:C2_08170W_A:GPD1:GLX3:CTN3:ATF1:CAT2:C4_02230C_A:ARO9:C5_02220C_A:C6_03240W_A:DAP1:HGT14:CR_09100C_A:INO1	1901907:9712:30447:55085:6116:8615:43066:6725:15758:42823:34599:8643:1901911:34210:19243:52002:44255:44410:45333:36164:42821:16125:6021:36178:19619:9437:6084:6089:42819:6114:15976:19615:36244:32443:46855:46148:6696:19631:8204:44011:46168:8654:1901909:9636:6798:5975:6635:71216:55114:16558:45733:6066:6072:949:36180:71543:31669:6973:19558
8645	hexose transport	10 out of 521 genes, 1.9%	34 out of 13081 background genes, 0.3%	0.05326	0.0026	HGT1:HGT2:ITR1:C2_09280C_A:HGT19:HGT17:HGT18:HGT3:GLK1:HGT14	15798:6006:30447:6002:55085:15758:19660:8643:46835:1678:15756:36168:6096:36178:34605:36244:45916:19631:51156:6013:46323:35690
9067	aspartate family amino acid biosynthetic process	13 out of 521 genes, 2.5%	55 out of 13081 background genes, 0.4%	0.05568	0.0038	HOM6:LYS2:SAM4:C2_00390C_A:HOM2:LYS22:ASN1:MET13:LYS9:LYS4:LYS1:HOM3:LYS12	19284:9089:9097:6531:9085:6529:6730:19878:9088:50667:9090:19346:6555:71266:44030:55114:1902987:9086
15758	glucose transport	9 out of 521 genes, 1.7%	28 out of 13081 background genes, 0.2%	0.05736	0.0036	HGT1:HGT2:ITR1:HGT19:HGT17:HGT18:HGT3:GLK1:HGT14	15798:6006:30447:6002:55085:15758:19660:8643:46835:1678:36168:6096:36178:34605:36244:45916:19631:51156:6013:46323:35690
6112	energy reserve metabolic process	7 out of 521 genes, 1.3%	17 out of 13081 background genes, 0.1%	0.06246	0.0035	C1_01360C_A:GLG2:GDB1:GLC3:GAC1:GPH1:GSY1	5978:9408:7094:5977:5980:7126
15749	monosaccharide transport	10 out of 521 genes, 1.9%	35 out of 13081 background genes, 0.3%	0.07004	0.0034	HGT1:HGT2:ITR1:C2_09280C_A:HGT19:HGT17:HGT18:HGT3:GLK1:HGT14	15798:6006:30447:6002:55085:15758:19660:8643:46835:1678:15756:36168:6096:36178:34605:36244:45916:19631:51156:6013:46323:35690
9066	aspartate family amino acid metabolic process	14 out of 521 genes, 2.7%	64 out of 13081 background genes, 0.5%	0.0731	0.0033	HOM6:LYS2:SAM4:C2_00390C_A:HOM2:LYS22:ILV1:ASN1:MET13:LYS9:LYS4:LYS1:HOM3:LYS12	19284:9089:6567:9097:6531:9085:6529:6730:19878:9088:50667:9090:19346:6555:71266:44030:55114:1902987:9099:9086
9063	cellular amino acid catabolic process	11 out of 521 genes, 2.1%	42 out of 13081 background genes, 0.3%	0.07464	0.0032	UGA2:GAD1:ARO8:UGA1:BAT21:ILV1:ALT1:CPA1:ARO9:LAP3:FDH1	6567:9097:6546:43605:34599:6508:9448:6526:6538:15942:6523:46677:122:9083:43418:6543:42183:1300:46148:9450:6207:55114:949:6536:6524:9099:70409:9098:35690:19558
