# Supplementary material for: Hsf1 and Hsp90 orchestrate temperature-dependent global transcriptional remodelling and chromatin architecture in Candida albicans
Source: Nat Commun. 2016 May 26;7:11704. doi: 10.1038/ncomms11704 (PMC4894976; doi:10.1038/ncomms11704)
Supplement: Supplementary Data 7 — RNA polymerase II ChIP-seq in wild-type versus HSP90 depleted cells. [file ncomms11704-s8.xlsx]

## Sheet: Supp Data 7 RNA polII ChIP_seq
RNA polymerase II ChIP-seq in wild-type versus HSP90 depleted cells
						WT (tetO-HSP90/hsp90, no dox)				WT (tetO-HSP90/hsp90, no dox)
Chromosome	Start	End	Strand	Gene name	Systematic name	Untreated PolII(std_by_gene_length_and_reads_count)	Heat PolII (std_by_gene_length_and_reads_count)	Fold change	log2FC	Untreated PolII (std_by_gene_length_and_reads_count)	Heat PolII (std_by_gene_length_and_reads_count)	Fold change	log2FC		Fold change of untreated upon HSP90 depletion	log2FC
Ca21chr4_C_albicans_SC5314	577406	577852	+	orf19.2723	HIT1	0.682468	3.18054	4.66035	2.22044	2.8872	2.09203	0.724588	-0.464768		4.23053	2.08084	Hsp90 repressed
Ca21chr1_C_albicans_SC5314	2503625	2503966	-	orf19.8278		1.0458	4.50844	4.311	2.10802	4.14788	2.32798	0.561245	-0.833298		3.96623	1.98777	Hsp90 repressed
Ca21chr2_C_albicans_SC5314	1143299	1143511	+	orf19.6873.1	KTI11	2.03991	4.31982	2.11765	1.08247	7.75858	1.53342	0.197642	-2.33904		3.80339	1.92729	Hsp90 repressed
Ca21chr1_C_albicans_SC5314	520110	520640	-	orf19.2934		1.6253	12.5624	7.72931	2.95034	5.8157	12.0292	2.0684	1.04851		3.57824	1.83925	Hsp90 repressed
Ca21chr1_C_albicans_SC5314	3016103	3017083	-	orf19.5010	DIM1	0.963041	2.714	2.81816	1.49475	3.14882	1.63375	0.518844	-0.946627		3.26966	1.70914	Hsp90 repressed
Ca21chr1_C_albicans_SC5314	1441494	1442123	-	orf19.6236	NOP6	1.24731	4.18513	3.35532	1.74645	3.94578	5.39475	1.36722	0.451246		3.16343	1.66149	Hsp90 repressed
Ca21chr6_C_albicans_SC5314	228119	229216	+	orf19.124	CIC1	1.28477	3.35884	2.61435	1.38645	4.02675	2.24049	0.556402	-0.845801		3.13422	1.64811	Hsp90 repressed
Ca21chr6_C_albicans_SC5314	493633	494178	+	orf19.3478	NIP7	1.60268	5.29496	3.30381	1.72413	4.99462	4.33923	0.868781	-0.202936		3.11641	1.63989	Hsp90 repressed
Ca21chr3_C_albicans_SC5314	1542610	1543437	+	orf19.6828		1.3137	4.65099	3.54038	1.82391	4.0057	4.97275	1.24142	0.311988		3.04918	1.60842	Hsp90 repressed
Ca21chr1_C_albicans_SC5314	795613	796893	-	orf19.1030		1.5394	2.26211	1.46947	0.555295	4.51787	2.21948	0.491267	-1.02542		2.93482	1.55327	Hsp90 repressed
Ca21chr5_C_albicans_SC5314	981892	982845	-	orf19.3934	CAR1	2.00859	7.22157	3.59535	1.84613	5.83412	6.79296	1.16435	0.219525		2.90459	1.53834	Hsp90 repressed
Ca21chr6_C_albicans_SC5314	570398	571090	+	orf19.5550	MRT4	1.45312	3.92237	2.69927	1.43257	4.21851	2.25621	0.534836	-0.902832		2.90307	1.53758	Hsp90 repressed
Ca21chr1_C_albicans_SC5314	2685817	2686695	-	orf19.5232	CSI2	1.08751	2.86285	2.63249	1.39643	3.11768	1.82447	0.585201	-0.772996		2.86681	1.51945	Hsp90 repressed
Ca21chr3_C_albicans_SC5314	306821	307480	+	orf19.1708		1.19967	3.63979	3.03398	1.60121	3.39399	3.55225	1.04663	0.0657509		2.82909	1.50034	Hsp90 repressed
Ca21chr1_C_albicans_SC5314	28286	29488	-	orf19.6090		3.46706	3.2016	0.923434	-0.114919	9.69824	2.84938	0.293804	-1.76707		2.79726	1.48401	Hsp90 repressed
Ca21chr1_C_albicans_SC5314	1407331	1408368	+	orf19.6254	ANT1	2.55934	2.58925	1.01169	0.0167632	7.13929	2.25037	0.315209	-1.66562		2.7895	1.48001	Hsp90 repressed
Ca21chr1_C_albicans_SC5314	1967593	1969056	-	orf19.4760		0.918726	2.24153	2.43982	1.28677	2.55282	1.48053	0.579958	-0.785979		2.77865	1.47438	Hsp90 repressed
Ca21chr1_C_albicans_SC5314	2504197	2505273	+	orf19.661	KRR1	1.62587	4.22299	2.59738	1.37706	4.44924	3.43198	0.771364	-0.374515		2.73653	1.45235	Hsp90 repressed
Ca21chr1_C_albicans_SC5314	3037640	3038662	-	orf19.5020		1.34514	2.66729	1.98291	0.987618	3.67505	1.49513	0.406832	-1.29749		2.73209	1.45	Hsp90 repressed
Ca21chr4_C_albicans_SC5314	89388	90017	-	orf19.4191	RLP24	1.99234	3.35802	1.68546	0.753143	5.41029	3.8062	0.703511	-0.507355		2.71554	1.44124	Hsp90 repressed
Ca21chr3_C_albicans_SC5314	446722	447342	-	orf19.1642		3.15544	9.83686	3.11743	1.64036	8.53986	7.51409	0.879884	-0.184614		2.70639	1.43637	Hsp90 repressed
Ca21chrR_C_albicans_SC5314	115609	116160	-	orf19.7488		1.22333	3.33829	2.72885	1.44829	3.29467	4.24557	1.28862	0.365825		2.69319	1.42932	Hsp90 repressed
Ca21chr6_C_albicans_SC5314	923865	924998	-	orf19.1075		0.793094	3.35014	4.22414	2.07866	2.11771	1.21325	0.572906	-0.80363		2.67018	1.41694	Hsp90 repressed
Ca21chr1_C_albicans_SC5314	2426492	2426899	-	orf19.2314		2.28308	3.39434	1.48674	0.57215	6.08361	4.34966	0.71498	-0.484025		2.66465	1.41394	Hsp90 repressed
Ca21chr5_C_albicans_SC5314	1058136	1058879	-	orf19.3970		1.22426	2.97391	2.42915	1.28045	3.25351	2.56236	0.787569	-0.344521		2.65753	1.41008	Hsp90 repressed
Ca21chr4_C_albicans_SC5314	1362564	1363934	+	orf19.4716	GDH3	1.11821	3.22714	2.88599	1.52907	2.95367	2.66349	0.901757	-0.14919		2.64143	1.40132	Hsp90 repressed
Ca21chrR_C_albicans_SC5314	841233	841970	-	orf19.4376		2.58227	2.35038	0.9102	-0.135744	6.6396	3.49459	0.526326	-0.925972		2.57123	1.36246	Hsp90 repressed
Ca21chr4_C_albicans_SC5314	878923	879516	-	orf19.5299	ECM1	1.17904	3.52573	2.99034	1.58031	3.01976	4.33567	1.43576	0.521817		2.5612	1.35682	Hsp90 repressed
Ca21chrR_C_albicans_SC5314	427492	428391	+	orf19.2594		1.87949	2.65076	1.41036	0.496064	4.81007	2.38272	0.495362	-1.01345		2.55924	1.35571	Hsp90 repressed
Ca21chrR_C_albicans_SC5314	1898635	1898898	+	orf19.7279.1		0.57676	1.94852	3.37838	1.75633	1.45011	1.07866	0.743848	-0.426919		2.51423	1.33012	Hsp90 repressed
Ca21chr3_C_albicans_SC5314	1675734	1676924	+	orf19.6766	NOP13	1.23755	3.06687	2.47818	1.30928	3.10592	2.12064	0.682774	-0.550521		2.50975	1.32754	Hsp90 repressed
Ca21chrR_C_albicans_SC5314	1308722	1309609	+	orf19.3867	RPL7	2.07253	2.77669	1.33976	0.421971	5.05595	2.14043	0.423349	-1.24008		2.4395	1.28659	Hsp90 repressed
Ca21chr3_C_albicans_SC5314	911263	911643	-	orf19.5885		7.554	7.74279	1.02499	0.0356128	18.2928	7.02011	0.383763	-1.38171		2.42161	1.27596	Hsp90 repressed
Ca21chr2_C_albicans_SC5314	1065306	1067309	-	orf19.3547		1.39675	2.77345	1.98565	0.989608	3.37044	2.02985	0.602251	-0.731564		2.41306	1.27086	Hsp90 repressed
Ca21chr7_C_albicans_SC5314	127379	128182	+	orf19.7050	NOP15	2.00849	3.87762	1.93062	0.949063	4.81324	3.23769	0.672664	-0.572043		2.39645	1.2609	Hsp90 repressed
Ca21chr7_C_albicans_SC5314	822607	824034	-	orf19.5507	ENP1	1.20378	2.10145	1.74571	0.803815	2.87242	1.28097	0.445954	-1.16503		2.38617	1.2547	Hsp90 repressed
Ca21chr2_C_albicans_SC5314	868233	869597	-	orf19.809		1.21335	2.49707	2.058	1.04124	2.88608	1.86024	0.644555	-0.633624		2.37861	1.25012	Hsp90 repressed
Ca21chr1_C_albicans_SC5314	2092733	2093068	+	orf19.4814		2.76478	4.79277	1.73351	0.793695	6.5446	3.67808	0.562002	-0.831352		2.36713	1.24314	Hsp90 repressed
Ca21chr4_C_albicans_SC5314	969601	970431	+	orf19.3831		2.03211	3.44629	1.69592	0.762068	4.80134	4.99829	1.04102	0.057997		2.36274	1.24046	Hsp90 repressed
Ca21chr1_C_albicans_SC5314	1058088	1059233	+	orf19.59	REI1	1.56518	3.10231	1.98208	0.987017	3.68747	2.20611	0.598273	-0.741125		2.35595	1.23631	Hsp90 repressed
Ca21chr2_C_albicans_SC5314	1618588	1619808	-	orf19.2185	NSA1	2.26643	2.94034	1.29735	0.375565	5.32904	2.27242	0.426421	-1.22965		2.3513	1.23346	Hsp90 repressed
Ca21chr2_C_albicans_SC5314	1194984	1196264	+	orf19.5207		1.67635	4.4344	2.64526	1.40341	3.92777	3.57083	0.909124	-0.137452		2.34305	1.22839	Hsp90 repressed
Ca21chr2_C_albicans_SC5314	1663802	1663930	-	orf19.2164.1	MFA1	0.537595	1.94852	3.62451	1.85779	1.25904	0.818038	0.649732	-0.622083		2.34199	1.22773	Hsp90 repressed
Ca21chr1_C_albicans_SC5314	1442352	1442738	+	orf19.6235		2.36305	8.8289	3.73623	1.90158	5.51168	8.41768	1.52724	0.610931		2.33244	1.22184	Hsp90 repressed
Ca21chr5_C_albicans_SC5314	53247	53780	-	orf19.962		2.95336	3.78736	1.28239	0.358837	6.86177	3.677	0.535868	-0.900052		2.32338	1.21623	Hsp90 repressed
Ca21chr3_C_albicans_SC5314	770521	771921	+	orf19.6955	HBR3	2.02131	3.53377	1.74826	0.805919	4.65729	2.9366	0.630539	-0.665343		2.3041	1.2042	Hsp90 repressed
Ca21chrR_C_albicans_SC5314	390664	391527	+	orf19.2564		1.05519	2.6349	2.49708	1.32024	2.41131	2.28978	0.949599	-0.0746104		2.28519	1.19231	Hsp90 repressed
Ca21chr1_C_albicans_SC5314	1450648	1451823	+	orf19.6230		1.11741	3.10933	2.78263	1.47645	2.5397	2.81227	1.10733	0.14708		2.27284	1.1845	Hsp90 repressed
Ca21chr1_C_albicans_SC5314	980663	981250	-	orf19.773		1.45293	4.43478	3.05231	1.6099	3.29519	4.75748	1.44377	0.529838		2.26797	1.1814	Hsp90 repressed
Ca21chr2_C_albicans_SC5314	1901174	1902937	-	orf19.4093	PES1	2.0829	2.61607	1.25598	0.328809	4.72207	2.33864	0.495256	-1.01375		2.26706	1.18083	Hsp90 repressed
Ca21chr2_C_albicans_SC5314	1300061	1301008	-	orf19.5500	MAK16	2.92668	3.04108	1.03909	0.0553186	6.62696	2.00996	0.3033	-1.72118		2.26432	1.17908	Hsp90 repressed
Ca21chr3_C_albicans_SC5314	1072430	1072771	+	orf19.5966		0.555305	4.10274	7.38827	2.88524	1.24459	2.76834	2.22429	1.15335		2.24128	1.16432	Hsp90 repressed
Ca21chr1_C_albicans_SC5314	2093301	2094701	+	orf19.4815	YTM1	2.5835	4.09884	1.58654	0.665888	5.78019	2.50669	0.433669	-1.20533		2.23735	1.16179	Hsp90 repressed
Ca21chr1_C_albicans_SC5314	2423366	2423899	+	orf19.2317		1.18172	2.41645	2.04486	1.032	2.63903	2.42824	0.920125	-0.120099		2.23321	1.15912	Hsp90 repressed
Ca21chr3_C_albicans_SC5314	1370294	1372216	+	orf19.7384	NOG1	1.86015	2.2263	1.19683	0.259224	4.15376	1.33305	0.320926	-1.63969		2.23302	1.159	Hsp90 repressed
Ca21chr3_C_albicans_SC5314	942959	943261	+	orf19.5905		5.05105	2.49694	0.49434	-1.01642	11.2568	1.00521	0.0892984	-3.48522		2.2286	1.15614	Hsp90 repressed
Ca21chr1_C_albicans_SC5314	2667057	2668502	+	orf19.5242	CDC6	1.53395	2.57824	1.68079	0.749141	3.40483	3.54226	1.04036	0.0570849		2.21965	1.15034	Hsp90 repressed
Ca21chr5_C_albicans_SC5314	186145	188241	-	orf19.581		2.68656	3.67206	1.36682	0.450827	5.93884	10.3793	1.7477	0.805461		2.21057	1.14442	Hsp90 repressed
Ca21chr1_C_albicans_SC5314	2495756	2496559	+	orf19.665	NEP1	2.1855	3.85335	1.76314	0.818149	4.81811	2.05199	0.42589	-1.23145		2.20458	1.1405	Hsp90 repressed
Ca21chr1_C_albicans_SC5314	804272	804541	+	orf19.1026.1		0.956009	5.04151	5.2735	2.39876	2.09975	4.20785	2.00398	1.00287		2.19637	1.13512	Hsp90 repressed
Ca21chr4_C_albicans_SC5314	1584008	1584547	+	orf19.3088		5.65273	5.55634	0.98295	-0.0248106	12.4067	5.44996	0.439274	-1.18681		2.19482	1.13411	Hsp90 repressed
Ca21chrR_C_albicans_SC5314	620821	622470	+	orf19.2830	RRP9	2.02099	2.98836	1.47866	0.564288	4.42846	2.61599	0.590722	-0.759448		2.19123	1.13174	Hsp90 repressed
Ca21chrR_C_albicans_SC5314	685572	686858	-	orf19.2859	SRP40	2.16534	2.85308	1.31761	0.397924	4.74256	1.90585	0.40186	-1.31523		2.19021	1.13107	Hsp90 repressed
Ca21chr5_C_albicans_SC5314	857705	858178	-	orf19.1105		1.86469	15.2297	8.16742	3.02988	4.06788	23.0965	5.67777	2.50532		2.18152	1.12534	Hsp90 repressed
Ca21chr1_C_albicans_SC5314	1102658	1103095	-	orf19.444		2.12635	8.27116	3.88984	1.95971	4.60349	6.75454	1.46727	0.553131		2.16497	1.11435	Hsp90 repressed
Ca21chr7_C_albicans_SC5314	850094	852331	+	orf19.7197		0.98345	2.21418	2.25144	1.17085	2.1261	1.07748	0.506789	-0.980542		2.16188	1.11229	Hsp90 repressed
Ca21chr2_C_albicans_SC5314	1193270	1194799	-	orf19.5206		1.22465	2.41111	1.96882	0.977328	2.64115	1.90608	0.721687	-0.470555		2.15665	1.10879	Hsp90 repressed
Ca21chr1_C_albicans_SC5314	2055044	2055643	+	orf19.4793		0.827627	2.84633	3.43915	1.78205	1.78339	1.96488	1.10176	0.139814		2.15483	1.10757	Hsp90 repressed
Ca21chrR_C_albicans_SC5314	1737038	1737889	+	orf19.603	IMP4	3.29756	4.66636	1.41509	0.500898	7.07026	3.37603	0.477497	-1.06644		2.14408	1.10036	Hsp90 repressed
Ca21chr1_C_albicans_SC5314	2197121	2198815	+	orf19.4870	DBP3	1.41729	4.892	3.45165	1.78729	3.03505	6.27268	2.06675	1.04736		2.14145	1.09859	Hsp90 repressed
Ca21chr2_C_albicans_SC5314	1098019	1099029	-	orf19.3564	RPC40	1.87932	4.39284	2.33747	1.22495	4.01653	6.36619	1.585	0.664481		2.13723	1.09574	Hsp90 repressed
Ca21chrR_C_albicans_SC5314	1805750	1806949	+	orf19.6402	CYS3	4.29471	2.73995	0.637983	-0.648411	9.17117	2.69031	0.293345	-1.76933		2.13546	1.09455	Hsp90 repressed
Ca21chr3_C_albicans_SC5314	460973	463204	+	orf19.1633	UTP4	1.96836	2.60705	1.32447	0.40542	4.20017	1.573	0.37451	-1.41693		2.13384	1.09345	Hsp90 repressed
Ca21chr4_C_albicans_SC5314	144156	145508	-	orf19.4160		1.28356	2.44718	1.90656	0.930969	2.73839	2.04275	0.745967	-0.422817		2.13344	1.09318	Hsp90 repressed
Ca21chr1_C_albicans_SC5314	270330	271985	-	orf19.3327	TRM2	3.78393	2.30643	0.609533	-0.714223	8.07109	1.58931	0.196914	-2.34436		2.13299	1.09288	Hsp90 repressed
Ca21chr1_C_albicans_SC5314	1730783	1731481	+	orf19.5067		1.29024	3.94449	3.05718	1.6122	2.75043	2.49847	0.908391	-0.138615		2.13173	1.09202	Hsp90 repressed
Ca21chr1_C_albicans_SC5314	2538599	2539159	+	orf19.1164	GAR1	5.19768	3.82744	0.736375	-0.441487	11.0768	4.43897	0.400746	-1.31924		2.13109	1.09159	Hsp90 repressed
Ca21chr7_C_albicans_SC5314	19888	20349	-	orf19.7107		4.38976	5.65957	1.28927	0.366552	9.34197	5.72149	0.612451	-0.707334		2.12813	1.08959	Hsp90 repressed
Ca21chr6_C_albicans_SC5314	354214	356418	+	orf19.3417	ACF2	2.63331	2.40382	0.912849	-0.131551	5.58891	1.55342	0.277947	-1.84712		2.12239	1.08569	Hsp90 repressed
Ca21chr2_C_albicans_SC5314	1658682	1660135	-	orf19.2167		1.5853	4.5072	2.84311	1.50747	3.35486	4.12105	1.22838	0.296761		2.11622	1.08149	Hsp90 repressed
Ca21chr2_C_albicans_SC5314	932070	933323	+	orf19.4506	LYS22	2.12656	2.13513	1.00403	0.00579665	4.49316	1.03098	0.229455	-2.12372		2.11287	1.07921	Hsp90 repressed
Ca21chr6_C_albicans_SC5314	87506	89365	-	orf19.4211	FET3	1.09021	1.94852	1.78729	0.837776	2.30297	0.831345	0.360988	-1.46998		2.11242	1.0789	Hsp90 repressed
Ca21chrR_C_albicans_SC5314	894751	895851	+	orf19.475		1.22008	3.31248	2.71497	1.44094	2.57097	2.27681	0.885583	-0.175301		2.10722	1.07534	Hsp90 repressed
Ca21chr7_C_albicans_SC5314	277184	277738	-	orf19.6917		0.893946	6.31333	7.06232	2.82014	1.88095	6.17857	3.28482	1.71581		2.10409	1.0732	Hsp90 repressed
Ca21chr1_C_albicans_SC5314	2352602	2354041	+	orf19.1833		3.09744	3.94172	1.27257	0.347748	6.51159	2.6892	0.412987	-1.27583		2.10225	1.07193	Hsp90 repressed
Ca21chr2_C_albicans_SC5314	956939	958219	+	orf19.4492		2.10996	3.2592	1.54467	0.627301	4.42314	3.19479	0.72229	-0.46935		2.09631	1.06785	Hsp90 repressed
Ca21chr1_C_albicans_SC5314	1699335	1700264	-	orf19.5049		1.52251	4.09209	2.68772	1.42638	3.18905	3.318	1.04043	0.0571849		2.0946	1.06667	Hsp90 repressed
Ca21chr7_C_albicans_SC5314	374000	374340	-	orf19.6551.1	STE18	0.945465	5.81689	6.15242	2.62115	1.97995	3.5834	1.80985	0.855867		2.09415	1.06637	Hsp90 repressed
Ca21chr3_C_albicans_SC5314	1455737	1456909	-	orf19.7422		2.22082	4.71335	2.12234	1.08566	4.64984	6.09431	1.31065	0.390281		2.09375	1.06609	Hsp90 repressed
Ca21chr3_C_albicans_SC5314	275704	276549	-	orf19.1721	NCE103	0.644937	2.85475	4.4264	2.14613	1.3503	3.61085	2.6741	1.41905		2.0937	1.06605	Hsp90 repressed
Ca21chr1_C_albicans_SC5314	677467	679161	-	orf19.3015	ARX1	2.68573	3.10796	1.15721	0.210653	5.61845	4.2916	0.76384	-0.388658		2.09196	1.06485	Hsp90 repressed
Ca21chr3_C_albicans_SC5314	615564	616136	+	orf19.275		1.61133	3.80165	2.35933	1.23837	3.36177	3.30568	0.983315	-0.0242743		2.08633	1.06097	Hsp90 repressed
Ca21chr2_C_albicans_SC5314	1275300	1275815	+	orf19.5488		0.750004	2.78089	3.70784	1.89058	1.56311	2.45716	1.57196	0.652568		2.08414	1.05945	Hsp90 repressed
Ca21chr2_C_albicans_SC5314	1794949	1795341	+	orf19.3585		2.00399	4.46866	2.22989	1.15697	4.14807	2.93101	0.706597	-0.501041		2.06991	1.04957	Hsp90 repressed
Ca21chr1_C_albicans_SC5314	2843736	2845037	-	orf19.4933	FAD3	1.9319	2.16269	1.11946	0.162807	3.99065	2.21579	0.555245	-0.848804		2.06566	1.04661	Hsp90 repressed
Ca21chr1_C_albicans_SC5314	220548	222077	-	orf19.3300	ZPR1	1.86687	2.71187	1.45263	0.538663	3.83918	2.01783	0.525589	-0.927994		2.05648	1.04018	Hsp90 repressed
Ca21chr3_C_albicans_SC5314	1314003	1315064	-	orf19.7366		1.18824	3.08163	2.59345	1.37487	2.43985	2.38269	0.97657	-0.0342044		2.05334	1.03797	Hsp90 repressed
Ca21chr1_C_albicans_SC5314	2531361	2531948	-	orf19.1168	ZCF3	10.0935	4.34184	0.430163	-1.21705	20.6447	3.4466	0.166948	-2.58253		2.04535	1.03235	Hsp90 repressed
Ca21chr3_C_albicans_SC5314	1457022	1457807	+	orf19.7424	NSA2	2.4538	3.61158	1.47183	0.55761	5.0123	2.5023	0.499232	-1.00222		2.04267	1.03045	Hsp90 repressed
Ca21chrR_C_albicans_SC5314	1174845	1176989	+	orf19.5850	NOC2	2.10188	2.30568	1.09696	0.133512	4.29288	1.52117	0.354348	-1.49676		2.0424	1.03026	Hsp90 repressed
Ca21chr1_C_albicans_SC5314	1623924	1624898	-	orf19.2795	LHP1	1.55118	2.96078	1.90873	0.93261	3.16139	2.97844	0.942131	-0.0860003		2.03805	1.02719	Hsp90 repressed
Ca21chr3_C_albicans_SC5314	1052844	1055372	+	orf19.5959	NOP14	1.13092	2.72006	2.40517	1.26614	2.3044	2.00131	0.868474	-0.203445		2.03763	1.02689	Hsp90 repressed
Ca21chrR_C_albicans_SC5314	749204	750070	-	orf19.2385	KTI12	2.50153	3.19503	1.27723	0.353017	5.09589	2.70128	0.53009	-0.91569		2.03711	1.02652	Hsp90 repressed
Ca21chr2_C_albicans_SC5314	1977755	1978411	+	orf19.1388		3.87734	9.701	2.50197	1.32307	7.89173	9.61663	1.21857	0.28519		2.03534	1.02527	Hsp90 repressed
Ca21chr3_C_albicans_SC5314	1105065	1107791	-	orf19.5991		1.7226	2.55609	1.48386	0.569352	3.5055	1.53704	0.438466	-1.18946		2.03501	1.02503	Hsp90 repressed
Ca21chr1_C_albicans_SC5314	1729702	1730502	-	orf19.5066		1.38252	2.30899	1.67013	0.739962	2.80949	1.88669	0.671541	-0.574453		2.03215	1.02301	Hsp90 repressed
Ca21chr2_C_albicans_SC5314	2056276	2056590	+	orf19.1778		0.571061	2.32705	4.07496	2.02678	1.15852	1.23823	1.0688	0.0959853		2.02872	1.02057	Hsp90 repressed
Ca21chr5_C_albicans_SC5314	357170	358639	+	orf19.6297		1.13893	2.92609	2.56916	1.3613	2.30461	2.63788	1.14461	0.194855		2.02349	1.01684	Hsp90 repressed
Ca21chr7_C_albicans_SC5314	781595	783847	-	orf19.6686	ENP2	1.52713	2.72463	1.78415	0.83524	3.07559	1.35577	0.440817	-1.18175		2.01397	1.01004	Hsp90 repressed
Ca21chr5_C_albicans_SC5314	568110	570509	-	orf19.4268	UTP13	1.49092	3.1701	2.12626	1.08832	3.00127	2.19131	0.730128	-0.453778		2.01303	1.00937	Hsp90 repressed
Ca21chrR_C_albicans_SC5314	538767	539576	+	orf19.3724		1.72352	3.12148	1.81111	0.856876	3.46385	2.85749	0.824947	-0.277626		2.00976	1.00702	Hsp90 repressed
Ca21chr2_C_albicans_SC5314	1174647	1175897	+	orf19.6886		1.59564	2.38966	1.49762	0.582673	3.20405	1.19287	0.3723	-1.42546		2.00801	1.00576	Hsp90 repressed
Ca21chr3_C_albicans_SC5314	1402484	1403269	-	orf19.7397.1		2.5357	4.02611	1.58777	0.666999	5.09103	3.16096	0.620889	-0.687593		2.00774	1.00557	Hsp90 repressed
Ca21chr5_C_albicans_SC5314	1100896	1101210	+	orf19.3992		1.75957	8.38358	4.76456	2.25234	3.51917	7.94248	2.25692	1.17435		2.00002	1.00001	Hsp90 repressed
Ca21chr2_C_albicans_SC5314	416571	417626	+	orf19.1528		1.04978	2.99573	2.85366	1.51281	2.09186	2.68668	1.28435	0.361037		1.99266	0.994692	Hsp90 repressed
Ca21chr4_C_albicans_SC5314	588894	591191	-	orf19.2712	HCA4	1.46726	2.81207	1.91655	0.938514	2.9227	2.42979	0.831351	-0.26647		1.99195	0.994181	Hsp90 repressed
Ca21chr1_C_albicans_SC5314	2266341	2267063	-	orf19.4896	RPA34	2.16634	2.68258	1.2383	0.308367	4.30924	2.21081	0.513039	-0.96286		1.98918	0.992176	Hsp90 repressed
Ca21chr2_C_albicans_SC5314	811695	812147	-	orf19.836.1		1.94799	6.50942	3.3416	1.74054	3.86398	5.52295	1.42934	0.515351		1.98357	0.988099	Hsp90 repressed
Ca21chr5_C_albicans_SC5314	330482	330910	+	orf19.4143	FYV5	1.58664	2.34459	1.47771	0.563367	3.14114	2.37345	0.755602	-0.404301		1.97975	0.985319	Hsp90 repressed
Ca21chrR_C_albicans_SC5314	1733930	1734244	-	orf19.605		0.999757	2.24017	2.24072	1.16396	1.97821	1.22918	0.621358	-0.686503		1.97869	0.984547	Hsp90 repressed
Ca21chrR_C_albicans_SC5314	2068624	2069970	-	orf19.6589	SSF1	1.26838	2.92422	2.30547	1.20506	2.50852	3.24287	1.29274	0.370431		1.97773	0.983849	Hsp90 repressed
Ca21chr2_C_albicans_SC5314	984999	986084	-	orf19.154		0.894842	4.00299	4.4734	2.16137	1.76616	2.70965	1.5342	0.61749		1.97371	0.98091	Hsp90 repressed
Ca21chr1_C_albicans_SC5314	628105	629865	+	orf19.2991	HOL1	3.72913	2.10683	0.564967	-0.823763	7.35532	0.998479	0.135749	-2.88098		1.9724	0.97995	Hsp90 repressed
Ca21chr1_C_albicans_SC5314	2913785	2914912	-	orf19.4962	RMP1	0.985392	3.64634	3.70039	1.88768	1.94225	2.34578	1.20776	0.272338		1.97105	0.978961	Hsp90 repressed
Ca21chr4_C_albicans_SC5314	680960	681850	+	orf19.2667	RPF1	2.29524	3.32999	1.45082	0.536873	4.52205	6.8219	1.50859	0.593198		1.97018	0.97833	Hsp90 repressed
Ca21chr7_C_albicans_SC5314	76425	77930	-	orf19.7072	PEL1	1.95638	5.14123	2.62793	1.39393	3.8544	5.77896	1.49932	0.584304		1.97017	0.978318	Hsp90 repressed
Ca21chr2_C_albicans_SC5314	1058455	1058799	-	orf19.3543		0.989955	2.16942	2.19144	1.13188	1.94897	1.0453	0.536333	-0.898798		1.96874	0.977274	Hsp90 repressed
Ca21chr2_C_albicans_SC5314	1911231	1911998	+	orf19.563	RRP15	2.26189	2.91642	1.28938	0.366672	4.45216	2.41181	0.541716	-0.88439		1.96834	0.976978	Hsp90 repressed
Ca21chr5_C_albicans_SC5314	993756	995477	-	orf19.3941	URA7	6.86758	5.75497	0.837991	-0.254993	13.5155	7.81771	0.578425	-0.789798		1.96802	0.976743	Hsp90 repressed
Ca21chrR_C_albicans_SC5314	1032134	1032400	+	orf19.6316.4		2.27913	2.73232	1.19884	0.26164	4.4792	1.75003	0.390702	-1.35586		1.96531	0.974755	Hsp90 repressed
Ca21chr4_C_albicans_SC5314	1160326	1161801	-	orf19.1791		1.41046	3.60244	2.55408	1.3528	2.7686	2.48682	0.898222	-0.154856		1.9629	0.972987	Hsp90 repressed
Ca21chr5_C_albicans_SC5314	77014	77355	+	orf19.948		1.13123	3.09134	2.73272	1.45034	2.21618	1.72218	0.777094	-0.36384		1.95909	0.970181	Hsp90 repressed
Ca21chrR_C_albicans_SC5314	445213	446709	-	orf19.2604		1.1815	2.03969	1.72636	0.787736	2.31374	1.19666	0.517196	-0.951218		1.95832	0.969613	Hsp90 repressed
Ca21chr1_C_albicans_SC5314	2781378	2782343	+	orf19.6346		1.29916	2.83898	2.18525	1.1278	2.54192	3.69049	1.45185	0.537894		1.95659	0.968342	Hsp90 repressed
Ca21chrR_C_albicans_SC5314	2174925	2176379	-	orf19.7593		1.29542	2.703	2.08658	1.06114	2.52369	2.29999	0.91136	-0.133907		1.94816	0.962116	Hsp90 repressed
Ca21chr6_C_albicans_SC5314	494341	495792	-	orf19.3480		1.87411	3.13293	1.67169	0.741309	3.64955	1.98673	0.544376	-0.877324		1.94735	0.961512	Hsp90 repressed
Ca21chr7_C_albicans_SC5314	510342	511622	-	orf19.6477		1.43934	3.04912	2.11842	1.08299	2.79739	2.34441	0.83807	-0.254857		1.94352	0.958673	Hsp90 repressed
Ca21chr2_C_albicans_SC5314	1125339	1126138	+	orf19.3582		2.22033	3.95068	1.77932	0.831326	4.31351	3.30215	0.765538	-0.385454		1.94273	0.958085	Hsp90 repressed
Ca21chr3_C_albicans_SC5314	826159	826248	+	orf19.6922		0.502278	1.94852	3.87936	1.95582	0.975697	0.775216	0.794525	-0.331835		1.94254	0.957947	Hsp90 repressed
Ca21chr2_C_albicans_SC5314	1670638	1670949	+	orf19.2220		0.597566	2.01117	3.3656	1.75087	1.15838	1.34021	1.15697	0.210353		1.9385	0.95494	Hsp90 repressed
Ca21chr4_C_albicans_SC5314	795663	796577	+	orf19.1304		1.57168	2.6435	1.68196	0.750143	3.04624	2.49859	0.820221	-0.285916		1.93821	0.954721	Hsp90 repressed
Ca21chr2_C_albicans_SC5314	503401	504363	+	orf19.1575	PRS1	3.42144	3.8464	1.1242	0.168902	6.63017	4.10911	0.61976	-0.690219		1.93783	0.95444	Hsp90 repressed
Ca21chr4_C_albicans_SC5314	578214	579236	-	orf19.2722	CGR1	1.14069	3.81886	3.34785	1.74323	2.20725	2.89375	1.31102	0.390694		1.93501	0.952339	Hsp90 repressed
Ca21chr5_C_albicans_SC5314	836270	836896	-	orf19.1116		1.61596	3.44881	2.13422	1.09371	1.63274	3.27985	2.0088	1.00634		1.01039	0.0149079	unchanged
Ca21chr2_C_albicans_SC5314	1601015	1602379	+	orf19.2196		1.55176	3.14134	2.02437	1.01748	1.56779	2.35267	1.50063	0.585571		1.01033	0.0148235	unchanged
Ca21chrR_C_albicans_SC5314	1239263	1242892	-	orf19.6621	MHP1	2.47444	3.17486	1.28307	0.359595	2.4999	2.8916	1.15669	0.21		1.01029	0.0147685	unchanged
Ca21chr3_C_albicans_SC5314	859327	861885	-	orf19.5855	MBP1	1.8748	3.13758	1.67355	0.742913	1.89401	2.19393	1.15835	0.212072		1.01024	0.0147043	unchanged
Ca21chr1_C_albicans_SC5314	2540598	2541211	+	orf19.1162.1		1.98535	4.47555	2.25429	1.17267	2.00556	5.94472	2.96412	1.5676		1.01018	0.0146123	unchanged
Ca21chr3_C_albicans_SC5314	1544951	1546144	-	orf19.6826	SLF1	1.46094	2.33234	1.59646	0.674878	1.47578	1.29613	0.87827	-0.187264		1.01015	0.0145743	unchanged
Ca21chr2_C_albicans_SC5314	1027450	1029687	-	orf19.3523	CRK1	1.91346	2.44414	1.27734	0.353141	1.93288	1.48841	0.770048	-0.376979		1.01015	0.014569	unchanged
Ca21chr6_C_albicans_SC5314	603574	606523	+	orf19.5569		2.31825	3.5257	1.52085	0.604875	2.34177	2.9008	1.23872	0.308851		1.01015	0.0145682	unchanged
Ca21chr7_C_albicans_SC5314	872321	874237	+	orf19.7179		2.97041	5.33096	1.79469	0.843732	3.00044	4.79922	1.5995	0.677625		1.01011	0.0145109	unchanged
Ca21chr2_C_albicans_SC5314	405578	407053	+	orf19.1524	SPR3	0.512153	2.12421	4.14761	2.05228	0.517124	0.982566	1.90006	0.926044		1.00971	0.013934	unchanged
Ca21chr7_C_albicans_SC5314	263898	264608	-	orf19.6910	PSF1	2.48168	5.67265	2.28581	1.19271	2.50561	4.64496	1.85382	0.890503		1.00964	0.0138479	unchanged
Ca21chr2_C_albicans_SC5314	563601	564635	-	orf19.5823	SGT2	4.21642	14.3689	3.40785	1.76886	4.25696	8.57502	2.01435	1.01032		1.00962	0.0138071	unchanged
Ca21chr2_C_albicans_SC5314	1613343	1615337	-	orf19.2190	VRP1	2.78419	4.83025	1.73488	0.794839	2.81069	4.13277	1.47038	0.556188		1.00952	0.0136637	unchanged
Ca21chr1_C_albicans_SC5314	657637	658608	-	orf19.3008	COQ4	3.11143	5.40608	1.73749	0.797003	3.14094	4.69087	1.49346	0.578658		1.00948	0.0136188	unchanged
Ca21chr2_C_albicans_SC5314	1865944	1869204	-	orf19.4072	IFF6	0.91504	2.51036	2.74344	1.45599	0.92366	1.31726	1.42614	0.512111		1.00942	0.013528	unchanged
Ca21chrR_C_albicans_SC5314	310832	311209	+	orf19.3223.1		4.35929	6.42959	1.47491	0.560632	4.40027	4.4202	1.00453	0.00651947		1.0094	0.0134961	unchanged
Ca21chr5_C_albicans_SC5314	816610	818973	+	orf19.6680	FGR27	1.36123	2.47213	1.8161	0.860845	1.37394	1.21445	0.883923	-0.178007		1.00933	0.0134024	unchanged
Ca21chrR_C_albicans_SC5314	915399	917420	-	orf19.491		3.98815	7.16256	1.79596	0.844754	4.02519	6.80785	1.69131	0.758143		1.00929	0.0133362	unchanged
Ca21chr7_C_albicans_SC5314	480373	482487	+	orf19.6494	WHI3	2.50949	4.28508	1.70755	0.771927	2.53253	3.60368	1.42295	0.50889		1.00918	0.0131876	unchanged
Ca21chr7_C_albicans_SC5314	703314	705476	+	orf19.5131		1.40554	5.13536	3.65365	1.86934	1.41844	3.08648	2.17596	1.12165		1.00918	0.0131829	unchanged
Ca21chr1_C_albicans_SC5314	2418540	2419305	+	orf19.2318.1		3.60984	3.76713	1.04357	0.0615329	3.64263	3.53168	0.969542	-0.044625		1.00908	0.013045	unchanged
Ca21chr2_C_albicans_SC5314	1816129	1817877	+	orf19.215		2.05509	3.38315	1.64623	0.719168	2.07372	2.53446	1.22218	0.28946		1.00907	0.01302	unchanged
Ca21chr5_C_albicans_SC5314	1010265	1011998	-	orf19.3950	MSM1	1.05267	2.25547	2.14262	1.09938	1.0622	1.69061	1.59161	0.670488		1.00905	0.0130015	unchanged
Ca21chr4_C_albicans_SC5314	1015974	1017470	+	orf19.3806		2.10446	4.59126	2.18167	1.12544	2.12339	4.70822	2.21731	1.14881		1.00899	0.0129166	unchanged
Ca21chr1_C_albicans_SC5314	2985121	2986353	+	orf19.4995		0.605424	1.99438	3.29419	1.71992	0.610867	1.29825	2.12527	1.08764		1.00899	0.0129103	unchanged
Ca21chr6_C_albicans_SC5314	688419	689228	+	orf19.5616		0.52525	1.94852	3.70969	1.8913	0.529925	1.00083	1.88862	0.917331		1.0089	0.0127826	unchanged
Ca21chr3_C_albicans_SC5314	62513	63145	+	orf19.5423	EST3	1.49809	2.92894	1.95511	0.967253	1.5114	1.5656	1.03586	0.0508253		1.00889	0.0127631	unchanged
Ca21chr4_C_albicans_SC5314	223860	225566	-	orf19.4679	AGP2	3.44234	2.25347	0.654633	-0.611241	3.47273	1.32293	0.380949	-1.39233		1.00883	0.0126795	unchanged
Ca21chr2_C_albicans_SC5314	193728	194618	-	orf19.2006		1.7608	5.47336	3.10846	1.6362	1.77603	4.66498	2.62663	1.39321		1.00865	0.0124307	unchanged
Ca21chr5_C_albicans_SC5314	1151737	1152450	+	orf19.4024	RIB5	2.77697	5.77176	2.07844	1.0555	2.80065	7.0958	2.53363	1.34121		1.00853	0.0122476	unchanged
Ca21chr3_C_albicans_SC5314	1236419	1239019	-	orf19.6987	DNM1	3.10273	5.55402	1.79005	0.839996	3.12911	3.01904	0.964825	-0.0516614		1.0085	0.0122169	unchanged
Ca21chrR_C_albicans_SC5314	2100853	2103315	+	orf19.7558	YTA6	1.8763	9.23606	4.92249	2.29939	1.89224	13.7293	7.25558	2.85909		1.00849	0.0122026	unchanged
Ca21chr3_C_albicans_SC5314	1234025	1236232	+	orf19.6986		0.883026	2.51533	2.84853	1.51022	0.890429	1.27455	1.43139	0.517417		1.00838	0.0120442	unchanged
Ca21chr3_C_albicans_SC5314	667603	669315	-	orf19.313	DAL4	0.795078	2.02591	2.54807	1.3494	0.801736	1.09048	1.36015	0.443764		1.00837	0.0120315	unchanged
Ca21chr6_C_albicans_SC5314	358174	360612	-	orf19.3415	PTK2	3.1721	3.18172	1.00303	0.00437127	3.19857	2.35086	0.734971	-0.444241		1.00835	0.0119911	unchanged
Ca21chr1_C_albicans_SC5314	1125979	1128162	-	orf19.428		1.74014	3.95594	2.27335	1.18482	1.75439	2.50927	1.43028	0.516301		1.00819	0.011762	unchanged
Ca21chr1_C_albicans_SC5314	2564787	2565578	-	orf19.1148		1.26744	2.0372	1.60733	0.684665	1.27782	1.5218	1.19094	0.252103		1.00818	0.0117588	unchanged
Ca21chr1_C_albicans_SC5314	1009021	1011591	+	orf19.757		1.6542	3.51719	2.12622	1.08829	1.66752	2.34445	1.40595	0.491543		1.00805	0.011574	unchanged
Ca21chr2_C_albicans_SC5314	1225442	1231012	+	orf19.4119	SPO72	0.766763	2.26161	2.94955	1.5605	0.772905	1.33646	1.72914	0.790051		1.00801	0.0115108	unchanged
Ca21chr2_C_albicans_SC5314	2193483	2193671	+	orf19.5342.2		3.00565	5.81446	1.93451	0.951965	3.02939	4.83564	1.59624	0.674679		1.0079	0.0113498	unchanged
Ca21chrR_C_albicans_SC5314	1900825	1901148	+	orf19.7280		0.502278	1.94852	3.87936	1.95582	0.506204	0.595579	1.17656	0.234574		1.00782	0.0112332	unchanged
Ca21chr2_C_albicans_SC5314	2156749	2159079	-	orf19.5316	FGR29	1.20913	2.21027	1.82798	0.870251	1.21846	1.41019	1.15735	0.210828		1.00772	0.0110929	unchanged
Ca21chrR_C_albicans_SC5314	2161835	2163538	+	orf19.7586	CHT3	4.81043	1.96568	0.408629	-1.29114	4.8471	1.05764	0.2182	-2.19628		1.00762	0.0109557	unchanged
Ca21chr2_C_albicans_SC5314	292480	296253	+	orf19.1474	SLA1	2.3386	2.99224	1.2795	0.355582	2.35617	2.19995	0.933696	-0.098975		1.00752	0.0108038	unchanged
Ca21chr5_C_albicans_SC5314	4830	6473	-	orf19.5693		7.82337	8.22338	1.05113	0.071941	7.88148	9.38095	1.19025	0.251267		1.00743	0.010677	unchanged
Ca21chrR_C_albicans_SC5314	1950737	1951321	+	orf19.7311		2.58106	3.44327	1.33405	0.415817	2.59946	1.72138	0.662208	-0.594644		1.00713	0.0102495	unchanged
Ca21chr3_C_albicans_SC5314	1269577	1269897	-	orf19.7348		1.72972	5.24273	3.03097	1.59978	1.74187	3.89234	2.23457	1.16		1.00703	0.0101021	unchanged
Ca21chr7_C_albicans_SC5314	542126	543676	-	orf19.6457		1.53729	3.00197	1.95276	0.965517	1.54798	2.36937	1.53062	0.614121		1.00695	0.00998857	unchanged
Ca21chr3_C_albicans_SC5314	590521	591873	+	orf19.264		0.997126	4.18383	4.19589	2.06898	1.00393	2.84814	2.83699	1.50436		1.00683	0.0098154	unchanged
Ca21chr6_C_albicans_SC5314	281154	282365	-	orf19.3443	OYE2	1.5114	3.42559	2.26651	1.18047	1.52167	2.40392	1.57979	0.659734		1.0068	0.00977478	unchanged
Ca21chr1_C_albicans_SC5314	3127809	3128801	+	orf19.7228		2.91392	5.82001	1.99731	0.99806	2.93368	3.93002	1.33962	0.421824		1.00678	0.0097511	unchanged
Ca21chr1_C_albicans_SC5314	2072195	2073469	-	orf19.4802	FTH1	0.695068	2.19935	3.16422	1.66185	0.699724	1.14937	1.64261	0.715989		1.0067	0.00963286	unchanged
Ca21chr4_C_albicans_SC5314	888375	889898	+	orf19.5293		2.41905	2.93365	1.21273	0.278257	2.43504	2.06122	0.846483	-0.240448		1.00661	0.00950668	unchanged
Ca21chrR_C_albicans_SC5314	1523701	1525254	-	orf19.2356	CRZ2	0.7442	2.06269	2.77169	1.47077	0.749068	1.10779	1.47888	0.56451		1.00654	0.00940808	unchanged
Ca21chr7_C_albicans_SC5314	97	1155	-	orf19.7125		6.55383	3.79942	0.579726	-0.786557	6.59607	4.271	0.647506	-0.627034		1.00645	0.00927	unchanged
Ca21chrR_C_albicans_SC5314	2250707	2251108	-	orf19.7644		5.36849	8.66871	1.61474	0.691302	5.40305	7.73237	1.43111	0.517137		1.00644	0.0092581	unchanged
Ca21chr3_C_albicans_SC5314	1757968	1758276	-	orf19.6715		0.502278	1.94852	3.87936	1.95582	0.505457	1.53247	3.03186	1.6002		1.00633	0.00910249	unchanged
Ca21chr3_C_albicans_SC5314	1337894	1340182	+	orf19.7376		1.73997	2.45779	1.41254	0.498296	1.75081	1.76282	1.00686	0.00986118		1.00623	0.00895613	unchanged
Ca21chr5_C_albicans_SC5314	10151	11086	-	orf19.5689		6.51833	8.64641	1.32648	0.407598	6.55765	8.61571	1.31384	0.393791		1.00603	0.00867464	unchanged
Ca21chr3_C_albicans_SC5314	1550805	1551881	-	orf19.6822		2.42457	3.60729	1.48781	0.573189	2.43892	2.98917	1.22561	0.293504		1.00592	0.00851614	unchanged
Ca21chr2_C_albicans_SC5314	1585831	1586394	+	orf19.2204.2	RHO2	1.77715	4.50616	2.5356	1.34233	1.78765	6.49358	3.63246	1.86095		1.00591	0.00849822	unchanged
Ca21chr1_C_albicans_SC5314	2643690	2645045	-	orf19.5256		0.556769	2.1369	3.83803	1.94037	0.560034	0.808402	1.44349	0.529559		1.00586	0.00843625	unchanged
Ca21chr1_C_albicans_SC5314	3043640	3045169	-	orf19.5023	DAL7	0.653389	2.30789	3.53219	1.82056	0.657217	0.97255	1.4798	0.565403		1.00586	0.00842803	unchanged
Ca21chr2_C_albicans_SC5314	223605	225650	+	orf19.1994		1.38992	3.82271	2.75031	1.45959	1.39803	2.97728	2.12962	1.0906		1.00583	0.00839131	unchanged
Ca21chr3_C_albicans_SC5314	191183	192868	+	orf19.2498		2.92514	6.51163	2.22609	1.15451	2.94216	6.2939	2.13921	1.09708		1.00582	0.00837017	unchanged
Ca21chrR_C_albicans_SC5314	1972365	1973384	+	orf19.7324	THI13	1.7597	2.36537	1.34419	0.426739	1.76961	2.03522	1.15009	0.201747		1.00564	0.00810709	unchanged
Ca21chr2_C_albicans_SC5314	2003171	2004475	-	orf19.1369		0.768439	4.02703	5.24054	2.38971	0.772717	3.91096	5.06131	2.33951		1.00557	0.00800826	unchanged
Ca21chr3_C_albicans_SC5314	915699	919034	-	orf19.5890		2.22855	2.76181	1.23929	0.30951	2.24092	1.83563	0.819141	-0.287816		1.00555	0.00798547	unchanged
Ca21chr1_C_albicans_SC5314	2304212	2305174	+	orf19.4911		1.84673	2.57844	1.39622	0.481524	1.85698	1.57488	0.848084	-0.237721		1.00555	0.00798498	unchanged
Ca21chr2_C_albicans_SC5314	1999481	2000998	+	orf19.1371		1.28268	2.71534	2.11692	1.08197	1.28976	1.95674	1.51713	0.601346		1.00552	0.00794552	unchanged
Ca21chr1_C_albicans_SC5314	3083829	3084437	+	orf19.7206	OCA6	2.12973	4.37775	2.05555	1.03952	2.14107	2.9958	1.39921	0.484608		1.00533	0.00766758	unchanged
Ca21chr6_C_albicans_SC5314	158331	159587	+	orf19.3642	SUN41	9.91159	2.57061	0.259354	-1.947	9.963	1.98336	0.199072	-2.32864		1.00519	0.00746324	unchanged
Ca21chr6_C_albicans_SC5314	296984	297529	+	orf19.3436		0.684757	2.31319	3.37812	1.75622	0.688294	0.825846	1.19984	0.262847		1.00517	0.00743301	unchanged
Ca21chrR_C_albicans_SC5314	2150750	2152165	+	orf19.7581		4.18009	3.93834	0.942167	-0.0859448	4.20156	4.55611	1.08439	0.116879		1.00514	0.00739124	unchanged
Ca21chrR_C_albicans_SC5314	118396	119097	+	orf19.7486	MRPL6	3.06168	5.67877	1.85479	0.891258	3.07737	5.69519	1.85067	0.888048		1.00513	0.00737598	unchanged
Ca21chr2_C_albicans_SC5314	681030	682055	+	orf19.898	HEM2	3.13079	4.10044	1.30972	0.389254	3.14682	3.01199	0.957154	-0.0631765		1.00512	0.00736873	unchanged
Ca21chrR_C_albicans_SC5314	2225714	2226700	-	orf19.7622	SPT3	2.61429	4.51558	1.72727	0.788491	2.62742	3.57031	1.35887	0.442403		1.00502	0.0072281	unchanged
Ca21chrR_C_albicans_SC5314	1665118	1667565	-	orf19.6282		0.606346	2.2957	3.78612	1.92072	0.609356	1.03361	1.69624	0.762337		1.00496	0.0071427	unchanged
Ca21chr1_C_albicans_SC5314	1092666	1093862	-	orf19.449		0.704701	2.19615	3.11643	1.6399	0.707747	0.937591	1.32475	0.405725		1.00432	0.00622219	unchanged
Ca21chr1_C_albicans_SC5314	1271352	1271693	-	orf19.2439.1		5.35125	8.27977	1.54726	0.629714	5.37412	3.9478	0.734595	-0.44498		1.00427	0.00615209	unchanged
Ca21chr6_C_albicans_SC5314	182745	183200	+	orf19.93		10.2222	28.1229	2.75116	1.46004	10.2647	16.7522	1.63202	0.706661		1.00416	0.00598315	unchanged
Ca21chr1_C_albicans_SC5314	2677581	2678222	+	orf19.5237	VPH2	1.3462	2.94557	2.18807	1.12966	1.35166	2.75863	2.04092	1.02922		1.00406	0.00584107	unchanged
Ca21chr4_C_albicans_SC5314	1042268	1044124	-	orf19.3794	CSR1	0.545578	2.15114	3.94286	1.97924	0.547747	0.964327	1.76053	0.816012		1.00398	0.0057254	unchanged
Ca21chr1_C_albicans_SC5314	1111223	1113181	+	orf19.437	GRS1	5.52301	4.78471	0.866324	-0.207022	5.54493	4.51118	0.813568	-0.297666		1.00397	0.00571576	unchanged
Ca21chr5_C_albicans_SC5314	689024	690022	-	orf19.4340		2.56373	4.27385	1.66704	0.737291	2.57388	3.17644	1.2341	0.303463		1.00396	0.00569991	unchanged
Ca21chr1_C_albicans_SC5314	206924	207862	-	orf19.3293		3.16628	10.2972	3.25215	1.70139	3.17847	7.67434	2.41448	1.27171		1.00385	0.00554374	unchanged
Ca21chrR_C_albicans_SC5314	251463	253133	+	orf19.3243	SRP54	5.65108	5.08131	0.899175	-0.153326	5.67249	4.13722	0.729349	-0.455319		1.00379	0.00545585	unchanged
Ca21chrR_C_albicans_SC5314	16909	21366	+	orf19.7537	BNR1	1.6628	2.37739	1.42975	0.515762	1.66907	1.54818	0.927571	-0.108471		1.00377	0.00542603	unchanged
Ca21chr3_C_albicans_SC5314	367386	369644	+	orf19.1674	CDC53	2.25358	5.63931	2.50238	1.3233	2.26189	4.87899	2.15704	1.10905		1.00369	0.00531128	unchanged
Ca21chrR_C_albicans_SC5314	56627	62170	+	orf19.7511		3.24936	3.11488	0.958615	-0.0609761	3.26115	3.03965	0.932079	-0.101476		1.00363	0.0052279	unchanged
Ca21chr6_C_albicans_SC5314	200573	201649	+	orf19.105	HAL22	1.59086	2.07528	1.3045	0.383499	1.59662	1.05536	0.660994	-0.597292		1.00362	0.00521713	unchanged
Ca21chr4_C_albicans_SC5314	329559	332903	+	orf19.4627		2.02669	2.48226	1.22479	0.292532	2.03393	1.67024	0.82119	-0.284212		1.00357	0.00514526	unchanged
Ca21chrR_C_albicans_SC5314	2006432	2006764	-	orf19.7340		1.53709	2.4826	1.61513	0.691647	1.54225	2.71503	1.76044	0.815935		1.00335	0.00482911	unchanged
Ca21chr1_C_albicans_SC5314	576718	579105	-	orf19.2964		2.64901	3.19338	1.2055	0.269632	2.65764	2.11612	0.796241	-0.328723		1.00326	0.00469664	unchanged
Ca21chrR_C_albicans_SC5314	1232369	1233088	+	orf19.6628		2.22986	3.40652	1.52768	0.611342	2.23705	3.27501	1.46398	0.5499		1.00322	0.00464402	unchanged
Ca21chr1_C_albicans_SC5314	2861350	2866254	-	orf19.4939	MON2	1.2474	2.7706	2.2211	1.15127	1.25132	1.55851	1.24549	0.316715		1.00315	0.00453017	unchanged
Ca21chrR_C_albicans_SC5314	418965	419555	-	orf19.2585		0.650408	1.97824	3.04154	1.6048	0.652372	0.561309	0.860413	-0.216899		1.00302	0.00435009	unchanged
Ca21chr2_C_albicans_SC5314	1367053	1367676	-	orf19.1225	PEX22	2.12521	7.9786	3.75426	1.90853	2.13159	5.29492	2.48402	1.31268		1.003	0.00432561	unchanged
Ca21chr6_C_albicans_SC5314	630611	633043	+	orf19.5584	PEP3	0.851725	2.35633	2.76654	1.46808	0.85421	1.5795	1.84908	0.886809		1.00292	0.00420361	unchanged
Ca21chr1_C_albicans_SC5314	2126419	2128704	+	orf19.4829	DOA1	2.68307	7.67894	2.862	1.51703	2.69086	7.75393	2.88158	1.52686		1.0029	0.00418336	unchanged
Ca21chr4_C_albicans_SC5314	1321074	1324130	+	orf19.4405	PPS1	0.999132	3.49981	3.50284	1.80853	1.00196	2.58888	2.58382	1.3695		1.00283	0.00407415	unchanged
Ca21chr7_C_albicans_SC5314	21072	23375	+	orf19.7106	VPS70	0.758761	2.06697	2.72414	1.4458	0.760745	1.20856	1.58865	0.667802		1.00262	0.0037684	unchanged
Ca21chr3_C_albicans_SC5314	556669	558900	+	orf19.246		0.904821	2.08127	2.3002	1.20176	0.906974	2.10983	2.32623	1.21799		1.00238	0.00342902	unchanged
Ca21chr3_C_albicans_SC5314	1425325	1425972	+	orf19.7409	ERV25	9.0247	13.1547	1.45764	0.543632	9.04439	12.2514	1.35458	0.437846		1.00218	0.00314387	unchanged
Ca21chr2_C_albicans_SC5314	31637	32587	-	orf19.2108	SOD6	1.41748	2.01415	1.42094	0.506841	1.42052	1.1321	0.796964	-0.327414		1.00214	0.00308955	unchanged
Ca21chr2_C_albicans_SC5314	1170402	1171859	-	orf19.6884	GWT1	1.96981	3.56136	1.80797	0.854369	1.97378	3.25542	1.64934	0.721886		1.00201	0.00290014	unchanged
Ca21chrR_C_albicans_SC5314	1850953	1851753	-	orf19.6431		4.46714	7.01222	1.56974	0.650522	4.47582	4.43237	0.990292	-0.014074		1.00194	0.00280295	unchanged
Ca21chr1_C_albicans_SC5314	1871464	1872201	-	orf19.400	GCF1	4.31128	4.22223	0.979345	-0.0301115	4.31919	4.24406	0.982606	-0.0253146		1.00184	0.00264514	unchanged
Ca21chr7_C_albicans_SC5314	477169	477807	-	orf19.6496	TRS33	2.2264	4.78272	2.14819	1.10312	2.23046	5.05657	2.26705	1.18082		1.00182	0.00262783	unchanged
Ca21chr4_C_albicans_SC5314	5033	7435	+	orf19.367	CNH1	4.65726	3.31945	0.712748	-0.488535	4.66572	3.23766	0.693926	-0.527147		1.00182	0.00261879	unchanged
Ca21chr1_C_albicans_SC5314	504190	505263	-	orf19.2928		2.1135	2.82381	1.33608	0.418006	2.11728	2.09279	0.98843	-0.0167892		1.00179	0.00257988	unchanged
Ca21chr5_C_albicans_SC5314	458193	463202	+	orf19.3166		1.76234	3.9231	2.22608	1.1545	1.7654	3.36046	1.90351	0.928663		1.00174	0.00250928	unchanged
Ca21chr3_C_albicans_SC5314	223648	225798	-	orf19.2513		0.675856	2.47779	3.66615	1.87426	0.676976	1.18243	1.74664	0.804584		1.00166	0.00238848	unchanged
Ca21chr3_C_albicans_SC5314	1493101	1493868	-	orf19.7443		1.58411	6.43747	4.06378	2.02282	1.58656	4.1114	2.59139	1.37373		1.00155	0.00223204	unchanged
Ca21chr4_C_albicans_SC5314	974569	975579	-	orf19.3827		1.20994	4.39863	3.6354	1.86212	1.21181	4.63712	3.82659	1.93606		1.00155	0.00222975	unchanged
Ca21chr7_C_albicans_SC5314	811518	812474	+	orf19.6699		1.96761	3.04914	1.54967	0.631962	1.97052	2.68726	1.36373	0.44756		1.00148	0.00213408	unchanged
Ca21chr1_C_albicans_SC5314	1747314	1749605	+	orf19.5071	NRP1	3.91321	3.35951	0.858505	-0.220101	3.91875	2.72739	0.695984	-0.522874		1.00142	0.00204104	unchanged
Ca21chr2_C_albicans_SC5314	427404	429179	+	orf19.1534		1.34582	2.19222	1.62891	0.703903	1.34757	1.76035	1.30632	0.385509		1.0013	0.00186819	unchanged
Ca21chr1_C_albicans_SC5314	82118	84559	-	orf19.6055		2.09759	3.82599	1.82399	0.867098	2.10017	3.8859	1.85028	0.887744		1.00123	0.00177159	unchanged
Ca21chr3_C_albicans_SC5314	1748341	1749081	+	orf19.6720		2.43265	3.31774	1.36384	0.447671	2.43469	2.51681	1.03373	0.0478557		1.00084	0.00120818	unchanged
Ca21chr1_C_albicans_SC5314	662242	664402	-	orf19.3010.1	ECM33	21.4561	18.3612	0.855754	-0.224732	21.4737	12.5526	0.584556	-0.774587		1.00082	0.00117938	unchanged
Ca21chr4_C_albicans_SC5314	1213553	1215124	-	orf19.1237	ARO9	0.801855	2.61456	3.26064	1.70516	0.802484	3.32584	4.14443	2.05117		1.00078	0.00113125	unchanged
Ca21chr6_C_albicans_SC5314	74162	74505	+	orf19.1203.1		4.09437	12.8841	3.14678	1.65387	4.09746	10.093	2.46322	1.30055		1.00076	0.00108899	unchanged
Ca21chr6_C_albicans_SC5314	1005464	1008730	+	orf19.2138	ILS1	7.18215	4.24784	0.591444	-0.757687	7.1866	4.08334	0.568188	-0.81556		1.00062	0.000893689	unchanged
Ca21chr7_C_albicans_SC5314	678102	678680	-	orf19.5142	DFR1	1.52508	2.98345	1.95626	0.968096	1.52538	2.03977	1.33722	0.419241		1.00019	0.000280896	unchanged
Ca21chr1_C_albicans_SC5314	1314494	1317025	-	orf19.1822	UME6	0.78765	2.21643	2.81398	1.49261	0.787725	1.38351	1.75634	0.812568		1.0001	0.0001372	unchanged
Ca21chr2_C_albicans_SC5314	2132241	2134268	-	orf19.1743	ACS1	2.50866	2.73677	1.09093	0.125553	2.50847	1.9944	0.795069	-0.330848		0.999921	-0.00011436	unchanged
Ca21chr7_C_albicans_SC5314	676831	678033	+	orf19.5143	TIM54	3.23556	3.14162	0.970967	-0.0425063	3.2347	2.50566	0.774619	-0.368442		0.999735	-0.00038238	unchanged
Ca21chrR_C_albicans_SC5314	221882	226003	-	orf19.3256	SLN1	1.52768	2.76556	1.8103	0.856233	1.52723	1.81475	1.18826	0.248847		0.99971	-0.000418162	unchanged
Ca21chr6_C_albicans_SC5314	11586	11954	+	orf19.6328		14.3149	11.9505	0.834831	-0.260443	14.3102	16.7633	1.17142	0.228262		0.999671	-0.000475254	unchanged
Ca21chr1_C_albicans_SC5314	478661	481603	-	orf19.3685	PSY2	0.927217	2.41677	2.60648	1.3821	0.926839	1.34832	1.45475	0.540774		0.999593	-0.000587825	unchanged
Ca21chr4_C_albicans_SC5314	435219	436868	-	orf19.4571		0.536088	2.00642	3.7427	1.90408	0.535855	0.842462	1.57218	0.652767		0.999566	-0.000626749	unchanged
Ca21chrR_C_albicans_SC5314	1082058	1084112	+	orf19.652		0.79401	2.697	3.39668	1.76412	0.793551	1.17585	1.48176	0.567313		0.999422	-0.000833874	unchanged
Ca21chrR_C_albicans_SC5314	1348994	1350532	-	orf19.727		2.2387	2.99752	1.33896	0.421111	2.23733	2.94544	1.3165	0.396702		0.99939	-0.000880643	unchanged
Ca21chr1_C_albicans_SC5314	475931	477070	-	orf19.3683	AGE3	3.11554	5.23995	1.68188	0.750074	3.11346	4.03817	1.297	0.375182		0.999336	-0.000958989	unchanged
Ca21chr7_C_albicans_SC5314	830285	833152	-	orf19.5504		1.23861	3.09574	2.49936	1.32156	1.23705	1.88514	1.52389	0.607762		0.998739	-0.00182052	unchanged
Ca21chr5_C_albicans_SC5314	699638	705913	-	orf19.4346		2.30784	2.97448	1.28886	0.366094	2.30456	2.0837	0.904165	-0.145343		0.998579	-0.00205146	unchanged
Ca21chrR_C_albicans_SC5314	456878	458440	-	orf19.2609	CET1	3.56322	3.73861	1.04922	0.0693207	3.55748	3.55052	0.998044	-0.0028246		0.998391	-0.00232328	unchanged
Ca21chr1_C_albicans_SC5314	417101	417544	-	orf19.4522		3.51028	7.71049	2.19655	1.13524	3.50453	5.58385	1.59333	0.672041		0.998362	-0.0023655	unchanged
Ca21chr3_C_albicans_SC5314	239304	240758	+	orf19.3154		2.30965	3.45882	1.49755	0.582605	2.30579	2.31674	1.00475	0.00683813		0.998327	-0.00241541	unchanged
Ca21chr7_C_albicans_SC5314	97943	99298	-	orf19.7059		1.19805	2.91774	2.4354	1.28416	1.19599	1.92022	1.60555	0.683064		0.998278	-0.00248697	unchanged
Ca21chr4_C_albicans_SC5314	134425	135159	-	orf19.4164		2.6373	3.71386	1.4082	0.493857	2.63206	2.16858	0.823911	-0.279439		0.99801	-0.00287319	unchanged
Ca21chr1_C_albicans_SC5314	114128	115879	-	orf19.6038	UGA32	1.89781	5.00872	2.63921	1.4001	1.89391	6.33179	3.34324	1.74125		0.997943	-0.00297086	unchanged
Ca21chr3_C_albicans_SC5314	1168409	1170277	-	orf19.6966		0.8685	2.49927	2.87769	1.52491	0.866703	1.20321	1.38826	0.473273		0.997931	-0.00298751	unchanged
Ca21chr1_C_albicans_SC5314	22270	25326	+	orf19.6092	KEL1	3.16356	3.0707	0.970646	-0.0429835	3.15678	2.55647	0.809835	-0.3043		0.997856	-0.00309584	unchanged
Ca21chr1_C_albicans_SC5314	840435	841877	-	orf19.4475	KTR4	1.21599	5.27397	4.33719	2.11676	1.21335	3.88061	3.19826	1.67729		0.997831	-0.00313319	unchanged
Ca21chr7_C_albicans_SC5314	160710	163940	-	orf19.7033		0.782963	2.17956	2.78374	1.47702	0.781226	1.19166	1.52537	0.609163		0.997781	-0.00320455	unchanged
Ca21chr1_C_albicans_SC5314	620165	621193	+	orf19.2989	GOR1	1.13648	5.656	4.97679	2.31521	1.1339	3.13546	2.76519	1.46738		0.997733	-0.00327436	unchanged
Ca21chr5_C_albicans_SC5314	269484	269954	+	orf19.1950		2.77001	4.33649	1.56551	0.646635	2.76307	5.28898	1.91417	0.936717		0.997495	-0.00361807	unchanged
Ca21chr7_C_albicans_SC5314	533827	534342	+	orf19.6461		2.18076	4.4797	2.05419	1.03857	2.17529	4.51319	2.07475	1.05294		0.997491	-0.00362428	unchanged
Ca21chr4_C_albicans_SC5314	624374	625096	-	orf19.2691		0.644196	1.94852	3.02473	1.5968	0.642539	1.25802	1.95789	0.969296		0.997428	-0.00371568	unchanged
Ca21chr1_C_albicans_SC5314	1192561	1194234	-	orf19.2479	UGA4	0.819317	2.27696	2.77909	1.47461	0.817153	1.90746	2.33428	1.22298		0.997359	-0.00381553	unchanged
Ca21chr2_C_albicans_SC5314	1091873	1093099	-	orf19.3559		8.23433	7.37289	0.895385	-0.15942	8.21176	6.03311	0.734691	-0.444791		0.997259	-0.00395936	unchanged
Ca21chr2_C_albicans_SC5314	550397	553195	+	orf19.5830	LHS1	2.14608	5.77034	2.68878	1.42695	2.14018	4.50321	2.10412	1.07322		0.997252	-0.00396967	unchanged
Ca21chr3_C_albicans_SC5314	1774023	1775462	-	orf19.6176	SEC61	9.97505	21.8778	2.19325	1.13307	9.94748	18.5314	1.86292	0.897569		0.997235	-0.003994	unchanged
Ca21chr2_C_albicans_SC5314	469612	470709	-	orf19.1559	HOM2	5.04522	4.28958	0.850227	-0.23408	5.03121	5.66708	1.12639	0.1717		0.997224	-0.0040109	unchanged
Ca21chrR_C_albicans_SC5314	791587	792717	-	orf19.4384.1		1.20591	2.66929	2.21351	1.14633	1.20255	3.35669	2.79131	1.48094		0.997213	-0.00402688	unchanged
Ca21chr4_C_albicans_SC5314	64271	66706	-	orf19.5671		3.77523	3.91464	1.03693	0.0523128	3.76459	3.26579	0.867501	-0.205063		0.997181	-0.00407211	unchanged
Ca21chr2_C_albicans_SC5314	902615	903823	+	orf19.1591	ERG10	5.80821	3.48088	0.599302	-0.738644	5.79127	2.84799	0.491774	-1.02393		0.997083	-0.00421422	unchanged
Ca21chr1_C_albicans_SC5314	920232	920753	-	orf19.6840		0.756791	4.46177	5.89564	2.55965	0.754537	4.3249	5.73186	2.519		0.997021	-0.00430465	unchanged
Ca21chr4_C_albicans_SC5314	818048	819826	+	orf19.5040		2.7258	3.46525	1.27127	0.346276	2.71764	3.19041	1.17396	0.231384		0.997006	-0.00432548	unchanged
Ca21chr5_C_albicans_SC5314	927539	927925	+	orf19.3899	SDC1	1.59792	4.01314	2.51147	1.32853	1.59301	4.94063	3.10145	1.63294		0.996924	-0.00444493	unchanged
Ca21chr2_C_albicans_SC5314	997849	1000524	+	orf19.191	KIC1	1.578	3.02949	1.91983	0.940978	1.57311	2.5196	1.60166	0.679572		0.996904	-0.00447376	unchanged
Ca21chr3_C_albicans_SC5314	1263828	1265315	+	orf19.7001	YCK2	5.50513	7.03405	1.27773	0.353579	5.48805	6.00557	1.0943	0.13001		0.996897	-0.0044839	unchanged
Ca21chr1_C_albicans_SC5314	474954	475679	+	orf19.3682	CWH8	1.82621	2.09902	1.14938	0.200862	1.82037	1.55846	0.856123	-0.22411		0.996799	-0.00462599	unchanged
Ca21chr6_C_albicans_SC5314	47177	49597	+	orf19.1191		1.98753	3.8455	1.93482	0.952197	1.981	2.93368	1.48091	0.56648		0.996718	-0.00474244	unchanged
Ca21chr1_C_albicans_SC5314	1118293	1119669	-	orf19.432		1.68205	4.89395	2.90952	1.54078	1.67607	4.44664	2.65302	1.40764		0.996444	-0.00513978	unchanged
Ca21chr1_C_albicans_SC5314	1706446	1707228	-	orf19.5053		1.47793	4.78159	3.23533	1.69391	1.47259	2.54148	1.72585	0.787311		0.996389	-0.0052189	unchanged
Ca21chr2_C_albicans_SC5314	1152671	1155505	+	orf19.6875	VPS35	1.39854	3.93279	2.81205	1.49162	1.39348	2.32038	1.66517	0.735667		0.99638	-0.00523182	unchanged
Ca21chrR_C_albicans_SC5314	2135360	2139283	+	orf19.7572	SPT7	1.63474	2.61458	1.59938	0.677517	1.62864	1.61253	0.990106	-0.0143445		0.996271	-0.00539001	unchanged
Ca21chr7_C_albicans_SC5314	472190	475846	+	orf19.6499		1.0536	2.28748	2.1711	1.11843	1.04947	1.32922	1.26656	0.340918		0.996079	-0.00566799	unchanged
Ca21chr1_C_albicans_SC5314	1754785	1755009	+	orf19.5076.1		2.83877	3.91443	1.37892	0.463537	2.82716	2.9877	1.05678	0.0796787		0.995912	-0.00591001	unchanged
Ca21chr2_C_albicans_SC5314	2137432	2138454	-	orf19.1742	HEM3	6.15069	4.51286	0.733715	-0.446709	6.12533	3.17014	0.517547	-0.950239		0.995876	-0.00596135	unchanged
Ca21chr3_C_albicans_SC5314	1366732	1368199	+	orf19.7382	CAM1	29.1092	9.24981	0.317762	-1.65398	28.9889	10.2718	0.354336	-1.49681		0.995867	-0.00597542	unchanged
Ca21chr1_C_albicans_SC5314	936148	938988	-	orf19.6848	VPS16	1.35031	2.94473	2.18077	1.12484	1.34467	1.85447	1.37912	0.463751		0.995823	-0.00603922	unchanged
Ca21chr1_C_albicans_SC5314	1889579	1890403	+	orf19.4722		2.60282	5.72968	2.20133	1.13838	2.5919	5.39276	2.08062	1.05702		0.995801	-0.00607071	unchanged
Ca21chr4_C_albicans_SC5314	835182	836888	+	orf19.1595		1.32871	2.44193	1.83782	0.877993	1.32274	2.04542	1.54635	0.62887		0.995504	-0.0065011	unchanged
Ca21chr3_C_albicans_SC5314	39195	40592	+	orf19.5440	RPT2	4.09624	7.1706	1.75053	0.807791	4.07762	6.69374	1.64158	0.715086		0.995452	-0.00657569	unchanged
Ca21chr3_C_albicans_SC5314	763877	765589	+	orf19.360	FUR4	0.795078	2.13404	2.68406	1.42442	0.791455	1.36192	1.72077	0.783058		0.995443	-0.00658951	unchanged
Ca21chr1_C_albicans_SC5314	203952	204422	+	orf19.3290		6.11497	3.94678	0.64543	-0.631668	6.08708	3.35386	0.55098	-0.859927		0.995439	-0.00659446	unchanged
Ca21chr1_C_albicans_SC5314	1421438	1421581	-	orf19.6247.1		5.3951	6.30883	1.16936	0.225724	5.36953	5.39239	1.00426	0.00612957		0.995261	-0.00685363	unchanged
Ca21chrR_C_albicans_SC5314	1011985	1013148	-	orf19.554	DIT2	0.714332	1.98873	2.78404	1.47718	0.710676	0.842057	1.18487	0.244725		0.994882	-0.00740206	unchanged
Ca21chr4_C_albicans_SC5314	258971	261361	+	orf19.4658		1.99587	3.30677	1.6568	0.728404	1.98558	2.87134	1.4461	0.532164		0.994841	-0.00746195	unchanged
Ca21chr3_C_albicans_SC5314	1081109	1082020	+	orf19.5973	PHB2	2.83338	6.64335	2.34467	1.22939	2.8184	6.33364	2.24725	1.16816		0.994713	-0.007648	unchanged
Ca21chrR_C_albicans_SC5314	1105224	1109060	+	orf19.643		0.948646	2.25431	2.37634	1.24874	0.943531	1.57462	1.66886	0.738863		0.994608	-0.00780009	unchanged
Ca21chr2_C_albicans_SC5314	101403	104726	+	orf19.2064		1.31457	3.07963	2.34269	1.22817	1.30743	3.02878	2.31659	1.212		0.994569	-0.00785613	unchanged
Ca21chr6_C_albicans_SC5314	18685	20661	-	orf19.6319		6.49276	4.30429	0.662937	-0.593057	6.45707	3.3195	0.514087	-0.959916		0.994504	-0.00795101	unchanged
Ca21chr7_C_albicans_SC5314	263354	263860	+	orf19.6909		2.46573	5.90331	2.39414	1.25951	2.45131	4.24216	1.73057	0.791247		0.994151	-0.00846289	unchanged
Ca21chr1_C_albicans_SC5314	2635462	2638320	+	orf19.5260	RPN2	4.50433	6.10735	1.35588	0.439233	4.47792	4.78711	1.06905	0.0963252		0.994136	-0.00848451	unchanged
Ca21chr3_C_albicans_SC5314	1781188	1781454	+	orf19.6183	TIM8	8.22528	8.77565	1.06691	0.0934417	8.17608	9.58016	1.17173	0.22864		0.994019	-0.00865466	unchanged
Ca21chr2_C_albicans_SC5314	1431742	1433280	+	orf19.2252		0.508156	1.94852	3.83448	1.93903	0.505097	0.897722	1.77733	0.829708		0.993979	-0.00871203	unchanged
Ca21chrR_C_albicans_SC5314	361881	363519	-	orf19.2546	TRP2	4.79464	5.03307	1.04973	0.0700169	4.76577	7.09838	1.48945	0.57478		0.993979	-0.00871221	unchanged
Ca21chr5_C_albicans_SC5314	940701	941291	+	orf19.3906		0.502278	1.94852	3.87936	1.95582	0.499223	0.803442	1.60938	0.686509		0.993918	-0.00880068	unchanged
Ca21chr6_C_albicans_SC5314	30104	30796	+	orf19.1186		3.09424	6.26228	2.02385	1.01711	3.075	5.47133	1.7793	0.831306		0.993782	-0.00899799	unchanged
Ca21chr3_C_albicans_SC5314	553776	554474	-	orf19.244	DCG1	0.753417	3.81049	5.05762	2.33846	0.748692	5.1359	6.85983	2.77817		0.993728	-0.00907702	unchanged
Ca21chr3_C_albicans_SC5314	514997	516763	-	orf19.1608		0.74005	2.14822	2.90281	1.53745	0.735359	1.01324	1.37789	0.462459		0.993662	-0.00917331	unchanged
Ca21chr5_C_albicans_SC5314	176158	178140	-	orf19.577		1.28788	4.37187	3.39463	1.76325	1.27965	3.6768	2.87328	1.5227		0.99361	-0.00924787	unchanged
Ca21chr3_C_albicans_SC5314	355985	357915	+	orf19.1680	TFP1	3.79962	4.2514	1.1189	0.162084	3.77518	3.58345	0.949214	-0.075195		0.993569	-0.00930862	unchanged
Ca21chr1_C_albicans_SC5314	581904	582662	+	orf19.2966		5.17916	4.84558	0.935592	-0.0960482	5.14543	5.66956	1.10186	0.139947		0.993486	-0.00942786	unchanged
Ca21chr6_C_albicans_SC5314	22909	23241	-	orf19.1179		11.7112	10.2532	0.875499	-0.191823	11.6346	9.68291	0.832252	-0.264908		0.993454	-0.00947479	unchanged
Ca21chr2_C_albicans_SC5314	105012	108482	+	orf19.2063		1.42824	2.71613	1.90174	0.927319	1.41888	1.76632	1.24487	0.315995		0.993447	-0.00948453	unchanged
Ca21chrR_C_albicans_SC5314	1983245	1984831	+	orf19.7331	FCY24	0.764501	2.71883	3.55635	1.8304	0.759379	2.59963	3.42336	1.77541		0.993299	-0.0096994	unchanged
Ca21chr4_C_albicans_SC5314	1204774	1206312	+	orf19.1234	FGR6-10	1.99376	3.11154	1.56064	0.642137	1.9802	2.75808	1.39283	0.478015		0.9932	-0.00984454	unchanged
Ca21chr2_C_albicans_SC5314	707180	709618	-	orf19.882	HSP78	2.11604	19.1311	9.04101	3.17648	2.10147	7.40648	3.52443	1.81739		0.993116	-0.0099657	unchanged
Ca21chr5_C_albicans_SC5314	1161417	1164407	-	orf19.4033	PRP22	1.72186	2.64842	1.53812	0.621166	1.70997	2.12439	1.24235	0.313076		0.993099	-0.00998998	unchanged
Ca21chr4_C_albicans_SC5314	1331871	1333241	+	orf19.4410	ALG1	1.50207	2.8289	1.88334	0.913293	1.49154	2.73607	1.83439	0.875304		0.99299	-0.0101486	unchanged
Ca21chr3_C_albicans_SC5314	99337	103044	+	orf19.5395		1.42513	3.23474	2.26978	1.18255	1.41511	2.42217	1.71165	0.775386		0.992969	-0.0101792	unchanged
Ca21chr1_C_albicans_SC5314	1908930	1909979	+	orf19.4734		2.96674	2.8977	0.976727	-0.0339733	2.9458	2.54149	0.862748	-0.212989		0.992941	-0.0102201	unchanged
Ca21chr2_C_albicans_SC5314	451490	452791	-	orf19.1543	OPI1	1.82032	3.07779	1.69079	0.757698	1.80726	2.3674	1.30993	0.389495		0.992825	-0.0103883	unchanged
Ca21chr1_C_albicans_SC5314	949400	951542	+	orf19.6854	ATP1	19.7277	4.94497	0.250662	-1.99619	19.5818	3.23144	0.165023	-2.59927		0.992607	-0.0107058	unchanged
Ca21chr1_C_albicans_SC5314	1615765	1616916	-	orf19.2799	GPI8	2.60565	4.74686	1.82176	0.865332	2.5862	4.63922	1.79384	0.843053		0.992534	-0.0108117	unchanged
Ca21chr1_C_albicans_SC5314	48514	49299	+	orf19.6076		5.45724	10.9638	2.00904	1.00651	5.41592	8.26638	1.52631	0.610051		0.992429	-0.0109649	unchanged
Ca21chrR_C_albicans_SC5314	318330	321779	+	orf19.3221	CPA2	0.629559	2.04908	3.25478	1.70256	0.624786	1.47607	2.36252	1.24033		0.99242	-0.010978	unchanged
Ca21chr2_C_albicans_SC5314	1998239	1998958	-	orf19.1372		3.82542	10.2737	2.68565	1.42527	3.79624	8.43758	2.22261	1.15226		0.992374	-0.0110444	unchanged
Ca21chrR_C_albicans_SC5314	1002197	1003270	-	orf19.548	CDC10	3.31185	5.0084	1.51226	0.59671	3.28638	6.39788	1.94679	0.961094		0.992309	-0.0111382	unchanged
Ca21chr5_C_albicans_SC5314	631860	636248	-	orf19.4308	HSL1	2.18562	2.86327	1.31005	0.389622	2.16875	2.09639	0.966635	-0.0489569		0.992282	-0.0111779	unchanged
Ca21chr1_C_albicans_SC5314	1600458	1602098	+	orf19.4430		2.80112	6.75446	2.41134	1.26984	2.77817	7.43371	2.67575	1.41994		0.991809	-0.0118662	unchanged
Ca21chr2_C_albicans_SC5314	1580742	1584941	+	orf19.2208		3.06809	2.53831	0.827326	-0.273472	3.04291	1.89412	0.622471	-0.683922		0.991791	-0.0118925	unchanged
Ca21chr2_C_albicans_SC5314	2159425	2162337	-	orf19.5318	RAD1	1.62706	2.6404	1.62281	0.698492	1.61353	1.79775	1.11417	0.155973		0.991684	-0.0120478	unchanged
Ca21chr5_C_albicans_SC5314	416430	419375	-	orf19.3188	TAC1	1.36681	3.72368	2.72436	1.44592	1.35544	2.73937	2.02102	1.01509		0.99168	-0.0120538	unchanged
Ca21chr1_C_albicans_SC5314	929160	930812	+	orf19.6844	ICL1	1.23563	2.4038	1.94541	0.960071	1.22533	2.4486	1.99832	0.998791		0.991664	-0.0120771	unchanged
Ca21chr1_C_albicans_SC5314	3187867	3188547	-	orf19.7278		2.48332	0.710635	0.286163	-1.80509	2.46257	0.612354	0.248665	-2.00773		0.991643	-0.0121075	unchanged
Ca21chr3_C_albicans_SC5314	919708	922392	+	orf19.5892		2.44571	2.45525	1.0039	0.00561758	2.42506	1.97904	0.816078	-0.29322		0.991559	-0.0122289	unchanged
Ca21chr6_C_albicans_SC5314	566751	567074	+	orf19.5547		5.94647	4.71143	0.792306	-0.33587	5.89522	3.10606	0.526878	-0.92446		0.991381	-0.0124889	unchanged
Ca21chr7_C_albicans_SC5314	439531	441654	+	orf19.6515	HSP90	16.7318	51.0763	3.05265	1.61006	16.5867	21.1131	1.27289	0.348111		0.991329	-0.0125646	unchanged
Ca21chr1_C_albicans_SC5314	1842606	1843982	+	orf19.382	TEF2	77.2632	21.4762	0.277961	-1.84705	76.5927	14.174	0.185057	-2.43396		0.991322	-0.0125742	unchanged
Ca21chrR_C_albicans_SC5314	997835	999223	+	orf19.543	FUM11	3.92739	4.95973	1.26286	0.33669	3.89241	3.14474	0.807915	-0.307724		0.991093	-0.0129072	unchanged
Ca21chr2_C_albicans_SC5314	1519257	1520960	-	orf19.1887		1.33725	2.29062	1.71294	0.776475	1.3253	1.32217	0.997637	-0.0034132		0.991065	-0.0129487	unchanged
Ca21chr4_C_albicans_SC5314	364697	366001	-	orf19.4607		0.635936	2.02472	3.18385	1.67077	0.630232	1.53625	2.43759	1.28546		0.99103	-0.0129995	unchanged
Ca21chr2_C_albicans_SC5314	1537876	1538208	+	orf19.1873		7.7838	4.83021	0.620546	-0.688389	7.71358	4.03893	0.523612	-0.93343		0.99098	-0.0130727	unchanged
Ca21chr1_C_albicans_SC5314	1097191	1097577	-	orf19.446.2		4.31621	2.72086	0.630381	-0.665704	4.27639	4.33291	1.01322	0.0189418		0.990774	-0.0133716	unchanged
Ca21chr2_C_albicans_SC5314	2102914	2104665	+	orf19.1757		0.884365	2.15884	2.44111	1.28754	0.87614	1.28337	1.4648	0.550705		0.990699	-0.0134809	unchanged
Ca21chr2_C_albicans_SC5314	63257	64177	+	orf19.2089		1.95124	5.53845	2.83842	1.50509	1.93283	4.79166	2.47909	1.30981		0.990564	-0.0136775	unchanged
Ca21chr4_C_albicans_SC5314	421118	422044	+	orf19.4579	ERV29	3.26318	9.48376	2.90629	1.53918	3.23233	9.15833	2.83335	1.50251		0.990547	-0.0137033	unchanged
Ca21chr3_C_albicans_SC5314	211941	213395	+	orf19.2507	ARP9	1.57316	2.77402	1.76334	0.818314	1.55817	1.9603	1.25807	0.331216		0.990474	-0.0138083	unchanged
Ca21chr2_C_albicans_SC5314	1514712	1516178	+	orf19.1890		1.89982	2.94537	1.55034	0.632588	1.88161	2.02897	1.07831	0.108774		0.990418	-0.0138906	unchanged
Ca21chr1_C_albicans_SC5314	2759755	2761845	+	orf19.6357		1.0358	3.00016	2.89647	1.53429	1.02581	2.29139	2.23375	1.15947		0.990354	-0.0139843	unchanged
Ca21chr1_C_albicans_SC5314	1001683	1003809	+	orf19.761	TCO89	3.07817	3.42044	1.1112	0.152112	3.04812	3.11679	1.02253	0.0321377		0.99024	-0.0141496	unchanged
Ca21chr1_C_albicans_SC5314	421288	423870	-	orf19.3663	PHO91	1.58114	2.32886	1.4729	0.558655	1.56569	1.31814	0.841892	-0.248293		0.990227	-0.0141695	unchanged
Ca21chr5_C_albicans_SC5314	916885	918405	+	orf19.3893	SCW11	5.11828	2.10747	0.411754	-1.28014	5.06807	1.13237	0.223432	-2.16209		0.99019	-0.0142234	unchanged
Ca21chr3_C_albicans_SC5314	113160	115299	-	orf19.5389	FKH2	2.74762	2.73193	0.994291	-0.00826063	2.72055	1.62719	0.59811	-0.741516		0.990148	-0.0142838	unchanged
Ca21chr3_C_albicans_SC5314	931120	934413	+	orf19.5901	PKC1	2.89622	2.77988	0.959828	-0.0591516	2.86722	1.97008	0.687105	-0.541397		0.989988	-0.0145174	unchanged
Ca21chrR_C_albicans_SC5314	1628047	1628715	-	orf19.2622	YPT31	4.05056	5.6297	1.38986	0.474937	4.00995	4.87079	1.21467	0.28057		0.989976	-0.014535	unchanged
Ca21chr2_C_albicans_SC5314	718377	719273	+	orf19.878	NBN1	4.1466	4.57988	1.10449	0.143383	4.10497	6.60319	1.60858	0.68579		0.989962	-0.0145547	unchanged
Ca21chr7_C_albicans_SC5314	868102	868566	-	orf19.7184		3.75951	9.97775	2.654	1.40817	3.72106	6.77784	1.82148	0.865114		0.989772	-0.0148314	unchanged
Ca21chrR_C_albicans_SC5314	906700	909387	+	orf19.486	NIP100	1.18382	2.83467	2.39451	1.25973	1.17158	1.75676	1.49948	0.584463		0.989661	-0.0149944	unchanged
Ca21chr2_C_albicans_SC5314	132181	132807	+	orf19.2047		3.23111	8.17692	2.53069	1.33953	1.66648	6.26926	3.76197	1.91149		0.515762	-0.955223	Hsp90 Dependent
Ca21chr1_C_albicans_SC5314	895168	895953	+	orf19.1067	GPM2	4.69326	4.65906	0.992714	-0.0105505	2.4202	4.46847	1.84633	0.884657		0.515675	-0.955467	Hsp90 Dependent
Ca21chr2_C_albicans_SC5314	1116739	1117170	-	orf19.3574	MDJ2	3.76534	2.08866	0.554709	-0.850198	1.94036	1.59232	0.820631	-0.285195		0.515322	-0.956454	Hsp90 Dependent
Ca21chrR_C_albicans_SC5314	728527	729390	-	orf19.2398		3.08642	2.72973	0.884432	-0.177177	1.58095	2.8005	1.7714	0.824892		0.512227	-0.965144	Hsp90 Dependent
Ca21chr7_C_albicans_SC5314	390349	391845	+	orf19.6539		8.21742	5.48346	0.667297	-0.583599	4.20913	4.82949	1.14738	0.198348		0.512221	-0.965163	Hsp90 Dependent
Ca21chrR_C_albicans_SC5314	1213719	1215155	+	orf19.6640	TPS1	3.83319	5.15895	1.34586	0.428532	1.94598	2.97406	1.5283	0.611932		0.507666	-0.978048	Hsp90 Dependent
Ca21chr1_C_albicans_SC5314	1551791	1552717	+	orf19.4444	PHO15	5.05912	2.9859	0.590201	-0.760721	2.559	2.69411	1.0528	0.0742312		0.505819	-0.983307	Hsp90 Dependent
Ca21chr6_C_albicans_SC5314	606721	608019	-	orf19.5572		2.51487	2.99033	1.18906	0.249818	1.26569	2.03643	1.60895	0.686123		0.503281	-0.990564	Hsp90 Dependent
Ca21chr3_C_albicans_SC5314	428556	429146	-	orf19.1653		6.60368	17.5928	2.66409	1.41364	3.28904	10.7632	3.27246	1.71037		0.498062	-1.0056	Hsp90 Dependent
Ca21chr6_C_albicans_SC5314	165076	165567	+	orf19.85	GPX2	10.688	10.1712	0.951646	-0.0715036	5.3113	10.1206	1.90548	0.930156		0.496941	-1.00885	Hsp90 Dependent
Ca21chr1_C_albicans_SC5314	1831969	1832442	-	orf19.5114		3.34286	4.19364	1.25451	0.32712	1.66056	2.24289	1.35068	0.43369		0.496749	-1.00941	Hsp90 Dependent
Ca21chrR_C_albicans_SC5314	182262	184247	-	orf19.3278	GSY1	5.86261	2.94977	0.503149	-0.990941	2.89792	3.24904	1.12116	0.164995		0.494305	-1.01653	Hsp90 Dependent
Ca21chrR_C_albicans_SC5314	75931	76707	-	orf19.7502		3.36837	4.8286	1.43351	0.519556	1.66444	4.42458	2.65831	1.41051		0.494137	-1.01702	Hsp90 Dependent
Ca21chr1_C_albicans_SC5314	1886980	1887468	+	orf19.4720	CTR2	5.48183	3.85311	0.702888	-0.508634	2.70524	4.15246	1.53497	0.61821		0.493492	-1.0189	Hsp90 Dependent
Ca21chr6_C_albicans_SC5314	374207	375610	-	orf19.3406		4.99271	2.49849	0.500428	-0.998767	2.46153	1.51868	0.616964	-0.696742		0.493026	-1.02027	Hsp90 Dependent
Ca21chr3_C_albicans_SC5314	1574973	1575980	+	orf19.6814	TDH3	327.698	21.2189	0.0647514	-3.94894	161.341	15.5294	0.0962522	-3.37704		0.492347	-1.02225	Hsp90 Dependent
Ca21chr1_C_albicans_SC5314	1834354	1835814	-	orf19.5117	OLE1	78.1593	5.18626	0.066355	-3.91365	38.2236	5.05198	0.132169	-2.91954		0.489048	-1.03195	Hsp90 Dependent
Ca21chr3_C_albicans_SC5314	1216188	1217360	-	orf19.6983		7.00575	12.7352	1.81782	0.862208	3.40461	8.95949	2.63158	1.39593		0.485973	-1.04105	Hsp90 Dependent
Ca21chr3_C_albicans_SC5314	1429705	1430703	+	orf19.7404		7.3389	3.36207	0.458116	-1.12621	3.55609	4.03042	1.13339	0.180641		0.484553	-1.04527	Hsp90 Dependent
Ca21chr1_C_albicans_SC5314	2555881	2557587	+	orf19.1153	GAD1	3.6293	4.11176	1.13293	0.180065	1.74691	3.50847	2.00839	1.00604		0.481336	-1.05488	Hsp90 Dependent
Ca21chr1_C_albicans_SC5314	739208	739753	-	orf19.3053		12.2943	5.59528	0.455112	-1.13571	5.88962	6.92847	1.17639	0.234362		0.479053	-1.06174	Hsp90 Dependent
Ca21chr1_C_albicans_SC5314	1535227	1535433	-	orf19.4450.1		5.67623	2.62955	0.463257	-1.11012	2.68304	3.81025	1.42012	0.506017		0.47268	-1.08107	Hsp90 Dependent
Ca21chr2_C_albicans_SC5314	1983729	1985123	-	orf19.1381		3.76997	2.59429	0.688148	-0.53921	1.77648	2.79727	1.57461	0.654993		0.47122	-1.08553	Hsp90 Dependent
Ca21chrR_C_albicans_SC5314	40843	41283	-	orf19.7519		4.6221	4.92443	1.06541	0.0914089	2.12203	6.29526	2.96662	1.56882		0.459105	-1.1231	Hsp90 Dependent
Ca21chr1_C_albicans_SC5314	2694013	2694636	-	orf19.5228	RIB3	5.90802	4.13786	0.700381	-0.513789	2.70106	3.13018	1.15887	0.212719		0.457186	-1.12915	Hsp90 Dependent
Ca21chr2_C_albicans_SC5314	570159	571793	+	orf19.5820	UGA6	1.72355	2.11546	1.22739	0.295595	0.786385	1.25977	1.60198	0.679852		0.45626	-1.13207	Hsp90 Dependent
Ca21chr2_C_albicans_SC5314	2179811	2180422	-	orf19.5334		78.0529	15.0109	0.192317	-2.37844	35.5121	11.29	0.31792	-1.65326		0.454975	-1.13614	Hsp90 Dependent
Ca21chr3_C_albicans_SC5314	45115	45879	+	orf19.5437	RHR2	65.1758	2.25967	0.0346703	-4.85016	29.4275	2.28104	0.0775139	-3.6894		0.451509	-1.14717	Hsp90 Dependent
Ca21chr2_C_albicans_SC5314	2186699	2187484	+	orf19.5338	GAL4	12.8199	2.57403	0.200783	-2.31629	5.73831	4.19652	0.731317	-0.451431		0.447609	-1.15969	Hsp90 Dependent
Ca21chr2_C_albicans_SC5314	1332647	1332952	-	orf19.33		92.8885	36.8302	0.396498	-1.33461	41.2768	20.9338	0.507157	-0.979496		0.444369	-1.17017	Hsp90 Dependent
Ca21chr1_C_albicans_SC5314	2315247	2316368	+	orf19.986	GLY1	26.9666	15.1623	0.56226	-0.83069	11.9361	9.77657	0.819078	-0.287928		0.442624	-1.17585	Hsp90 Dependent
Ca21chr4_C_albicans_SC5314	346020	347099	-	orf19.4618	FBA1	248.52	9.38322	0.0377564	-4.72713	109.704	8.0771	0.0736261	-3.76364		0.441431	-1.17974	Hsp90 Dependent
Ca21chr2_C_albicans_SC5314	33682	34856	-	orf19.2107	MUQ1	5.0061	3.01738	0.602741	-0.73039	2.19701	2.90386	1.32173	0.402426		0.438868	-1.18814	Hsp90 Dependent
Ca21chr5_C_albicans_SC5314	1109131	1109616	-	orf19.3998		25.7643	6.93029	0.268988	-1.89438	11.2637	4.3112	0.38275	-1.38552		0.437184	-1.19369	Hsp90 Dependent
Ca21chr3_C_albicans_SC5314	1702833	1703804	-	orf19.6744		23.769	4.48299	0.188607	-2.40655	10.3897	5.43444	0.523063	-0.934944		0.43711	-1.19393	Hsp90 Dependent
Ca21chr1_C_albicans_SC5314	987594	990557	-	orf19.768	SYG1	2.73854	2.17474	0.794122	-0.332568	1.19473	1.15687	0.96831	-0.0464592		0.436264	-1.19673	Hsp90 Dependent
Ca21chr4_C_albicans_SC5314	1471203	1472237	+	orf19.2876	CBF1	17.2144	6.833	0.396934	-1.33303	7.50501	4.5499	0.606248	-0.722019		0.435972	-1.19769	Hsp90 Dependent
Ca21chr4_C_albicans_SC5314	1468241	1469944	-	orf19.2877	PDC11	226.362	5.15218	0.0227608	-5.45731	97.9868	2.93364	0.0299392	-5.06182		0.432876	-1.20797	Hsp90 Dependent
Ca21chr2_C_albicans_SC5314	674364	675065	+	orf19.904		12.6501	3.29663	0.260601	-1.94008	5.45445	5.02534	0.921329	-0.118211		0.431178	-1.21364	Hsp90 Dependent
Ca21chr1_C_albicans_SC5314	1864226	1865548	-	orf19.395	ENO1	251.677	8.72411	0.0346639	-4.85042	108.367	6.39841	0.059044	-4.08206		0.430578	-1.21565	Hsp90 Dependent
Ca21chrR_C_albicans_SC5314	2283524	2284606	-	orf19.7676	XYL2	5.48885	4.26801	0.777578	-0.362941	2.36213	3.80455	1.61064	0.687636		0.430351	-1.21642	Hsp90 Dependent
Ca21chr2_C_albicans_SC5314	524084	525196	+	orf19.1585	ZRT2	16.7554	2.05891	0.12288	-3.02467	7.19984	1.15696	0.160693	-2.63763		0.429702	-1.21859	Hsp90 Dependent
Ca21chr1_C_albicans_SC5314	2031132	2034725	+	orf19.4784	CRP1	3.66972	2.9122	0.793575	-0.333561	1.51368	3.56001	2.35189	1.23382		0.412479	-1.27761	Hsp90 Dependent
Ca21chr3_C_albicans_SC5314	725675	726274	-	orf19.340		6.61095	6.94505	1.05054	0.0711261	2.70937	6.48815	2.39471	1.25985		0.409831	-1.2869	Hsp90 Dependent
Ca21chr3_C_albicans_SC5314	1670413	1671369	-	orf19.6770		7.22209	4.56352	0.631884	-0.662268	2.95701	5.19282	1.75611	0.812382		0.409439	-1.28828	Hsp90 Dependent
Ca21chr1_C_albicans_SC5314	1756580	1756987	+	orf19.5078		6.08534	2.75761	0.453156	-1.14192	2.47381	1.65431	0.668728	-0.580508		0.406519	-1.2986	Hsp90 Dependent
Ca21chr4_C_albicans_SC5314	486188	486718	-	orf19.2762	AHP1	25.1622	32.9593	1.30987	0.389427	10.1753	14.936	1.46787	0.553726		0.404387	-1.30619	Hsp90 Dependent
Ca21chrR_C_albicans_SC5314	1147642	1147827	+	orf19.5288.1		13.3063	2.5278	0.189971	-2.39615	5.34512	1.8669	0.349272	-1.51758		0.401698	-1.31582	Hsp90 Dependent
Ca21chr6_C_albicans_SC5314	927184	927336	-	orf19.1075.1		1.39779	2.39719	1.71499	0.778198	0.561003	2.16274	3.85514	1.94678		0.401351	-1.31707	Hsp90 Dependent
Ca21chr5_C_albicans_SC5314	1039173	1040687	+	orf19.3966	CRH12	11.8699	2.62676	0.221297	-2.17595	4.73291	1.62098	0.342492	-1.54586		0.398732	-1.32651	Hsp90 Dependent
Ca21chr1_C_albicans_SC5314	2485275	2485587	-	orf19.670.2		1.39575	2.07342	1.48552	0.570969	0.550379	0.66991	1.21718	0.283542		0.394324	-1.34255	Hsp90 Dependent
Ca21chrR_C_albicans_SC5314	1624375	1625505	-	orf19.6116	GLK4	4.68585	2.41064	0.514451	-0.958895	1.84121	1.76311	0.95758	-0.0625355		0.39293	-1.34766	Hsp90 Dependent
Ca21chrR_C_albicans_SC5314	1559103	1560521	+	orf19.734	GLK1	5.73794	2.6397	0.460044	-1.12016	2.24957	2.32662	1.03425	0.0485833		0.392052	-1.35088	Hsp90 Dependent
Ca21chr2_C_albicans_SC5314	658991	660121	-	orf19.909	STP4	7.47372	5.32479	0.712469	-0.489101	2.89007	3.82647	1.32401	0.40491		0.386697	-1.37072	Hsp90 Dependent
Ca21chrR_C_albicans_SC5314	49655	51316	+	orf19.7514	PCK1	1.60662	2.05644	1.27998	0.356117	0.613701	0.894528	1.4576	0.543591		0.381982	-1.38843	Hsp90 Dependent
Ca21chr2_C_albicans_SC5314	1695466	1696659	+	orf19.1433		2.87515	1.95015	0.678277	-0.560054	1.09249	1.25769	1.15121	0.203157		0.379976	-1.39602	Hsp90 Dependent
Ca21chr2_C_albicans_SC5314	1556610	1556975	-	orf19.1862		1.52472	2.28484	1.49852	0.583543	0.577628	1.79463	3.1069	1.63547		0.378841	-1.40034	Hsp90 Dependent
Ca21chr6_C_albicans_SC5314	132037	133290	-	orf19.3651	PGK1	133.598	7.58568	0.0567799	-4.13847	50.0685	6.10587	0.12195	-3.03564		0.37477	-1.41592	Hsp90 Dependent
Ca21chr2_C_albicans_SC5314	1646206	1647533	+	orf19.2173	MAF1	4.10604	3.08797	0.752055	-0.411091	1.51511	2.52898	1.66917	0.739135		0.368996	-1.43832	Hsp90 Dependent
Ca21chr1_C_albicans_SC5314	1866510	1867145	+	orf19.396	EAF6	18.4229	4.29901	0.233351	-2.09943	6.75255	3.87058	0.573202	-0.802884		0.36653	-1.448	Hsp90 Dependent
Ca21chr3_C_albicans_SC5314	1700606	1701602	+	orf19.6747		13.1787	4.9652	0.376758	-1.40829	4.80778	5.63543	1.17215	0.229152		0.364813	-1.45477	Hsp90 Dependent
Ca21chr3_C_albicans_SC5314	1702071	1702817	+	orf19.6745	TPI1	128.339	12.9422	0.100844	-3.30981	46.7203	11.4492	0.245058	-2.02881		0.364037	-1.45784	Hsp90 Dependent
Ca21chr1_C_albicans_SC5314	2799928	2800161	+	orf19.4914.1	BLP1	1.84959	2.50882	1.35642	0.439803	0.671516	2.04492	3.04523	1.60655		0.363062	-1.46171	Hsp90 Dependent
Ca21chr4_C_albicans_SC5314	348197	348733	+	orf19.4617		23.2201	7.12154	0.306698	-1.70511	8.31502	5.28739	0.635884	-0.653165		0.358097	-1.48158	Hsp90 Dependent
Ca21chr5_C_albicans_SC5314	1104781	1106229	+	orf19.3996		5.28884	2.9618	0.56001	-0.836477	1.84233	3.50577	1.9029	0.928198		0.348344	-1.52142	Hsp90 Dependent
Ca21chr2_C_albicans_SC5314	573007	574035	+	orf19.5818	SUR2	11.5172	4.38227	0.380497	-1.39404	3.99947	4.74898	1.1874	0.247807		0.34726	-1.52591	Hsp90 Dependent
Ca21chr7_C_albicans_SC5314	47152	47988	-	orf19.7091		5.50463	3.22344	0.585587	-0.772044	1.90198	1.99186	1.04726	0.0666141		0.345524	-1.53314	Hsp90 Dependent
Ca21chrR_C_albicans_SC5314	2186501	2187850	-	orf19.7600	FDH3	19.3617	19.3335	0.998542	-0.00210445	6.65548	9.91034	1.48905	0.574392		0.343744	-1.54059	Hsp90 Dependent
Ca21chr5_C_albicans_SC5314	651946	653658	-	orf19.4318	MIG1	16.5253	3.51803	0.212887	-2.23184	5.65031	2.49293	0.441203	-1.18049		0.341919	-1.54827	Hsp90 Dependent
Ca21chr1_C_albicans_SC5314	1829288	1830334	-	orf19.5113	ADH2	15.7843	2.73649	0.173368	-2.52809	5.36776	1.52989	0.285014	-1.8109		0.34007	-1.5561	Hsp90 Dependent
Ca21chrR_C_albicans_SC5314	2032492	2034660	-	orf19.6608		6.09313	14.1753	2.32643	1.21812	2.06855	18.2091	8.80281	3.13796		0.339489	-1.55856	Hsp90 Dependent
Ca21chr2_C_albicans_SC5314	675910	676656	+	orf19.903	GPM1	162.5	7.27951	0.0447969	-4.48046	55.1553	6.52023	0.118216	-3.08051		0.339417	-1.55887	Hsp90 Dependent
Ca21chr2_C_albicans_SC5314	1118746	1120260	+	orf19.3575	CDC19	209.401	3.99098	0.0190591	-5.71338	69.995	3.77568	0.0539421	-4.21245		0.334263	-1.58094	Hsp90 Dependent
Ca21chr3_C_albicans_SC5314	1527584	1529425	-	orf19.7459		10.1667	3.40805	0.335217	-1.57683	3.37233	2.90487	0.861384	-0.215272		0.331703	-1.59203	Hsp90 Dependent
Ca21chr5_C_albicans_SC5314	1041235	1044198	+	orf19.3967	PFK1	33.1527	2.83498	0.0855128	-3.54772	10.9808	2.21826	0.202013	-2.30748		0.331219	-1.59414	Hsp90 Dependent
Ca21chr2_C_albicans_SC5314	164467	166107	+	orf19.2023	HGT7	154.802	4.8903	0.0315907	-4.98436	50.0136	4.8536	0.0970457	-3.36519		0.323081	-1.63003	Hsp90 Dependent
Ca21chr2_C_albicans_SC5314	1676646	1677182	-	orf19.1353		1.44405	1.94852	1.34934	0.432256	0.44808	0.747337	1.66786	0.738002		0.310294	-1.68829	Hsp90 Dependent
Ca21chr2_C_albicans_SC5314	163117	163476	+	orf19.2024		1.42569	1.94852	1.36672	0.450719	0.441278	0.940574	2.13147	1.09185		0.30952	-1.6919	Hsp90 Dependent
Ca21chr4_C_albicans_SC5314	987869	989005	+	orf19.3822	SCS7	12.2125	2.82501	0.23132	-2.11204	3.75215	1.84668	0.492166	-1.02278		0.307238	-1.70257	Hsp90 Dependent
Ca21chr2_C_albicans_SC5314	167291	168943	+	orf19.2021	HGT8	34.3753	3.11621	0.0906525	-3.46351	10.5582	2.56456	0.242898	-2.04158		0.307144	-1.70301	Hsp90 Dependent
Ca21chr5_C_albicans_SC5314	71613	72101	-	orf19.951		7.52491	3.36598	0.447312	-1.16065	2.29244	1.81634	0.792316	-0.335852		0.304647	-1.71479	Hsp90 Dependent
Ca21chr5_C_albicans_SC5314	1107937	1108986	+	orf19.3997	ADH1	320.413	15.0476	0.0469632	-4.41233	93.4752	8.53791	0.0913388	-3.45263		0.291734	-1.77728	Hsp90 Dependent
Ca21chr1_C_albicans_SC5314	1914936	1916693	+	orf19.4737	TPO3	4.30009	3.00096	0.697882	-0.518945	1.2436	2.71228	2.18099	1.12498		0.289203	-1.78984	Hsp90 Dependent
Ca21chr3_C_albicans_SC5314	722952	724676	-	orf19.339	NDE1	28.2674	3.14656	0.111314	-3.16729	7.93728	2.62601	0.330845	-1.59577		0.280793	-1.83242	Hsp90 Dependent
Ca21chr3_C_albicans_SC5314	846304	847275	-	orf19.2803	HEM13	20.9783	6.22281	0.296631	-1.75326	5.70986	6.53955	1.14531	0.195737		0.27218	-1.87737	Hsp90 Dependent
Ca21chr1_C_albicans_SC5314	1885603	1886244	-	orf19.409		17.5938	3.98215	0.226338	-2.14345	4.75187	3.05874	0.643693	-0.635555		0.270087	-1.8885	Hsp90 Dependent
Ca21chr7_C_albicans_SC5314	385960	388800	-	orf19.6540	PFK2	73.8317	2.70871	0.0366877	-4.76856	19.1793	2.39779	0.12502	-2.99977		0.25977	-1.94469	Hsp90 Dependent
Ca21chrR_C_albicans_SC5314	337266	337883	+	orf19.2529		45.6161	10.9647	0.24037	-2.05667	11.7601	7.10531	0.604188	-0.72693		0.257806	-1.95564	Hsp90 Dependent
Ca21chrR_C_albicans_SC5314	995402	996856	+	orf19.542	HXK2	82.804	3.96002	0.047824	-4.38612	20.9046	3.61188	0.172779	-2.533		0.252459	-1.98588	Hsp90 Dependent
Ca21chrR_C_albicans_SC5314	1194056	1194904	-	orf19.5843	SRR1	8.43685	25.896	3.06939	1.61795	2.11954	24.9243	11.7593	3.55573		0.251224	-1.99295	Hsp90 Dependent
Ca21chr3_C_albicans_SC5314	335872	336459	+	orf19.1691		5.1015	1.94852	0.381949	-1.38855	1.28142	1.34891	1.05266	0.0740453		0.251186	-1.99317	Hsp90 Dependent
Ca21chr4_C_albicans_SC5314	174443	175708	+	orf19.4698	PTC8	9.30703	4.70417	0.505442	-0.984383	2.28758	2.33595	1.02115	0.0301916		0.24579	-2.0245	Hsp90 Dependent
Ca21chr3_C_albicans_SC5314	1572570	1573418	-	orf19.6816		20.1444	5.18609	0.257445	-1.95766	4.6307	2.75001	0.593864	-0.751795		0.229875	-2.12108	Hsp90 Dependent
Ca21chr6_C_albicans_SC5314	272389	272730	+	orf19.3448		6.71668	3.27991	0.488323	-1.03409	1.5176	1.34608	0.886982	-0.173024		0.225945	-2.14596	Hsp90 Dependent
Ca21chr2_C_albicans_SC5314	170217	171869	+	orf19.2020	HGT6	37.3379	2.30236	0.0616628	-4.01945	6.99088	2.79352	0.399596	-1.32339		0.187233	-2.4171	Hsp90 Dependent
Ca21chrR_C_albicans_SC5314	338130	338318	-	orf19.2529.1		194.339	19.993	0.102877	-3.28101	36.3028	10.375	0.285792	-1.80696		0.186801	-2.42042	Hsp90 Dependent
Ca21chrR_C_albicans_SC5314	574726	575931	-	orf19.164		4.83312	2.47082	0.511225	-0.967969	0.870286	0.994581	1.14282	0.1926		0.180067	-2.4734	Hsp90 Dependent
Ca21chrR_C_albicans_SC5314	1703561	1704151	-	orf19.3713		9.76463	5.82904	0.596954	-0.744308	1.75822	4.34533	2.47144	1.30535		0.18006	-2.47345	Hsp90 Dependent
Ca21chr2_C_albicans_SC5314	1676005	1676610	-	orf19.1354	UCF1	3.13903	2.06446	0.657675	-0.604554	0.552147	1.2484	2.261	1.17696		0.175897	-2.5072	Hsp90 Dependent
Ca21chrR_C_albicans_SC5314	1703015	1703464	-	orf19.3712		18.9053	7.06934	0.373933	-1.41915	3.32528	9.84612	2.96099	1.56608		0.175891	-2.50725	Hsp90 Dependent
Ca21chr5_C_albicans_SC5314	697397	698467	+	orf19.4342	SUT1	7.06475	1.99222	0.281994	-1.82626	1.23525	0.954692	0.772871	-0.371701		0.174848	-2.51583	Hsp90 Dependent
Ca21chr6_C_albicans_SC5314	350706	352598	+	orf19.3419	MAE1	8.23901	2.172	0.263624	-1.92345	1.42591	1.56376	1.09668	0.13314		0.173068	-2.53059	Hsp90 Dependent
Ca21chr1_C_albicans_SC5314	1832948	1833139	-	orf19.5114.1		118.985	2.71364	0.0228066	-5.4544	20.0187	2.02924	0.101367	-3.30233		0.168246	-2.57136	Hsp90 Dependent
Ca21chr1_C_albicans_SC5314	2871337	2871705	+	orf19.4942		49.3529	3.25635	0.0659809	-3.92181	8.24514	2.33914	0.2837	-1.81756		0.167065	-2.58152	Hsp90 Dependent
Ca21chrR_C_albicans_SC5314	1687007	1688203	-	orf19.3707	YHB1	18.4457	2.51711	0.13646	-2.87345	3.03703	0.843934	0.277881	-1.84746		0.164647	-2.60255	Hsp90 Dependent
Ca21chrR_C_albicans_SC5314	1148654	1149961	-	orf19.5288	IFE2	5.88937	2.2437	0.380974	-1.39223	0.933452	1.12346	1.20355	0.267299		0.158498	-2.65747	Hsp90 Dependent
Ca21chr2_C_albicans_SC5314	33351	33620	+	orf19.2107.1	STF2	13.6791	5.40369	0.395032	-1.33996	2.14337	4.6831	2.18492	1.12758		0.156689	-2.67402	Hsp90 Dependent
Ca21chr5_C_albicans_SC5314	654971	655423	-	orf19.4321		5.8551	1.94852	0.33279	-1.58732	0.892221	1.10261	1.23581	0.305457		0.152384	-2.71422	Hsp90 Dependent
Ca21chr2_C_albicans_SC5314	1546130	1547314	+	orf19.1868	RNR22	15.0565	1.95181	0.129633	-2.9475	2.07241	1.08455	0.523327	-0.934216		0.137643	-2.861	Hsp90 Dependent
Ca21chr1_C_albicans_SC5314	2869020	2869829	-	orf19.4941	TYE7	83.8035	3.13111	0.0373626	-4.74226	10.6362	2.57405	0.242009	-2.04687		0.126918	-2.97803	Hsp90 Dependent
Ca21chr1_C_albicans_SC5314	442472	444259	-	orf19.3669	SHA3	50.2984	2.16441	0.0430315	-4.53846	3.0393	1.25706	0.413603	-1.27368		0.0604254	-4.0487	Hsp90 Dependent
Ca21chrR_C_albicans_SC5314	941167	942696	-	orf19.508	QDR1	16.7618	1.94852	0.116248	-3.10473	1.00898	1.11456	1.10464	0.143577		0.0601952	-4.05421	Hsp90 Dependent
Ca21chr4_C_albicans_SC5314	446380	447495	-	orf19.4563		2.01947	2.39065	1.1838	0.243422	3.88176	1.9215	0.495008	-1.01448		1.92216	0.942731
Ca21chr4_C_albicans_SC5314	1034894	1035871	-	orf19.3798		2.53298	4.17824	1.64953	0.722059	4.86805	2.85714	0.586916	-0.768773		1.92187	0.942508
Ca21chr3_C_albicans_SC5314	1638005	1639297	+	orf19.6784	PGA32	1.47534	2.17323	1.47303	0.558788	2.83014	1.89857	0.670838	-0.575964		1.91829	0.939822
Ca21chr3_C_albicans_SC5314	1195444	1197285	+	orf19.6976		1.47355	2.42162	1.64339	0.716678	2.82585	1.23606	0.437412	-1.19293		1.91772	0.939392
Ca21chr3_C_albicans_SC5314	342684	344987	+	orf19.1687		1.76114	2.33602	1.32643	0.407546	3.36331	1.51907	0.451658	-1.1467		1.90974	0.933376
Ca21chr5_C_albicans_SC5314	586716	588725	-	orf19.4278		2.26038	5.03084	2.22566	1.15424	4.31306	8.06283	1.8694	0.902576		1.90811	0.932147
Ca21chr1_C_albicans_SC5314	642025	642705	-	orf19.3001	TEM1	1.57627	4.33831	2.75227	1.46062	3.00214	5.54819	1.84808	0.886027		1.90459	0.929478
Ca21chr2_C_albicans_SC5314	1076184	1077167	-	orf19.3553	RPF2	1.61976	2.26171	1.39632	0.481634	3.08032	2.09035	0.678614	-0.559337		1.90172	0.927302
Ca21chr2_C_albicans_SC5314	1034873	1035301	-	orf19.3528		1.28973	2.83172	2.1956	1.13461	2.44931	3.05429	1.247	0.318466		1.89909	0.925306
Ca21chr1_C_albicans_SC5314	235086	235898	-	orf19.3304		2.01592	3.69786	1.83433	0.875255	3.82535	3.00288	0.784994	-0.349246		1.89757	0.924156
Ca21chr2_C_albicans_SC5314	1712650	1713936	+	orf19.3630	RRP8	1.44825	2.20307	1.52119	0.605204	2.74632	1.58237	0.576178	-0.795414		1.8963	0.923189
Ca21chrR_C_albicans_SC5314	1538777	1539514	+	orf19.1815		4.02708	7.51382	1.86582	0.89981	7.63262	5.50511	0.721261	-0.471407		1.89532	0.922443
Ca21chrR_C_albicans_SC5314	1658591	1659187	-	orf19.6286		3.89097	2.51738	0.64698	-0.628208	7.35849	1.70579	0.231812	-2.10897		1.89117	0.91928
Ca21chr3_C_albicans_SC5314	512847	514847	+	orf19.1609		1.44882	2.57886	1.77997	0.831855	2.73752	1.30318	0.476044	-1.07083		1.88948	0.917989
Ca21chrR_C_albicans_SC5314	748452	749195	+	orf19.2386		2.27749	4.63133	2.03352	1.02398	4.30274	4.10164	0.953262	-0.0690546		1.88924	0.91781
Ca21chr1_C_albicans_SC5314	848882	851044	-	orf19.4479		1.28079	2.53343	1.97803	0.984064	2.41588	1.74935	0.724106	-0.465727		1.88625	0.915519
Ca21chr5_C_albicans_SC5314	822548	823432	-	orf19.1124		1.59547	2.61198	1.63712	0.711162	3.00315	1.9163	0.638097	-0.648153		1.8823	0.912495
Ca21chr4_C_albicans_SC5314	1048399	1049574	+	orf19.3793		1.47691	2.87385	1.94585	0.960404	2.77938	2.67135	0.961129	-0.0571983		1.88189	0.912182
Ca21chr6_C_albicans_SC5314	330186	330536	+	orf19.3427		2.19711	3.84693	1.75091	0.808101	4.10604	2.64961	0.645296	-0.631967		1.86884	0.902142
Ca21chr2_C_albicans_SC5314	1108751	1110046	+	orf19.3572		1.91603	2.33521	1.21878	0.285435	3.57147	1.20689	0.337926	-1.56522		1.864	0.8984
Ca21chr7_C_albicans_SC5314	81346	81816	+	orf19.7070		2.4804	3.56122	1.43575	0.521801	4.61483	3.82879	0.829671	-0.269388		1.86052	0.895705
Ca21chr1_C_albicans_SC5314	2407857	2409152	+	orf19.2330		4.31377	5.87865	1.36276	0.446535	7.99684	6.93985	0.867825	-0.204525		1.85379	0.890479
Ca21chrR_C_albicans_SC5314	560836	561231	+	orf19.172	RPC19	1.62255	2.98444	1.83935	0.879196	3.00746	2.01486	0.669954	-0.577867		1.85354	0.890283
Ca21chrR_C_albicans_SC5314	2255840	2256991	+	orf19.7650	LTV1	2.30193	5.0719	2.20333	1.13968	4.26569	9.08416	2.12959	1.09057		1.8531	0.889939
Ca21chr2_C_albicans_SC5314	7510	8043	-	orf19.1920		1.15628	2.24098	1.9381	0.954642	2.14219	3.41354	1.59348	0.672181		1.85267	0.889603
Ca21chr2_C_albicans_SC5314	825527	827890	-	orf19.829	SCH9	1.7466	3.06419	1.75437	0.810957	3.22527	2.26231	0.701432	-0.511625		1.8466	0.884871
Ca21chr1_C_albicans_SC5314	90100	91272	+	orf19.6052	CNS1	2.86281	5.3684	1.87522	0.907057	5.27129	3.57853	0.678872	-0.558787		1.8413	0.880721
Ca21chr2_C_albicans_SC5314	591488	592987	-	orf19.5806	ALD5	8.2328	4.02572	0.488985	-1.03214	15.1304	2.41641	0.159705	-2.64652		1.83782	0.877997
Ca21chr1_C_albicans_SC5314	160946	162676	-	orf19.6022	NRM1	1.78991	2.577	1.43974	0.525804	3.28934	2.34594	0.713195	-0.487631		1.83771	0.877912
Ca21chr6_C_albicans_SC5314	115873	116477	-	orf19.4193		2.78082	5.26809	1.89444	0.921768	5.10642	4.02287	0.787806	-0.344087		1.8363	0.8768
Ca21chrR_C_albicans_SC5314	1828758	1830155	+	orf19.6416		2.1292	6.65313	3.12471	1.64372	3.9085	5.32309	1.36193	0.44565		1.83567	0.876304
Ca21chr5_C_albicans_SC5314	1097705	1098196	+	orf19.3990		1.56207	3.73036	2.38808	1.25585	2.86716	2.68637	0.936943	-0.0939661		1.83548	0.87616
Ca21chr1_C_albicans_SC5314	484209	484574	-	orf19.3688		1.61555	5.90961	3.65796	1.87104	2.95887	3.71268	1.25476	0.327416		1.8315	0.873023
Ca21chr3_C_albicans_SC5314	362744	363850	-	orf19.1676		6.27984	2.68846	0.42811	-1.22395	11.4992	2.28134	0.198391	-2.33358		1.83113	0.872733
Ca21chr4_C_albicans_SC5314	582507	584201	-	orf19.2717	SAS10	2.0272	3.29315	1.62448	0.699982	3.69937	2.6107	0.705715	-0.502843		1.82487	0.867793
Ca21chr1_C_albicans_SC5314	952391	954121	+	orf19.6855		1.22811	3.2066	2.611	1.3846	2.24023	2.10103	0.937864	-0.092549		1.82412	0.867201
Ca21chrR_C_albicans_SC5314	750309	751415	+	orf19.2384	MTG1	1.81111	3.29275	1.81808	0.862419	3.30291	2.65196	0.802915	-0.316681		1.8237	0.866867
Ca21chr2_C_albicans_SC5314	152920	153609	+	orf19.2033	PGA19	0.564243	1.94852	3.45333	1.78799	1.02814	1.28882	1.25355	0.326017		1.82215	0.865645
Ca21chr4_C_albicans_SC5314	1513945	1514766	+	orf19.3130		2.52791	7.35262	2.90858	1.54031	4.60432	6.46985	1.40517	0.490743		1.8214	0.865045
Ca21chr1_C_albicans_SC5314	1816394	1819339	-	orf19.5106	DIP2	2.1459	2.37329	1.10597	0.145306	3.90334	1.36914	0.35076	-1.51144		1.81898	0.86313
Ca21chr2_C_albicans_SC5314	1498605	1500293	+	orf19.1902	NOC4	1.46875	2.68152	1.82572	0.868465	2.66835	2.16196	0.810222	-0.30361		1.81676	0.861365
Ca21chr3_C_albicans_SC5314	1719447	1721336	-	orf19.6736		1.22844	2.48903	2.02617	1.01875	2.22912	1.46505	0.657232	-0.605526		1.8146	0.859648
Ca21chr5_C_albicans_SC5314	1066976	1067689	+	orf19.3978		1.59348	3.67567	2.30669	1.20583	2.89117	4.04539	1.39923	0.484628		1.81437	0.859468
Ca21chr4_C_albicans_SC5314	1386506	1388086	-	orf19.2917		2.50535	3.80701	1.51955	0.603645	4.54288	4.03665	0.888567	-0.170447		1.81327	0.858594
Ca21chr6_C_albicans_SC5314	463176	465230	+	orf19.3463		2.84787	3.19978	1.12357	0.168087	5.16142	1.91345	0.370723	-1.43159		1.81238	0.857882
Ca21chr1_C_albicans_SC5314	29804	31543	+	orf19.6086	LEU4	6.76992	2.58495	0.381828	-1.389	12.2674	1.47753	0.120444	-3.05357		1.81204	0.857615
Ca21chrR_C_albicans_SC5314	1586310	1587170	+	orf19.6140	FRE30	1.53428	2.30877	1.50478	0.589556	2.7754	1.2586	0.453485	-1.14087		1.80892	0.85513
Ca21chr2_C_albicans_SC5314	930016	930831	+	orf19.4507		1.23936	2.44102	1.96958	0.977888	2.23896	1.24045	0.554031	-0.851962		1.80654	0.853228
Ca21chr5_C_albicans_SC5314	734722	736380	+	orf19.2654	RMS1	0.960024	2.83463	2.95267	1.56202	1.73284	2.47279	1.42701	0.512997		1.805	0.851999
Ca21chr4_C_albicans_SC5314	961014	962375	+	orf19.3839	SAP10	0.890889	2.69442	3.02442	1.59666	1.60602	1.68154	1.04703	0.0662977		1.80271	0.850171
Ca21chrR_C_albicans_SC5314	693876	695366	-	orf19.2425	HGT18	3.54494	2.44676	0.690213	-0.534887	6.38427	1.4251	0.22322	-2.16346		1.80096	0.848762
Ca21chr1_C_albicans_SC5314	178697	179314	+	orf19.6014	RRS1	2.31439	3.11699	1.34679	0.429526	4.16263	2.55415	0.61359	-0.704653		1.79859	0.846865
Ca21chr6_C_albicans_SC5314	955195	957267	+	orf19.1091	NOP8	0.95874	2.88892	3.01325	1.59132	1.72302	2.56437	1.4883	0.573663		1.79717	0.845727
Ca21chr2_C_albicans_SC5314	1301325	1301909	-	orf19.17	SCP1	2.00653	3.04289	1.51649	0.600737	3.59745	2.7638	0.768267	-0.38032		1.79287	0.842269
Ca21chr5_C_albicans_SC5314	996174	996764	-	orf19.3942		3.75006	4.60709	1.22854	0.296941	6.71996	2.59674	0.386422	-1.37175		1.79196	0.841539
Ca21chr5_C_albicans_SC5314	338300	338620	+	orf19.4146	SMD3	2.69033	6.59451	2.45119	1.29348	4.81858	4.08258	0.847259	-0.239125		1.79107	0.840825
Ca21chr2_C_albicans_SC5314	1882509	1883522	+	orf19.4078		1.71905	4.7126	2.7414	1.45491	3.07636	3.82211	1.24241	0.313143		1.78957	0.839613
Ca21chr3_C_albicans_SC5314	1734743	1735393	+	orf19.6730		2.52144	3.2825	1.30184	0.38055	4.50734	3.08445	0.684317	-0.547264		1.78761	0.838031
Ca21chr6_C_albicans_SC5314	675424	676416	-	orf19.5608		1.20304	3.19777	2.65808	1.41038	2.1494	1.80668	0.840552	-0.25059		1.78664	0.83725
Ca21chrR_C_albicans_SC5314	227661	228041	+	orf19.3255	TEN1	0.567046	3.50733	6.18527	2.62884	1.01289	1.88186	1.8579	0.893674		1.78626	0.836945
Ca21chr1_C_albicans_SC5314	1103345	1103932	+	orf19.443		1.6985	5.94513	3.50022	1.80744	3.02997	6.27579	2.07123	1.05049		1.78391	0.83504
Ca21chr4_C_albicans_SC5314	1060560	1061006	+	orf19.3783		0.789455	2.11453	2.67847	1.42141	1.40764	1.66434	1.18236	0.241672		1.78306	0.834351
Ca21chrR_C_albicans_SC5314	930984	932345	-	orf19.500		1.33154	2.13034	1.59991	0.677993	2.37253	1.78591	0.752747	-0.409763		1.7818	0.833333
Ca21chrR_C_albicans_SC5314	620009	620392	+	orf19.2829		2.5586	7.83477	3.06213	1.61453	4.55806	5.70095	1.25074	0.322783		1.78147	0.833064
Ca21chr1_C_albicans_SC5314	1152818	1155091	+	orf19.414	RSM22	0.995717	3.89189	3.90863	1.96666	1.77372	2.73131	1.53988	0.622815		1.78135	0.83297
Ca21chr5_C_albicans_SC5314	175559	176047	+	orf19.576	CTF8	1.15997	3.66944	3.16338	1.66147	2.05999	2.46753	1.19783	0.260427		1.77589	0.828545
Ca21chr4_C_albicans_SC5314	313048	314235	+	orf19.4634		1.41036	4.01194	2.84463	1.50824	2.50446	3.72102	1.48575	0.571195		1.77577	0.828443
Ca21chrR_C_albicans_SC5314	1201128	1202450	+	orf19.6652	DBP8	2.51975	3.27062	1.29799	0.376283	4.46932	2.93365	0.656398	-0.607357		1.77372	0.826775
Ca21chr2_C_albicans_SC5314	1521606	1522721	-	orf19.1886	RCL1	2.05957	2.52521	1.22609	0.294062	3.64917	2.2571	0.618524	-0.693098		1.77182	0.825228
Ca21chr2_C_albicans_SC5314	1418533	1419303	-	orf19.2246		1.45922	4.69921	3.22037	1.68723	2.5852	3.24679	1.25591	0.328738		1.77163	0.825081
Ca21chrR_C_albicans_SC5314	921819	923564	+	orf19.494		1.74229	2.18077	1.25167	0.323859	3.08219	1.28174	0.415853	-1.26586		1.76905	0.822974
Ca21chrR_C_albicans_SC5314	790131	791099	-	orf19.4401	YVH1	1.94685	3.15024	1.61812	0.694321	3.43354	2.38352	0.694187	-0.526603		1.76364	0.818558
Ca21chr3_C_albicans_SC5314	1151759	1152955	+	orf19.6001	SAP3	1.05705	1.94852	1.84335	0.88233	1.86323	0.715325	0.383916	-1.38114		1.76267	0.817762
Ca21chr2_C_albicans_SC5314	537582	538676	+	orf19.5839	PDR17	1.66615	2.52381	1.51476	0.599085	2.93511	2.51708	0.857574	-0.221667		1.76162	0.816899
Ca21chr2_C_albicans_SC5314	1108087	1108503	-	orf19.3571		0.935734	3.06798	3.27868	1.71312	1.64644	1.74729	1.06126	0.0857766		1.75951	0.815175
Ca21chr1_C_albicans_SC5314	2349943	2351736	+	orf19.1832	FCY23	1.77688	2.27562	1.28068	0.356914	3.12534	1.36581	0.437011	-1.19426		1.75889	0.814663
Ca21chr1_C_albicans_SC5314	2090497	2092089	-	orf19.4813	GUA1	4.52744	2.8885	0.637999	-0.648374	7.95387	2.19979	0.276569	-1.85429		1.75681	0.81296
Ca21chr1_C_albicans_SC5314	156648	157694	+	orf19.6024		0.754378	3.85419	5.1091	2.35307	1.3253	2.84754	2.1486	1.1034		1.75681	0.81296
Ca21chr1_C_albicans_SC5314	179830	180836	+	orf19.6013		0.968608	2.23905	2.31162	1.2089	1.69878	2.43227	1.43178	0.517806		1.75383	0.810511
Ca21chr1_C_albicans_SC5314	638399	639028	-	orf19.2998	TSR2	3.68284	4.69007	1.27349	0.34879	6.45877	3.87524	0.599997	-0.736973		1.75375	0.81044
Ca21chrR_C_albicans_SC5314	2237781	2239475	-	orf19.7634	MCD1	2.09599	2.94923	1.40708	0.492708	3.67282	2.82417	0.768937	-0.379062		1.75231	0.809257
Ca21chr2_C_albicans_SC5314	1634551	1636365	-	orf19.2179	SIT1	1.22275	2.26002	1.84832	0.886212	2.14188	1.16519	0.544004	-0.87831		1.7517	0.808754
Ca21chr2_C_albicans_SC5314	1255179	1255487	+	orf19.4101		2.30265	7.36387	3.198	1.67717	4.03223	4.74632	1.1771	0.235232		1.75112	0.808281
Ca21chr6_C_albicans_SC5314	752525	753922	+	orf19.5720		1.33749	2.71286	2.02832	1.02029	2.34023	1.91129	0.816713	-0.292099		1.74971	0.80712
Ca21chr5_C_albicans_SC5314	1146553	1147497	-	orf19.4017		1.36903	3.84543	2.80888	1.48999	2.3946	1.9927	0.832164	-0.26506		1.74912	0.806633
Ca21chr1_C_albicans_SC5314	906023	906625	-	orf19.5201		3.70117	4.60911	1.24531	0.316508	6.4684	4.82029	0.745207	-0.424288		1.74766	0.805426
Ca21chr2_C_albicans_SC5314	1051816	1052802	-	orf19.3539		1.0448	2.06906	1.98034	0.985752	1.82527	1.71354	0.938785	-0.0911336		1.74701	0.804884
Ca21chr1_C_albicans_SC5314	1442891	1444495	-	orf19.6234		2.3902	3.53867	1.48049	0.566073	4.17519	2.79818	0.670191	-0.577356		1.74679	0.804709
Ca21chr3_C_albicans_SC5314	943524	945230	-	orf19.5906	ADE2	3.78446	2.67721	0.707423	-0.499355	6.60268	1.91386	0.289862	-1.78656		1.74468	0.802966
Ca21chr2_C_albicans_SC5314	1762447	1763718	-	orf19.3609	UTP15	2.19485	3.29147	1.49964	0.584613	3.82848	3.44029	0.898604	-0.154242		1.7443	0.802652
Ca21chr3_C_albicans_SC5314	903570	904463	-	orf19.5879		1.08949	5.4397	4.9929	2.31988	1.90016	4.22437	2.22317	1.15262		1.74409	0.802471
Ca21chr1_C_albicans_SC5314	2506221	2508167	+	orf19.660		1.4978	2.69248	1.79762	0.846089	2.60866	1.67115	0.640618	-0.642463		1.74166	0.800462
Ca21chr3_C_albicans_SC5314	1321965	1323224	+	orf19.7369	TRM12	1.88065	3.71441	1.97507	0.9819	3.26752	3.221	0.985763	-0.0206875		1.73744	0.796964
Ca21chrR_C_albicans_SC5314	404543	405502	+	orf19.2575		1.44346	4.13272	2.86307	1.51756	2.50194	2.72625	1.08965	0.123871		1.73329	0.793517
Ca21chrR_C_albicans_SC5314	844008	844400	-	orf19.4377	KRE1	1.04556	3.02716	2.89526	1.53369	1.8101	4.92712	2.72201	1.44467		1.73123	0.791798
Ca21chr1_C_albicans_SC5314	2470558	2471379	-	orf19.677	CHO1	1.41323	5.22136	3.69463	1.88543	2.44652	3.34219	1.3661	0.450063		1.73116	0.791736
Ca21chrR_C_albicans_SC5314	968697	969176	-	orf19.526	NHP2	3.79173	5.27605	1.39146	0.476602	6.5623	3.87208	0.590049	-0.761093		1.73069	0.791347
Ca21chr1_C_albicans_SC5314	1181204	1182403	-	orf19.2488	FAL1	1.72048	3.93929	2.28964	1.19512	2.97593	5.36438	1.80259	0.850069		1.72971	0.79053
Ca21chr1_C_albicans_SC5314	291860	292462	+	orf19.3335		3.81965	4.70945	1.23295	0.302119	6.60615	2.46543	0.373202	-1.42197		1.72952	0.790369
Ca21chr1_C_albicans_SC5314	2403598	2404392	+	orf19.2332		0.665487	2.03195	3.05333	1.61039	1.15081	1.15161	1.00069	0.000997369		1.72928	0.79017
Ca21chr1_C_albicans_SC5314	1007511	1007882	-	orf19.758		2.13096	3.77098	1.76962	0.823438	3.67857	3.56403	0.968862	-0.0456367		1.72625	0.787642
Ca21chr1_C_albicans_SC5314	1436509	1437711	-	orf19.6238		1.03214	3.3248	3.22128	1.68763	1.78104	2.57893	1.44799	0.534053		1.72558	0.787085
Ca21chr3_C_albicans_SC5314	1457310	1457807	+	orf19.7398		2.4457	3.35992	1.37381	0.458178	4.21931	1.74915	0.414558	-1.27035		1.7252	0.786759
Ca21chr2_C_albicans_SC5314	23512	24816	-	orf19.2115		4.43769	3.26496	0.735734	-0.442743	7.65517	3.75659	0.490725	-1.02701		1.72504	0.786627
Ca21chr6_C_albicans_SC5314	528430	529251	-	orf19.5528	MOB1	2.63252	7.0251	2.66858	1.41607	4.5381	5.77086	1.27165	0.346698		1.72386	0.785641
Ca21chr7_C_albicans_SC5314	70601	72361	+	orf19.7077		1.81962	2.25076	1.23694	0.306776	3.13371	1.4403	0.459616	-1.1215		1.72218	0.784236
Ca21chrR_C_albicans_SC5314	2122928	2124643	+	orf19.7566		1.17677	2.69157	2.28726	1.19362	2.02649	2.0929	1.03277	0.0465176		1.72209	0.784159
Ca21chr3_C_albicans_SC5314	275445	275861	+	orf19.1722		0.800506	2.75884	3.44637	1.78508	1.37751	1.31901	0.957527	-0.0626152		1.72081	0.783084
Ca21chrR_C_albicans_SC5314	1443627	1445189	+	orf19.706	NMD3	3.25998	4.06294	1.24631	0.31766	5.60968	3.40892	0.607685	-0.718605		1.72077	0.783054
Ca21chr4_C_albicans_SC5314	305343	307184	+	orf19.4640	PWP1	2.0926	2.49148	1.19061	0.251706	3.59691	1.47591	0.410328	-1.28515		1.71887	0.781463
Ca21chr6_C_albicans_SC5314	466435	467574	+	orf19.3466		1.84463	3.48988	1.89192	0.919849	3.16738	2.53486	0.800301	-0.321385		1.71709	0.779963
Ca21chr4_C_albicans_SC5314	450184	451038	+	orf19.2775	IDI1	2.08381	2.66267	1.27779	0.353651	3.57584	1.96936	0.550741	-0.860554		1.71601	0.779061
Ca21chr7_C_albicans_SC5314	363743	364477	-	orf19.6556		1.77303	4.13595	2.33271	1.222	3.04133	4.75738	1.56424	0.645465		1.71533	0.778488
Ca21chr6_C_albicans_SC5314	913787	916324	-	orf19.76	SPB1	2.02178	2.30335	1.13927	0.188106	3.46723	1.60388	0.462582	-1.11222		1.71494	0.778154
Ca21chr5_C_albicans_SC5314	197996	198313	-	orf19.588		2.58745	4.35189	1.68193	0.750114	4.436	3.51821	0.793103	-0.334419		1.71443	0.777731
Ca21chr1_C_albicans_SC5314	272385	274208	-	orf19.3328		1.50573	2.48615	1.65112	0.723447	2.58104	2.56043	0.992014	-0.0115671		1.71414	0.777488
Ca21chr2_C_albicans_SC5314	1795365	1796450	-	orf19.225		1.83274	2.25381	1.22975	0.298369	3.14116	2.84094	0.904424	-0.144929		1.71392	0.777298
Ca21chr5_C_albicans_SC5314	855473	855730	-	orf19.1105.3		0.56091	2.52473	4.50114	2.17029	0.960391	2.77146	2.88576	1.52895		1.7122	0.775854
Ca21chr1_C_albicans_SC5314	2416868	2418349	-	orf19.2320		2.07966	2.7274	1.31147	0.39118	3.55819	3.73896	1.0508	0.0714929		1.71095	0.774799
Ca21chr2_C_albicans_SC5314	2024187	2025488	+	orf19.1362	SMM1	1.14316	2.55958	2.23905	1.16289	1.95579	1.71074	0.874706	-0.19313		1.71087	0.774729
Ca21chr4_C_albicans_SC5314	679360	680277	-	orf19.2668	RHD2	1.96694	1.98889	1.01116	0.0160126	3.3643	1.16399	0.345984	-1.53122		1.71043	0.774355
Ca21chr5_C_albicans_SC5314	808719	809297	-	orf19.6675		2.31934	4.74656	2.04651	1.03317	3.96166	3.71723	0.938303	-0.0918742		1.70809	0.772388
Ca21chrR_C_albicans_SC5314	960713	961300	-	orf19.519		2.6945	5.09535	1.89102	0.919163	4.6006	3.57451	0.776965	-0.364078		1.7074	0.771803
Ca21chrR_C_albicans_SC5314	2240886	2242727	+	orf19.7635	DRS1	2.59951	2.61743	1.00689	0.0099066	4.4351	2.25146	0.507644	-0.97811		1.70613	0.770726
Ca21chr5_C_albicans_SC5314	829537	829962	+	orf19.1120	FAV2	0.713826	3.0947	4.33537	2.11616	1.21581	5.41927	4.45733	2.15618		1.70323	0.768274
Ca21chrR_C_albicans_SC5314	857993	858505	-	orf19.4355		1.46171	3.47841	2.37969	1.25077	2.48905	2.65387	1.06622	0.0925033		1.70284	0.767939
Ca21chrR_C_albicans_SC5314	1752120	1752438	+	orf19.596.2	DAD4	4.31043	5.00609	1.16139	0.215853	7.33974	4.13889	0.563901	-0.826486		1.70279	0.767898
Ca21chr3_C_albicans_SC5314	456166	457548	+	orf19.1636	STE50	6.11638	3.2809	0.536411	-0.898589	10.3926	2.91935	0.280907	-1.83183		1.69914	0.764802
Ca21chr3_C_albicans_SC5314	1060829	1063075	-	orf19.5962	HGT4	1.21656	3.36349	2.76476	1.46715	2.06568	2.77788	1.34477	0.427363		1.69797	0.763812
Ca21chr4_C_albicans_SC5314	584483	585841	+	orf19.2715	RPC53	1.59708	4.63167	2.90008	1.5361	2.70671	4.12662	1.52459	0.608423		1.69478	0.761101
Ca21chrR_C_albicans_SC5314	422482	423120	-	orf19.2590		0.64005	2.37304	3.70758	1.89048	1.08457	1.47836	1.36308	0.446866		1.69451	0.760871
Ca21chr1_C_albicans_SC5314	2208671	2209159	+	orf19.4875		1.85884	3.73732	2.01056	1.0076	3.1485	3.3075	1.0505	0.071076		1.6938	0.760261
Ca21chr2_C_albicans_SC5314	1248733	1249938	+	orf19.4107		1.65064	3.37958	2.04744	1.03382	2.79426	4.57581	1.63758	0.711561		1.69284	0.759442
Ca21chr5_C_albicans_SC5314	858541	859146	-	orf19.3220		1.82314	3.87449	2.12517	1.08758	3.08594	3.80558	1.2332	0.302406		1.69265	0.759283
Ca21chr7_C_albicans_SC5314	250794	252977	-	orf19.6902	DBP7	1.40145	2.21094	1.5776	0.657733	2.37203	1.62358	0.684468	-0.546946		1.69255	0.759199
Ca21chr7_C_albicans_SC5314	205033	206040	-	orf19.7017	YOX1	1.8076	1.94852	1.07796	0.108299	3.0574	1.58188	0.517394	-0.950664		1.69141	0.758228
Ca21chr5_C_albicans_SC5314	810585	811706	-	orf19.6678		0.62908	2.31875	3.68594	1.88203	1.06391	1.81347	1.70453	0.769377		1.69121	0.758058
Ca21chrR_C_albicans_SC5314	2070097	2071701	+	orf19.7546		1.61487	2.44293	1.51278	0.597199	2.72469	2.09908	0.77039	-0.376338		1.68725	0.754677
Ca21chr6_C_albicans_SC5314	491532	493478	-	orf19.3477		1.31454	2.53928	1.93168	0.949857	2.2175	1.78753	0.8061	-0.310969		1.6869	0.754371
Ca21chr2_C_albicans_SC5314	830516	831313	+	orf19.828		11.3835	3.74056	0.328595	-1.60562	19.1923	2.96366	0.15442	-2.69507		1.68597	0.75358
Ca21chr2_C_albicans_SC5314	1249944	1250990	-	orf19.4106		2.92964	7.85554	2.6814	1.42299	4.93061	8.2939	1.68212	0.750285		1.68301	0.751044
Ca21chr5_C_albicans_SC5314	340785	342233	-	orf19.4148		1.82353	2.73438	1.4995	0.584478	3.06875	3.66637	1.19474	0.2567		1.68286	0.750916
Ca21chrR_C_albicans_SC5314	167253	168632	+	orf19.3287	BUD22	1.79749	2.48687	1.38352	0.468343	3.02459	1.99922	0.660989	-0.597302		1.68267	0.750756
Ca21chr3_C_albicans_SC5314	1766744	1767670	-	orf19.6709		2.89651	2.70814	0.934969	-0.0970099	4.87131	3.70917	0.761433	-0.393211		1.68179	0.749996
Ca21chr1_C_albicans_SC5314	3121139	3122893	+	orf19.7223		1.74451	3.07941	1.7652	0.819829	2.93368	3.45318	1.17708	0.235213		1.68166	0.749888
Ca21chr1_C_albicans_SC5314	2469859	2470422	+	orf19.679	FGR39	1.43725	2.73761	1.90476	0.929611	2.41365	2.5562	1.05906	0.0827851		1.67935	0.747906
Ca21chrR_C_albicans_SC5314	1832468	1834996	+	orf19.6417	TSR1	4.25069	2.33236	0.548702	-0.865905	7.13275	2.01897	0.283056	-1.82084		1.67802	0.746762
Ca21chr7_C_albicans_SC5314	902398	904056	-	orf19.7154	UTP18	2.83433	2.44563	0.862863	-0.212797	4.75429	1.78887	0.376264	-1.41018		1.6774	0.746224
Ca21chr7_C_albicans_SC5314	862123	862917	-	orf19.7187	MAM33	8.24078	8.64317	1.04883	0.0687797	13.8097	6.81662	0.493609	-1.01856		1.67578	0.744834
Ca21chr4_C_albicans_SC5314	622952	623611	-	orf19.2693	GST2	0.836114	2.37134	2.83614	1.50393	1.40081	1.66589	1.18923	0.250032		1.67538	0.744488
Ca21chrR_C_albicans_SC5314	1752824	1753003	-	orf19.596.1	NOP10	5.95438	6.49868	1.09141	0.126196	9.96906	4.42352	0.443725	-1.17226		1.67424	0.743506
Ca21chr1_C_albicans_SC5314	429394	430533	+	orf19.3665	SET6	2.23798	2.25816	1.00902	0.0129479	3.74605	1.13559	0.303144	-1.72193		1.67385	0.743171
Ca21chr1_C_albicans_SC5314	2344309	2344641	-	orf19.1830		1.1392	6.9724	6.12042	2.61363	1.90513	4.57924	2.40364	1.26522		1.67233	0.741862
Ca21chr1_C_albicans_SC5314	2513620	2514777	-	orf19.657	SAM2	10.2626	5.18201	0.50494	-0.985816	17.1521	4.11741	0.240053	-2.05858		1.67132	0.740987
Ca21chr1_C_albicans_SC5314	2707934	2708791	+	orf19.5220		1.16104	2.61015	2.24811	1.16871	1.94027	2.29065	1.18058	0.239501		1.67115	0.740838
Ca21chr2_C_albicans_SC5314	1484709	1485665	+	orf19.2286		5.17409	4.64505	0.897751	-0.155612	8.64148	5.88947	0.681535	-0.55314		1.67014	0.739972
Ca21chr1_C_albicans_SC5314	2747753	2749675	-	orf19.3756	CHR1	1.5395	2.45846	1.59692	0.67529	2.56797	1.44475	0.562606	-0.829803		1.66805	0.738163
Ca21chr1_C_albicans_SC5314	239100	240923	-	orf19.3306		0.96433	2.27131	2.35532	1.23593	1.60797	1.66925	1.03811	0.0539602		1.66745	0.737645
Ca21chr5_C_albicans_SC5314	355211	357106	-	orf19.6298	SPB4	1.11667	3.0364	2.71914	1.44315	1.85671	2.50148	1.34727	0.430035		1.66271	0.73354
Ca21chr3_C_albicans_SC5314	81718	83028	-	orf19.5407	SOF1	2.44736	2.56282	1.04718	0.0665058	4.06864	2.66962	0.656145	-0.607914		1.66246	0.73332
Ca21chr6_C_albicans_SC5314	184811	185701	-	orf19.95		1.23256	2.30757	1.87218	0.90472	2.04721	2.09172	1.02174	0.0310306		1.66094	0.732002
Ca21chr5_C_albicans_SC5314	748891	750012	-	orf19.2649	PCL1	2.17266	1.94852	0.896836	-0.157083	3.60661	0.99489	0.275852	-1.85803		1.66	0.731183
Ca21chr3_C_albicans_SC5314	1283682	1284965	-	orf19.7354	LAC1	1.39017	2.99339	2.15326	1.10652	2.30609	2.72073	1.1798	0.238545		1.65886	0.730188
Ca21chr3_C_albicans_SC5314	202855	206487	+	orf19.2504	BMS1	1.6248	2.18779	1.3465	0.429213	2.69276	1.31733	0.489212	-1.03147		1.65729	0.728828
Ca21chr4_C_albicans_SC5314	596085	597368	-	orf19.2709	ZUO1	4.27817	3.61759	0.845592	-0.241966	7.08169	2.67075	0.377135	-1.40685		1.65531	0.7271
Ca21chr6_C_albicans_SC5314	366036	366344	+	orf19.3413	FGR37	0.914864	3.34664	3.65808	1.87108	1.51383	2.80668	1.85402	0.89066		1.65471	0.726576
Ca21chrR_C_albicans_SC5314	1926859	1929888	-	orf19.7298	CHS2	1.2062	2.53326	2.10021	1.07053	1.99531	2.40963	1.20765	0.272204		1.65421	0.726144
Ca21chr4_C_albicans_SC5314	719028	721235	-	orf19.3370	DOT4	1.90329	4.35701	2.28921	1.19485	3.14681	4.15558	1.32057	0.40116		1.65336	0.725397
Ca21chr6_C_albicans_SC5314	936223	936738	+	orf19.1082		3.91777	4.40403	1.12412	0.16879	6.47347	4.90486	0.757686	-0.400329		1.65234	0.724507
Ca21chr1_C_albicans_SC5314	2419750	2421768	+	orf19.2319		2.06263	2.62828	1.27424	0.349635	3.40703	1.8583	0.54543	-0.874534		1.65179	0.724031
Ca21chr2_C_albicans_SC5314	1015910	1017148	+	orf19.4125	PZF1	1.57946	2.95583	1.87142	0.904132	2.60477	2.81111	1.07922	0.109982		1.64915	0.721727
Ca21chr6_C_albicans_SC5314	514411	515520	+	orf19.5517		1.18436	2.49143	2.10361	1.07286	1.95261	2.15623	1.10428	0.143104		1.64866	0.721297
Ca21chr1_C_albicans_SC5314	2473955	2474092	-	orf19.675.1		0.502278	1.94852	3.87936	1.95582	0.827998	1.59081	1.92127	0.94206		1.64849	0.721141
Ca21chr5_C_albicans_SC5314	1032724	1034421	-	orf19.3962	HAS1	2.37494	2.97731	1.25364	0.326118	3.90927	1.88527	0.482256	-1.05213		1.64605	0.719007
Ca21chr6_C_albicans_SC5314	447762	449123	-	orf19.3455		0.677577	2.70731	3.99557	1.9984	1.11513	1.9532	1.75155	0.808629		1.64576	0.718755
Ca21chr3_C_albicans_SC5314	1765414	1766751	+	orf19.6710	UTP9	3.83076	3.9801	1.03898	0.0551742	6.30358	3.46626	0.549887	-0.862793		1.64552	0.71854
Ca21chrR_C_albicans_SC5314	2128138	2129688	-	orf19.7569	SIK1	4.76354	3.6607	0.768482	-0.379916	7.83376	2.41729	0.308573	-1.69632		1.64452	0.71767
Ca21chr3_C_albicans_SC5314	232741	233667	-	orf19.158		1.56596	3.08059	1.96723	0.976162	2.57505	2.22296	0.863269	-0.212118		1.64439	0.717556
Ca21chr2_C_albicans_SC5314	580643	580993	+	orf19.5814		1.3418	4.04178	3.01221	1.59082	2.20613	7.02929	3.18626	1.67186		1.64416	0.717348
Ca21chr2_C_albicans_SC5314	948475	949182	-	orf19.4498		0.974718	3.35134	3.43826	1.78168	1.60225	1.88918	1.17907	0.237655		1.64381	0.717046
Ca21chrR_C_albicans_SC5314	1804166	1804831	+	orf19.6400		1.96153	6.71579	3.42375	1.77558	3.22338	5.18326	1.60802	0.685289		1.6433	0.716594
Ca21chr6_C_albicans_SC5314	12654	13439	-	orf19.6326		4.44692	7.48876	1.68403	0.751919	7.30493	10.9651	1.50106	0.585982		1.64269	0.716065
Ca21chr2_C_albicans_SC5314	22793	23431	-	orf19.2116	NAT2	4.76141	5.9555	1.25078	0.322834	7.81028	4.55275	0.582918	-0.778635		1.64033	0.713986
Ca21chr5_C_albicans_SC5314	763528	764001	+	orf19.2643	RPO26	3.84195	6.30693	1.6416	0.7151	6.2883	6.56479	1.04397	0.0620801		1.63675	0.710831
Ca21chrR_C_albicans_SC5314	1680068	1681888	-	orf19.3704		1.65531	2.69688	1.62923	0.704187	2.70931	1.68204	0.620839	-0.68771		1.63674	0.710822
Ca21chr3_C_albicans_SC5314	858792	859271	+	orf19.5854.1		1.00036	2.46921	2.46831	1.30353	1.63568	1.72591	1.05517	0.0774739		1.63509	0.709366
Ca21chr7_C_albicans_SC5314	209134	211122	+	orf19.7016	PHM5	2.17157	2.83554	1.30576	0.384886	3.54993	1.99413	0.561737	-0.832034		1.63473	0.709054
Ca21chrR_C_albicans_SC5314	1811878	1812830	-	orf19.6405		1.30212	2.3681	1.81865	0.862864	2.12836	1.94952	0.915974	-0.126621		1.63453	0.708874
Ca21chr3_C_albicans_SC5314	962572	965772	+	orf19.5912	MAK21	2.34014	2.17199	0.928142	-0.107583	3.82259	0.997753	0.261015	-1.9378		1.63348	0.707952
Ca21chr4_C_albicans_SC5314	621567	622796	+	orf19.2694	TYS1	2.87512	2.87917	1.00141	0.00203155	4.69548	2.79834	0.595964	-0.746703		1.63314	0.70765
Ca21chr1_C_albicans_SC5314	367950	369824	-	orf19.4546	HOL4	1.093	2.46424	2.25456	1.17284	1.78442	1.59091	0.891554	-0.165606		1.63259	0.707158
Ca21chrR_C_albicans_SC5314	462374	463126	-	orf19.2612		1.6992	3.02383	1.77956	0.831524	2.77296	2.83878	1.02374	0.0338469		1.63192	0.706572
Ca21chr1_C_albicans_SC5314	2743298	2744638	-	orf19.3759		1.5923	2.97658	1.86936	0.902545	2.5977	2.50899	0.965852	-0.0501253		1.63142	0.706124
Ca21chrR_C_albicans_SC5314	1225977	1228352	-	orf19.6632	ACO2	2.91173	2.98144	1.02394	0.0341291	4.75022	2.79736	0.588891	-0.763927		1.63141	0.706117
Ca21chr5_C_albicans_SC5314	926613	927296	-	orf19.3898		1.01485	2.88141	2.83924	1.5055	1.65455	2.58008	1.55939	0.64098		1.63033	0.705166
Ca21chrR_C_albicans_SC5314	333201	334487	-	orf19.2527		1.72048	4.39401	2.55395	1.35273	2.80168	2.69167	0.960734	-0.0577909		1.62843	0.70348
Ca21chr1_C_albicans_SC5314	1123924	1125735	-	orf19.429		1.99275	2.73718	1.37357	0.457928	3.24093	2.00594	0.618938	-0.692132		1.62636	0.701648
Ca21chr2_C_albicans_SC5314	837333	838001	-	orf19.823		1.26998	18.8289	14.8261	3.89007	2.06178	12.6414	6.13134	2.6162		1.62347	0.69908
Ca21chr4_C_albicans_SC5314	1584886	1585128	-	orf19.3087.1		5.92564	3.20458	0.5408	-0.886833	9.61731	2.41329	0.250932	-1.99463		1.623	0.698663
Ca21chr1_C_albicans_SC5314	982615	983901	-	orf19.772	LYS21	2.25244	4.10007	1.82028	0.864159	3.65517	3.68451	1.00803	0.0115361		1.62276	0.698448
Ca21chr5_C_albicans_SC5314	1062095	1063882	-	orf19.3974	PUT2	1.21761	2.38576	1.95938	0.970397	1.97505	1.39038	0.70397	-0.506414		1.62207	0.697838
Ca21chrR_C_albicans_SC5314	1124227	1124646	-	orf19.556		4.5205	9.76118	2.15931	1.11057	7.33024	8.30488	1.13296	0.180099		1.62155	0.697377
Ca21chr2_C_albicans_SC5314	1208528	1210972	+	orf19.5213		2.70149	4.4009	1.62906	0.704044	4.37908	4.70279	1.07392	0.102891		1.62099	0.696871
Ca21chr2_C_albicans_SC5314	1427916	1428809	+	orf19.2250	SPE3	3.03279	2.49183	0.82163	-0.28344	4.91159	1.24572	0.253629	-1.97921		1.6195	0.695544
Ca21chr1_C_albicans_SC5314	2836544	2838889	-	orf19.4931		3.41506	3.46745	1.01534	0.021961	5.52992	3.53599	0.639428	-0.645146		1.61927	0.695347
Ca21chrR_C_albicans_SC5314	1389195	1389695	-	orf19.716		1.51387	19.0526	12.5854	3.65368	2.45099	7.02118	2.86462	1.51835		1.61903	0.69513
Ca21chr1_C_albicans_SC5314	393312	394376	+	orf19.4532		2.05396	2.90812	1.41586	0.501682	3.32521	2.18601	0.657406	-0.605143		1.61893	0.695038
Ca21chr2_C_albicans_SC5314	1640977	1641786	-	orf19.2176	IFM3	1.50125	1.98705	1.3236	0.40447	2.42963	1.75784	0.723502	-0.46693		1.61841	0.694574
Ca21chr1_C_albicans_SC5314	2791366	2792314	-	orf19.6340		2.06527	5.52285	2.67415	1.41908	3.33928	3.44415	1.0314	0.0446082		1.61687	0.693205
Ca21chrR_C_albicans_SC5314	1760180	1761298	+	orf19.6365	PTP1	3.01007	4.28395	1.4232	0.509142	4.86008	3.82979	0.788008	-0.343717		1.61461	0.691182
Ca21chr6_C_albicans_SC5314	414704	416044	-	orf19.692		0.872989	2.70466	3.09816	1.63141	1.40875	2.85457	2.02631	1.01886		1.61371	0.690382
Ca21chrR_C_albicans_SC5314	1167518	1168558	+	orf19.3519	SUA72	0.797366	2.92465	3.66788	1.87495	1.28668	3.12191	2.42632	1.27877		1.61367	0.690342
Ca21chr1_C_albicans_SC5314	2430115	2432154	+	orf19.2312		1.66326	2.75793	1.65815	0.729574	2.68362	1.581	0.589128	-0.763347		1.61347	0.69017
Ca21chr2_C_albicans_SC5314	1726738	1727787	-	orf19.3625		1.20279	2.99615	2.491	1.31673	1.9405	2.25557	1.16237	0.217065		1.61334	0.690049
Ca21chr7_C_albicans_SC5314	796834	798693	-	orf19.6691		1.1999	3.10882	2.5909	1.37345	1.93559	2.10565	1.08786	0.121495		1.61312	0.689857
Ca21chr2_C_albicans_SC5314	858692	860770	+	orf19.813		2.67237	7.81751	2.92531	1.54859	4.31045	4.4241	1.02637	0.0375442		1.61297	0.689719
Ca21chr5_C_albicans_SC5314	273059	274360	+	orf19.1948		2.54266	3.81166	1.49908	0.584081	4.10069	2.47159	0.602725	-0.730429		1.61276	0.689528
Ca21chr6_C_albicans_SC5314	398745	398978	+	orf19.685.1		1.60384	4.56605	2.84695	1.50942	2.58533	2.99596	1.15883	0.212669		1.61196	0.68882
Ca21chrR_C_albicans_SC5314	636873	637364	+	orf19.2836		1.39738	3.72242	2.66386	1.41352	2.25214	3.2005	1.42109	0.506997		1.6117	0.688579
Ca21chrR_C_albicans_SC5314	1712520	1713512	+	orf19.612		0.931645	2.05655	2.20744	1.14237	1.50115	1.01871	0.678623	-0.559318		1.61129	0.688213
Ca21chr2_C_albicans_SC5314	1047929	1048327	-	orf19.3537		0.551496	2.17372	3.9415	1.97874	0.888459	1.30014	1.46337	0.549293		1.611	0.687954
Ca21chr6_C_albicans_SC5314	911948	912199	+	orf19.77.1		0.502278	2.39101	4.76033	2.25106	0.808808	0.939434	1.1615	0.215994		1.61028	0.687312
Ca21chr2_C_albicans_SC5314	832828	833565	+	orf19.827		2.23947	5.27977	2.3576	1.23732	3.60162	3.92742	1.09046	0.124936		1.60825	0.685493
Ca21chr5_C_albicans_SC5314	576587	579346	-	orf19.4273		1.24923	2.29669	1.83848	0.878516	2.00555	1.07765	0.537335	-0.896106		1.60543	0.682958
Ca21chr5_C_albicans_SC5314	1064270	1065391	-	orf19.3976		1.17706	3.03663	2.57984	1.36728	1.88879	2.55384	1.3521	0.435204		1.60467	0.682277
Ca21chrR_C_albicans_SC5314	202224	203894	+	orf19.3265	TRM1	1.57451	2.47473	1.57175	0.652373	2.52379	1.89145	0.749448	-0.416099		1.60291	0.680691
Ca21chr7_C_albicans_SC5314	744395	744694	+	orf19.1336.2		2.19222	5.32421	2.42869	1.28018	3.51257	5.95742	1.69603	0.762161		1.60229	0.680137
Ca21chr4_C_albicans_SC5314	206797	207114	+	orf19.4685		0.622698	2.23741	3.59309	1.84523	0.997021	1.31101	1.31492	0.394979		1.60113	0.67909
Ca21chr2_C_albicans_SC5314	1942108	1943511	+	orf19.1404		2.33991	3.24151	1.38532	0.470214	3.74597	2.52129	0.673068	-0.571175		1.60091	0.678888
Ca21chr4_C_albicans_SC5314	1584675	1584854	+	orf19.3087.2		8.27777	5.99795	0.724585	-0.464773	13.2425	2.46683	0.186281	-2.42445		1.59977	0.677867
Ca21chr4_C_albicans_SC5314	117584	119173	-	orf19.4173		1.68448	3.54142	2.10238	1.07202	2.69453	3.0537	1.13329	0.180521		1.59962	0.677731
Ca21chr4_C_albicans_SC5314	29746	30663	+	orf19.5644		1.2368	2.65185	2.14413	1.10039	1.9784	1.45964	0.737788	-0.438721		1.59961	0.677722
Ca21chr4_C_albicans_SC5314	30660	31982	-	orf19.5645	MET15	1.2538	2.57198	2.05136	1.03658	2.00431	1.72071	0.858504	-0.220103		1.5986	0.676806
Ca21chr2_C_albicans_SC5314	541063	541905	-	orf19.5835		4.27533	8.05788	1.88474	0.914365	6.83272	6.09496	0.892025	-0.164844		1.59817	0.676424
Ca21chr4_C_albicans_SC5314	1039635	1041176	-	orf19.3795	AGP3	1.09647	2.9057	2.65005	1.40602	1.75196	3.21808	1.83685	0.87723		1.59782	0.676101
Ca21chr5_C_albicans_SC5314	156807	158162	+	orf19.920	RMT2	1.74778	2.36267	1.35181	0.434892	2.79036	1.2466	0.446753	-1.16245		1.59651	0.674926
Ca21chrR_C_albicans_SC5314	2218139	2218969	-	orf19.7618		4.52292	4.03319	0.891723	-0.165333	7.2138	3.30889	0.458689	-1.12441		1.59494	0.673504
Ca21chr6_C_albicans_SC5314	817528	819168	-	orf19.5753	HGT10	0.831822	2.61862	3.14805	1.65446	1.32588	3.4752	2.62105	1.39014		1.59395	0.672606
Ca21chr5_C_albicans_SC5314	385311	387527	-	orf19.3204		0.691539	2.586	3.73949	1.90284	1.10198	1.25362	1.13761	0.186001		1.59353	0.672222
Ca21chrR_C_albicans_SC5314	2114336	2116462	-	orf19.7564	DPB2	0.760269	2.18223	2.87034	1.52122	1.21045	1.31605	1.08723	0.120663		1.59214	0.670968
Ca21chr7_C_albicans_SC5314	129228	129608	+	orf19.7049	CYB5	8.91544	9.50158	1.06574	0.0918622	14.1929	5.42555	0.382274	-1.38732		1.59194	0.670787
Ca21chrR_C_albicans_SC5314	1835222	1836484	+	orf19.6418		1.96135	4.28457	2.1845	1.1273	3.12027	2.62869	0.842454	-0.247329		1.59088	0.669824
Ca21chr7_C_albicans_SC5314	92423	95923	+	orf19.7062	RPA135	3.45869	2.51748	0.727873	-0.458242	5.49979	1.85426	0.337152	-1.56853		1.59014	0.669152
Ca21chr2_C_albicans_SC5314	938829	939506	+	orf19.4503		5.13629	8.3035	1.61663	0.692992	8.16116	9.48618	1.16236	0.217054		1.58892	0.668046
Ca21chrR_C_albicans_SC5314	1511476	1512321	-	orf19.2362		1.86943	3.18911	1.70593	0.770559	2.9691	2.39186	0.805587	-0.311888		1.58824	0.667429
Ca21chr6_C_albicans_SC5314	390118	391842	-	orf19.3393		2.00591	3.61108	1.80022	0.848177	3.18576	2.59329	0.814025	-0.296855		1.58819	0.667382
Ca21chr4_C_albicans_SC5314	303654	305009	+	orf19.4641	NMT1	2.26933	4.33131	1.90863	0.932536	3.60298	5.01455	1.39178	0.476929		1.58768	0.666923
Ca21chr2_C_albicans_SC5314	2027376	2027864	+	orf19.1360		1.04779	2.795	2.66753	1.41551	1.66322	2.91995	1.7556	0.811961		1.58737	0.666638
Ca21chr4_C_albicans_SC5314	913834	914475	+	orf19.1421		1.05471	3.21612	3.0493	1.60848	1.67203	2.80991	1.68054	0.748924		1.58531	0.664762
Ca21chr1_C_albicans_SC5314	1378685	1379293	-	orf19.6264.3		7.71922	8.62411	1.11723	0.15992	12.2288	9.20435	0.752676	-0.409899		1.5842	0.663759
Ca21chr1_C_albicans_SC5314	2265123	2265944	-	orf19.4895		1.57413	3.56476	2.26459	1.17925	2.49178	3.54833	1.42401	0.509961		1.58296	0.662624
Ca21chr4_C_albicans_SC5314	222414	223559	-	orf19.4680		0.848828	2.12039	2.49803	1.32079	1.34121	0.991404	0.739187	-0.43599		1.58007	0.659991
Ca21chr2_C_albicans_SC5314	1392405	1392764	+	orf19.2230		1.23681	4.46151	3.60728	1.85091	1.95252	4.66782	2.39067	1.25741		1.57868	0.658717
Ca21chr1_C_albicans_SC5314	3075832	3076326	-	orf19.5033		1.16825	5.86922	5.02392	2.32881	1.84335	3.43328	1.86252	0.897257		1.57787	0.657977
Ca21chr4_C_albicans_SC5314	796688	797872	-	orf19.1303		1.24594	2.90467	2.33131	1.22114	1.9657	2.20646	1.12248	0.166689		1.57769	0.657811
Ca21chrR_C_albicans_SC5314	1761466	1762224	+	orf19.6366		5.75036	4.88414	0.849364	-0.235545	9.06939	2.63534	0.290575	-1.78302		1.57719	0.657355
Ca21chr2_C_albicans_SC5314	534851	535636	-	orf19.5842		1.21379	2.29106	1.88753	0.916501	1.91144	1.29872	0.679443	-0.557576		1.57478	0.655147
Ca21chr5_C_albicans_SC5314	82117	83979	-	orf19.943	FET33	1.22872	3.21055	2.61292	1.38567	1.93436	2.57241	1.32985	0.411262		1.57429	0.654701
Ca21chr1_C_albicans_SC5314	2139417	2139635	-	orf19.4837.1		1.66581	5.202	3.1228	1.64284	2.62147	5.74145	2.19016	1.13104		1.57369	0.654153
Ca21chr1_C_albicans_SC5314	205272	206291	+	orf19.3291	HMT1	3.4006	8.11531	2.38643	1.25486	5.35069	5.90133	1.10291	0.141317		1.57345	0.653932
Ca21chrR_C_albicans_SC5314	1160082	1160396	+	orf19.5284		0.644644	2.69317	4.17777	2.06273	1.01402	1.72292	1.69909	0.764766		1.57299	0.653513
Ca21chr1_C_albicans_SC5314	502091	503425	-	orf19.2927	MNN11	1.09116	3.01772	2.76562	1.4676	1.71505	1.51509	0.883404	-0.178854		1.57178	0.652397
Ca21chr4_C_albicans_SC5314	633978	635720	-	orf19.2686		1.66023	3.59055	2.16268	1.11282	2.60675	2.94415	1.12943	0.175601		1.57011	0.650868
Ca21chr1_C_albicans_SC5314	2757136	2757810	-	orf19.6360		1.6596	3.09334	1.8639	0.898327	2.60462	2.75182	1.05651	0.0793118		1.56942	0.650236
Ca21chrR_C_albicans_SC5314	2229458	2229856	+	orf19.7625	PGA1	3.94629	4.59713	1.16492	0.220236	6.19071	4.03401	0.651623	-0.61789		1.56874	0.649608
Ca21chr6_C_albicans_SC5314	97732	98046	+	orf19.4207		4.30456	7.22316	1.67803	0.746766	6.75059	5.33419	0.790182	-0.339743		1.56824	0.649149
Ca21chrR_C_albicans_SC5314	1944019	1944876	-	orf19.7307		1.62171	2.83979	1.75111	0.808269	2.54275	3.0351	1.19363	0.255353		1.56795	0.648878
Ca21chr4_C_albicans_SC5314	84045	85634	+	orf19.5678		1.66551	2.41204	1.44822	0.534286	2.61108	2.65704	1.0176	0.0251733		1.56773	0.64868
Ca21chrR_C_albicans_SC5314	165840	167072	-	orf19.7460		1.28301	3.01767	2.35202	1.2339	2.00976	2.13301	1.06132	0.085865		1.56644	0.647493
Ca21chr1_C_albicans_SC5314	2010391	2012676	+	orf19.4775	CTA8	2.23179	4.06417	1.82104	0.864763	3.49354	2.60471	0.745579	-0.423567		1.56536	0.646493
Ca21chr7_C_albicans_SC5314	148191	150485	+	orf19.7041		1.77724	5.68926	3.20117	1.6786	2.77988	5.02268	1.8068	0.853436		1.56415	0.645383
Ca21chr6_C_albicans_SC5314	98107	98367	-	orf19.4205.1		4.20175	7.86151	1.87101	0.903817	6.56995	6.31563	0.96129	-0.0569559		1.56362	0.644892
Ca21chr5_C_albicans_SC5314	613610	614761	-	orf19.4293		1.3973	3.42979	2.45458	1.29548	2.18348	2.64912	1.21326	0.278883		1.56264	0.643988
Ca21chr5_C_albicans_SC5314	775495	775710	+	orf19.2638.1		6.49924	4.02391	0.619135	-0.691673	10.1465	2.48606	0.245017	-2.02904		1.56117	0.642631
Ca21chr5_C_albicans_SC5314	764935	766179	+	orf19.2641	ARP1	1.19029	2.39962	2.016	1.0115	1.85706	2.34831	1.26453	0.338605		1.56018	0.641709
Ca21chr5_C_albicans_SC5314	891567	892709	+	orf19.1287		6.08495	2.80163	0.46042	-1.11898	9.49191	1.7524	0.18462	-2.43737		1.5599	0.641453
Ca21chr5_C_albicans_SC5314	224799	225614	-	orf19.1966	BUD23	1.4754	3.69381	2.5036	1.324	2.29943	2.81255	1.22315	0.290604		1.55851	0.640168
Ca21chr1_C_albicans_SC5314	1609129	1610100	+	orf19.4424	PHO100	0.868512	2.04885	2.35904	1.2382	1.35274	1.78515	1.31966	0.400162		1.55753	0.639264
Ca21chr3_C_albicans_SC5314	1098032	1099033	+	orf19.5984		3.26405	7.82521	2.39739	1.26146	5.08271	6.2049	1.22079	0.287811		1.55718	0.638932
Ca21chr2_C_albicans_SC5314	1621903	1623732	-	orf19.2183	KRE30	5.63189	4.90378	0.870718	-0.199723	8.76908	4.44126	0.506468	-0.981458		1.55704	0.638807
Ca21chr4_C_albicans_SC5314	157322	158917	+	orf19.4705		1.75215	2.90628	1.6587	0.730051	2.7278	1.70253	0.624139	-0.680062		1.55683	0.638616
Ca21chr2_C_albicans_SC5314	422927	423997	+	orf19.1532	SAM37	1.72605	3.36347	1.94865	0.962472	2.68656	4.26482	1.58747	0.666726		1.55648	0.638283
Ca21chr2_C_albicans_SC5314	807148	809031	+	orf19.839		2.11848	2.64597	1.24899	0.320768	3.29628	1.76715	0.536106	-0.89941		1.55597	0.63781
Ca21chr5_C_albicans_SC5314	42567	43190	-	orf19.970		1.51006	3.71876	2.46266	1.30022	2.34757	2.50154	1.06558	0.0916442		1.55462	0.636566
Ca21chr5_C_albicans_SC5314	261888	262682	+	orf19.1957	CYC3	2.42915	3.50193	1.44163	0.527697	3.77413	4.06308	1.07656	0.106431		1.55368	0.635691
Ca21chr1_C_albicans_SC5314	32680	33318	-	orf19.6084		8.50487	2.22644	0.261784	-1.93355	13.2099	1.33905	0.101367	-3.30234		1.55321	0.635252
Ca21chr6_C_albicans_SC5314	652332	653891	+	orf19.5595	SHE3	2.43471	5.14563	2.11345	1.0796	3.78161	7.51926	1.98838	0.99159		1.55321	0.63525
Ca21chr4_C_albicans_SC5314	1433706	1434119	+	orf19.2889		2.05411	7.18545	3.49808	1.80656	3.18988	5.5443	1.73809	0.797505		1.55292	0.634987
Ca21chr2_C_albicans_SC5314	1005900	1007321	-	orf19.184	MDM10	0.842668	2.97968	3.53601	1.82212	1.30698	2.06637	1.58103	0.660863		1.551	0.6332
Ca21chr3_C_albicans_SC5314	1543878	1544930	+	orf19.6827	SLU7	1.1306	3.13578	2.77354	1.47173	1.75352	1.90039	1.08376	0.116043		1.55096	0.633159
Ca21chrR_C_albicans_SC5314	332030	333160	+	orf19.2525	LYS12	3.34526	2.45375	0.733501	-0.44713	5.18751	3.13545	0.604422	-0.726371		1.55071	0.632925
Ca21chrR_C_albicans_SC5314	2163773	2164594	-	orf19.7588		1.20278	2.85988	2.37773	1.24959	1.86479	2.16864	1.16294	0.217781		1.5504	0.632645
Ca21chr5_C_albicans_SC5314	537740	538630	-	orf19.4252		1.70323	4.3349	2.54511	1.34773	2.64053	3.27004	1.2384	0.30848		1.55031	0.632556
Ca21chr5_C_albicans_SC5314	767257	767784	-	orf19.2639.1		2.03771	3.15386	1.54775	0.630174	3.14856	2.85095	0.905477	-0.143249		1.54515	0.627747
Ca21chr6_C_albicans_SC5314	521995	522447	-	orf19.5522		1.99689	7.67767	3.84482	1.94291	3.08513	5.37749	1.74304	0.801603		1.54497	0.627576
Ca21chr4_C_albicans_SC5314	836988	837428	-	orf19.789.1		1.2009	3.40105	2.83208	1.50186	1.85533	1.94346	1.0475	0.06695		1.54495	0.62756
Ca21chr2_C_albicans_SC5314	2127819	2129144	-	orf19.1746		0.562931	2.39116	4.2477	2.08668	0.869404	0.819048	0.94208	-0.0860778		1.54442	0.627069
Ca21chrR_C_albicans_SC5314	958491	960632	+	orf19.518		2.82388	3.20809	1.13606	0.184037	4.3601	2.77876	0.637316	-0.649919		1.54401	0.626685
Ca21chr5_C_albicans_SC5314	944280	945521	+	orf19.3910		0.878278	2.3332	2.65656	1.40956	1.35597	1.59429	1.17575	0.233585		1.5439	0.626577
Ca21chr3_C_albicans_SC5314	1101414	1102832	-	orf19.5987		1.63719	3.83932	2.34507	1.22963	2.52735	4.18213	1.65475	0.72661		1.54372	0.62641
Ca21chr1_C_albicans_SC5314	2135018	2136601	-	orf19.4835		2.9226	2.55043	0.872655	-0.196516	4.50956	1.67108	0.370564	-1.4322		1.54299	0.625731
Ca21chr7_C_albicans_SC5314	135510	136031	+	orf19.7046	MET28	11.1774	6.34296	0.567482	-0.817353	17.244	5.87974	0.340973	-1.55227		1.54276	0.625511
Ca21chr2_C_albicans_SC5314	174599	175780	+	orf19.2017		2.9099	3.76669	1.29444	0.372331	4.48656	2.89798	0.645926	-0.630559		1.54183	0.624641
Ca21chr4_C_albicans_SC5314	409049	410482	+	orf19.4589		0.988433	3.10158	3.13788	1.64979	1.52178	2.81602	1.85048	0.8879		1.53958	0.622541
Ca21chr6_C_albicans_SC5314	653968	655101	-	orf19.5596		1.05598	2.8944	2.74096	1.45468	1.62574	2.99783	1.84398	0.882825		1.53955	0.622512
Ca21chr7_C_albicans_SC5314	842364	842978	+	orf19.7202		1.96739	4.49999	2.28729	1.19364	3.02861	5.10682	1.68619	0.75377		1.5394	0.622369
Ca21chr4_C_albicans_SC5314	314590	315396	+	orf19.4633		3.20748	3.95505	1.23307	0.302259	4.93509	2.35301	0.476793	-1.06857		1.53862	0.621639
Ca21chr4_C_albicans_SC5314	1186649	1187977	-	orf19.1800		1.2417	2.55743	2.05962	1.04238	1.91043	2.03474	1.06507	0.0909502		1.53856	0.621579
Ca21chr1_C_albicans_SC5314	384806	386296	-	orf19.4536	CYS4	2.8613	3.00516	1.05028	0.0707719	4.40066	2.80771	0.63802	-0.648326		1.53799	0.621048
Ca21chr1_C_albicans_SC5314	1874882	1875646	-	orf19.403	PCL2	2.34177	2.1398	0.913751	-0.130127	3.60131	1.43216	0.397676	-1.33033		1.53786	0.620922
Ca21chr4_C_albicans_SC5314	398208	400106	+	orf19.4591	CAT2	1.03393	2.23084	2.15763	1.10944	1.58998	1.29003	0.811352	-0.3016		1.5378	0.620869
Ca21chr4_C_albicans_SC5314	800828	802162	-	orf19.1300		1.35811	3.93209	2.89527	1.5337	2.08539	3.82149	1.8325	0.873814		1.53551	0.61872
Ca21chr1_C_albicans_SC5314	2915143	2916339	+	orf19.4963		0.943661	2.71587	2.87801	1.52507	1.44853	2.15039	1.48453	0.570009		1.53501	0.618245
Ca21chr1_C_albicans_SC5314	633825	634583	+	orf19.2995		2.03694	5.73501	2.8155	1.49339	3.12617	5.52982	1.76888	0.822838		1.53473	0.617989
Ca21chrR_C_albicans_SC5314	2253226	2254167	+	orf19.7646		1.03231	4.22627	4.09399	2.03351	1.58251	3.18382	2.01188	1.00855		1.53297	0.616331
Ca21chr2_C_albicans_SC5314	9360	11063	-	orf19.1915	MPP10	3.41065	4.12701	1.21003	0.275049	5.22838	5.42307	1.03724	0.0527466		1.53295	0.616315
Ca21chr2_C_albicans_SC5314	545705	546796	+	orf19.5833		2.75033	6.66353	2.42281	1.27668	4.21561	6.50139	1.54222	0.625005		1.53277	0.616138
Ca21chr2_C_albicans_SC5314	1476933	1478435	-	orf19.2281		0.744388	1.94852	2.61761	1.38825	1.13936	1.31131	1.15092	0.202784		1.5306	0.614094
Ca21chr4_C_albicans_SC5314	1400855	1401538	-	orf19.2907	PGA42	0.88248	2.25948	2.56038	1.35636	1.35044	1.77254	1.31257	0.392391		1.53028	0.613794
Ca21chr7_C_albicans_SC5314	820514	821224	+	orf19.5508		0.604149	2.1022	3.47961	1.79893	0.924455	1.19011	1.28736	0.364418		1.53018	0.613699
Ca21chr1_C_albicans_SC5314	3014085	3016001	+	orf19.5009		1.8665	2.50175	1.34034	0.422599	2.8559	1.96337	0.687477	-0.540617		1.53008	0.613608
Ca21chr6_C_albicans_SC5314	201705	204200	-	orf19.107		1.2407	2.36946	1.90978	0.933406	1.89794	1.0609	0.558975	-0.839146		1.52974	0.613282
Ca21chr2_C_albicans_SC5314	27586	28398	+	orf19.2112		5.47434	3.13394	0.572479	-0.804705	8.37328	3.31376	0.395754	-1.33732		1.52955	0.613109
Ca21chr7_C_albicans_SC5314	635283	636587	-	orf19.5168		2.00488	3.26645	1.62926	0.704213	3.06357	2.87642	0.938911	-0.0909394		1.52806	0.611701
Ca21chr1_C_albicans_SC5314	536985	537284	+	orf19.2943.5		0.702181	1.94852	2.77495	1.47246	1.07274	2.03467	1.8967	0.923495		1.52773	0.611385
Ca21chr4_C_albicans_SC5314	630681	633200	-	orf19.2688	NAN1	3.18236	3.27048	1.02769	0.0394044	4.85943	1.92903	0.396966	-1.33291		1.52699	0.61069
Ca21chr7_C_albicans_SC5314	860197	861258	+	orf19.7190	OGG1	6.65649	3.91723	0.588484	-0.764926	10.1601	3.84925	0.378858	-1.40027		1.52635	0.610089
Ca21chrR_C_albicans_SC5314	2100350	2100712	-	orf19.7557	FGR46	20.9361	26.9186	1.28575	0.362609	31.9485	20.7028	0.648004	-0.625926		1.526	0.609755
Ca21chr3_C_albicans_SC5314	34558	36054	-	orf19.5442		1.66161	4.48576	2.69964	1.43277	2.53547	3.70608	1.4617	0.547643		1.52591	0.609666
Ca21chr7_C_albicans_SC5314	612167	613720	-	orf19.5178	ERG5	4.05801	2.51689	0.620227	-0.689131	6.18674	1.73812	0.280942	-1.83165		1.52458	0.608409
Ca21chr3_C_albicans_SC5314	1099112	1099723	-	orf19.5985		3.26275	9.50659	2.91367	1.54284	4.97366	8.13291	1.6352	0.709464		1.52437	0.608218
Ca21chr7_C_albicans_SC5314	893214	893852	-	orf19.7160		2.82866	6.12042	2.16372	1.11351	4.31009	6.29129	1.45966	0.545636		1.52372	0.6076
Ca21chr3_C_albicans_SC5314	1154529	1156316	-	orf19.6003		1.57008	2.66926	1.70008	0.765606	2.39072	1.49644	0.625935	-0.675915		1.52268	0.606614
Ca21chr1_C_albicans_SC5314	1340369	1340722	+	orf19.6280		0.502278	3.61552	7.19824	2.84764	0.764586	0.805948	1.0541	0.0760084		1.52224	0.606193
Ca21chr6_C_albicans_SC5314	107404	107763	+	orf19.4200		1.15566	2.31759	2.00543	1.00391	1.75749	1.30007	0.739734	-0.434922		1.52076	0.604797
Ca21chr4_C_albicans_SC5314	253048	254883	+	orf19.4662	RLM1	6.56547	2.98914	0.455282	-1.13517	9.98273	2.36719	0.237129	-2.07626		1.52049	0.604536
Ca21chr7_C_albicans_SC5314	81174	81905	-	orf19.7069		2.6014	3.69179	1.41915	0.505029	3.95332	3.38614	0.856532	-0.223421		1.51969	0.603774
Ca21chr4_C_albicans_SC5314	1132241	1134550	-	orf19.6862		1.16618	2.62362	2.24975	1.16977	1.77215	1.96843	1.11075	0.151539		1.51962	0.603711
Ca21chr2_C_albicans_SC5314	947031	948230	+	orf19.4499	RIM2	2.50469	3.58338	1.43067	0.516692	3.80588	2.44525	0.642492	-0.63825		1.5195	0.603598
Ca21chr1_C_albicans_SC5314	1432024	1432983	+	orf19.6242	CYK3	2.06411	3.68979	1.7876	0.83802	3.13375	4.1719	1.33128	0.412816		1.51821	0.602372
Ca21chr3_C_albicans_SC5314	1492166	1493062	+	orf19.7442		0.905894	4.2689	4.71236	2.23645	1.37473	3.23637	2.35419	1.23523		1.51754	0.601731
Ca21chr1_C_albicans_SC5314	2383556	2384713	-	orf19.2344	ASR1	0.91643	10.0053	10.9177	3.4486	1.39052	5.36478	3.85811	1.94789		1.51732	0.601529
Ca21chr2_C_albicans_SC5314	1106693	1107811	+	orf19.3569		1.59759	3.16677	1.98223	0.987121	2.42392	2.30731	0.951892	-0.0711295		1.51724	0.601448
Ca21chr2_C_albicans_SC5314	749879	751801	+	orf19.866	RAD32	7.1947	3.41548	0.474721	-1.07485	10.9093	2.40384	0.220348	-2.18214		1.51629	0.600548
Ca21chrR_C_albicans_SC5314	2127071	2127916	+	orf19.7568		0.807806	2.38895	2.95733	1.5643	1.22486	1.17912	0.962661	-0.0548997		1.51628	0.600532
Ca21chr1_C_albicans_SC5314	2603198	2604226	+	orf19.5278		0.751951	2.68584	3.57183	1.83666	1.13999	2.24914	1.97295	0.980355		1.51604	0.600309
Ca21chrR_C_albicans_SC5314	164523	165788	+	orf19.7463		1.02441	2.43218	2.37423	1.24746	1.55133	1.32984	0.85722	-0.222263		1.51437	0.598718
Ca21chr1_C_albicans_SC5314	2267445	2268407	-	orf19.4897	SFH5	1.25987	3.02	2.39707	1.26127	1.90781	2.12796	1.1154	0.157556		1.51429	0.59864
Ca21chr2_C_albicans_SC5314	875646	876503	+	orf19.805		5.20798	9.89037	1.89908	0.925299	7.88523	7.79068	0.988009	-0.0174036		1.51407	0.598428
Ca21chrR_C_albicans_SC5314	901304	902746	-	orf19.481	GCD1	2.75278	3.97946	1.44562	0.531685	4.16765	3.97827	0.95456	-0.0670917		1.51398	0.598346
Ca21chr2_C_albicans_SC5314	2129404	2129898	-	orf19.1745		0.729015	2.20884	3.0299	1.59927	1.103	1.88958	1.71312	0.776629		1.513	0.597415
Ca21chr3_C_albicans_SC5314	405319	406704	-	orf19.1663	MNT2	1.40384	2.52393	1.79787	0.846291	2.12327	1.75233	0.825298	-0.277013		1.51247	0.596907
Ca21chr2_C_albicans_SC5314	270261	270695	+	orf19.1456		3.25786	5.38311	1.65234	0.724515	4.92643	5.87826	1.19321	0.254847		1.51216	0.596615
Ca21chr4_C_albicans_SC5314	816489	817412	-	orf19.5039	RRP42	2.11686	3.48537	1.64648	0.719388	3.20004	3.08366	0.963632	-0.0534457		1.51169	0.596162
Ca21chrR_C_albicans_SC5314	932645	934501	+	orf19.501		2.99635	3.40885	1.13767	0.186081	4.52782	2.39354	0.52863	-0.919669		1.51111	0.595611
Ca21chr2_C_albicans_SC5314	1272714	1274900	-	orf19.5487	CDC46	1.96546	3.54584	1.80408	0.851262	2.96911	2.80195	0.9437	-0.0836004		1.51065	0.595168
Ca21chr1_C_albicans_SC5314	2789572	2790057	+	orf19.6342		2.40058	6.27543	2.61413	1.38633	3.62607	5.90279	1.62787	0.70299		1.5105	0.595026
Ca21chr3_C_albicans_SC5314	206589	206897	+	orf19.2505		1.25733	2.18259	1.7359	0.795683	1.89864	1.19778	0.630862	-0.664603		1.51006	0.594607
Ca21chr3_C_albicans_SC5314	1380646	1385538	+	orf19.7389	REV3	0.929091	3.21314	3.45837	1.79009	1.40224	2.85878	2.03873	1.02767		1.50925	0.593836
Ca21chr2_C_albicans_SC5314	1356640	1357449	+	orf19.81		1.20634	5.08686	4.21678	2.07614	1.81896	3.58692	1.97196	0.979634		1.50783	0.592478
Ca21chr1_C_albicans_SC5314	823623	824693	+	orf19.4463		0.624327	1.96491	3.14724	1.65409	0.941338	1.71139	1.81804	0.862385		1.50776	0.592411
Ca21chr3_C_albicans_SC5314	1416117	1416935	-	orf19.7413	MMS21	1.21824	4.45443	3.65645	1.87044	1.83624	1.75537	0.955957	-0.0649819		1.50729	0.591959
Ca21chrR_C_albicans_SC5314	1235823	1236650	-	orf19.6625		1.64895	2.96636	1.79894	0.847144	2.48411	2.65495	1.06877	0.095952		1.50648	0.591179
Ca21chr1_C_albicans_SC5314	1922856	1923920	+	orf19.4742		0.650979	1.94852	2.99321	1.58169	0.980468	1.43344	1.46199	0.547938		1.50614	0.59086
Ca21chr7_C_albicans_SC5314	629811	632726	+	orf19.5170	ENA21	5.09584	4.67443	0.917304	-0.124528	7.67501	5.45494	0.71074	-0.492607		1.50613	0.590849
Ca21chrR_C_albicans_SC5314	1390665	1391147	+	orf19.715		1.27862	3.14916	2.46293	1.30038	1.92576	2.16481	1.12413	0.168808		1.50612	0.590841
Ca21chr1_C_albicans_SC5314	679856	680281	+	orf19.3016		2.69457	7.13845	2.64919	1.40555	4.05792	4.12724	1.01708	0.0244379		1.50596	0.590682
Ca21chr4_C_albicans_SC5314	639770	640798	+	orf19.2685	PGA54	8.40436	12.6824	1.50903	0.593619	12.6537	10.6587	0.842338	-0.247528		1.5056	0.590343
Ca21chr5_C_albicans_SC5314	623550	625994	+	orf19.4301		2.23415	2.52414	1.1298	0.176066	3.36357	1.96033	0.582811	-0.7789		1.50553	0.590268
Ca21chrR_C_albicans_SC5314	189245	189640	+	orf19.3275		4.16446	12.8997	3.09756	1.63113	6.26843	9.95818	1.58863	0.667779		1.50522	0.589975
Ca21chr1_C_albicans_SC5314	2764811	2766364	+	orf19.6355		2.62168	3.18563	1.21511	0.281088	3.94508	2.88824	0.732112	-0.449863		1.50479	0.589563
Ca21chrR_C_albicans_SC5314	2201728	2202102	+	orf19.7609	PGA11	0.946808	1.94852	2.05799	1.04123	1.42344	1.45411	1.02155	0.0307563		1.50341	0.588236
Ca21chr1_C_albicans_SC5314	1425396	1427717	+	orf19.6244		1.06623	2.78971	2.61642	1.38759	1.60238	1.84529	1.15159	0.20363		1.50285	0.587697
Ca21chr3_C_albicans_SC5314	365359	366561	+	orf19.1675		2.39731	5.21658	2.17601	1.12169	3.6021	6.34839	1.76241	0.817552		1.50256	0.587421
Ca21chr7_C_albicans_SC5314	214925	218578	-	orf19.7011		1.93885	2.33897	1.20637	0.270669	2.91318	1.2071	0.414359	-1.27105		1.50253	0.587392
Ca21chr1_C_albicans_SC5314	1929099	1930727	-	orf19.4746	JIP5	1.911	2.47275	1.29395	0.371787	2.87025	2.5535	0.889645	-0.168699		1.50196	0.586849
Ca21chr4_C_albicans_SC5314	923142	925262	+	orf19.1415	FRE10	1.08795	2.34006	2.15088	1.10493	1.63364	1.11245	0.680963	-0.554353		1.50157	0.586471
Ca21chr1_C_albicans_SC5314	758360	758599	+	orf19.3064.1		2.45465	6.48962	2.64381	1.40262	3.68572	4.53396	1.23014	0.298823		1.50153	0.586431
Ca21chrR_C_albicans_SC5314	417074	417644	+	orf19.2583.1		0.617714	1.94852	3.1544	1.65737	0.927113	0.846586	0.913142	-0.131089		1.50088	0.585806
Ca21chr3_C_albicans_SC5314	358213	359142	-	orf19.1679		0.608248	2.46449	4.05177	2.01855	0.912842	1.74135	1.90761	0.931767		1.50077	0.585704
Ca21chr1_C_albicans_SC5314	1440150	1440860	+	orf19.6237	RAC1	2.80073	7.49767	2.67704	1.42064	4.20302	7.49048	1.78217	0.833632		1.50069	0.585622
Ca21chr1_C_albicans_SC5314	2161492	2163231	+	orf19.4853	HCM1	1.95308	2.04936	1.0493	0.0694228	2.92952	2.13916	0.730209	-0.453618		1.49995	0.584915
Ca21chr1_C_albicans_SC5314	1497979	1499055	-	orf19.6202	RBT4	1.44428	3.74311	2.59167	1.37388	2.16627	10.3363	4.77147	2.25443		1.49989	0.584861
Ca21chr1_C_albicans_SC5314	1191631	1192122	+	orf19.2480.1	AUT7	0.869524	4.27007	4.91081	2.29596	1.30412	7.29453	5.59343	2.48373		1.49981	0.584784
Ca21chrR_C_albicans_SC5314	1020933	1021337	+	orf19.1735		0.860338	2.40671	2.7974	1.48409	1.28966	1.94687	1.5096	0.594165		1.49901	0.584015
Ca21chrR_C_albicans_SC5314	734584	736089	+	orf19.2397		0.986868	2.38224	2.41394	1.27139	1.47834	1.49503	1.01129	0.0161961		1.49801	0.583052
Ca21chr3_C_albicans_SC5314	1393822	1395621	-	orf19.7394	GDA1	2.39552	3.70965	1.54858	0.630944	3.58826	4.45418	1.24132	0.311876		1.4979	0.582943
Ca21chr2_C_albicans_SC5314	950406	951458	-	orf19.4496		2.59638	5.09541	1.96251	0.972698	3.88815	5.21778	1.34197	0.42435		1.49753	0.582585
Ca21chrR_C_albicans_SC5314	2219901	2221751	+	orf19.7619		1.32764	3.99393	3.00829	1.58894	1.98793	3.15333	1.58624	0.665612		1.49734	0.582398
Ca21chr1_C_albicans_SC5314	1637927	1639135	-	orf19.2788		1.06609	2.34854	2.20294	1.13943	1.59539	2.4744	1.55097	0.633166		1.49648	0.581578
Ca21chr6_C_albicans_SC5314	426543	429683	-	orf19.3501		2.03695	3.13314	1.53816	0.621202	3.04742	2.17387	0.713349	-0.487319		1.49607	0.58118
Ca21chr1_C_albicans_SC5314	518222	519223	-	orf19.2933		1.62074	12.9116	7.9665	2.99395	2.42393	7.21567	2.97685	1.57379		1.49557	0.580696
Ca21chrR_C_albicans_SC5314	1592214	1594109	+	orf19.6137		1.50895	2.90992	1.92844	0.947431	2.25633	1.86176	0.825129	-0.277309		1.49529	0.580429
Ca21chr3_C_albicans_SC5314	167946	168443	-	orf19.6156		3.35627	4.92422	1.46717	0.553037	5.01815	5.13231	1.02275	0.0324514		1.49516	0.580298
Ca21chrR_C_albicans_SC5314	948365	951493	-	orf19.512		2.84667	2.50043	0.87837	-0.187099	4.25372	2.03858	0.479248	-1.06116		1.49428	0.579448
Ca21chr1_C_albicans_SC5314	1823851	1825434	+	orf19.5110	OPY2	1.87363	3.54992	1.89468	0.921952	2.79963	3.33806	1.19232	0.253772		1.49423	0.579403
Ca21chr1_C_albicans_SC5314	1101288	1102445	-	orf19.445		3.1947	3.94419	1.2346	0.304049	4.77267	3.10753	0.65111	-0.619027		1.49393	0.579116
Ca21chr6_C_albicans_SC5314	186586	188928	-	orf19.96	TOP1	1.7925	2.29962	1.28291	0.359418	2.67748	1.52496	0.569553	-0.812099		1.49371	0.578899
Ca21chr2_C_albicans_SC5314	2205984	2208734	-	orf19.5356		2.71267	3.64762	1.34466	0.427245	4.05168	2.48586	0.613537	-0.704777		1.49362	0.57881
Ca21chr1_C_albicans_SC5314	2102705	2104288	+	orf19.4818		2.7757	6.5287	2.35209	1.23395	4.14459	6.59484	1.59119	0.670108		1.49317	0.57838
Ca21chr3_C_albicans_SC5314	660966	662501	+	orf19.308		1.4944	2.65557	1.77701	0.829454	2.22871	1.74607	0.783447	-0.352093		1.49137	0.576641
Ca21chr4_C_albicans_SC5314	1077642	1078892	-	orf19.3774	PPG1	1.57273	4.58603	2.91596	1.54397	2.34476	4.22959	1.80385	0.85108		1.49088	0.576164
Ca21chr1_C_albicans_SC5314	1710213	1711466	+	orf19.5057		0.669437	3.15992	4.72027	2.23887	0.99803	2.42732	2.43211	1.28221		1.49085	0.576135
Ca21chr3_C_albicans_SC5314	445676	446659	+	orf19.1643		4.18276	13.6674	3.26755	1.70821	6.22828	10.1792	1.63436	0.708724		1.48904	0.574381
Ca21chrR_C_albicans_SC5314	1587228	1588439	+	orf19.6139	FRE7	1.28991	1.94852	1.51058	0.595102	1.92058	0.964854	0.502376	-0.993161		1.48892	0.574269
Ca21chr1_C_albicans_SC5314	549551	550630	-	orf19.2951	HOM6	3.55924	3.46543	0.973645	-0.0385327	5.29785	2.3388	0.441462	-1.17964		1.48848	0.573838
Ca21chr2_C_albicans_SC5314	1587694	1588800	+	orf19.2204		1.30701	4.29872	3.28896	1.71763	1.94483	3.54182	1.82115	0.864849		1.48799	0.573367
Ca21chr2_C_albicans_SC5314	720723	721982	+	orf19.875		1.1386	2.77497	2.43717	1.28521	1.69419	2.8216	1.66546	0.735918		1.48795	0.573329
Ca21chr5_C_albicans_SC5314	629763	630575	-	orf19.4306		2.37592	4.30737	1.81293	0.85832	3.53102	3.52019	0.996932	-0.00443279		1.48617	0.571596
Ca21chrR_C_albicans_SC5314	786517	787491	+	orf19.4398		1.4006	3.53294	2.52244	1.33482	2.08069	2.60635	1.25264	0.32497		1.48556	0.571012
Ca21chr2_C_albicans_SC5314	256733	257299	+	orf19.1448	APT1	2.73058	3.35999	1.2305	0.299246	4.05602	2.86747	0.706967	-0.500285		1.4854	0.570855
Ca21chr1_C_albicans_SC5314	3113806	3114951	+	orf19.7219	FTR1	3.19352	3.80003	1.18992	0.250863	4.7424	4.57988	0.965731	-0.0503074		1.48501	0.570469
Ca21chr1_C_albicans_SC5314	1660272	1662500	+	orf19.2778		0.905588	2.69014	2.9706	1.57075	1.34412	1.94308	1.44561	0.531682		1.48425	0.569737
Ca21chr1_C_albicans_SC5314	2438200	2440317	+	orf19.2309	PET127	1.14501	2.60385	2.27408	1.18528	1.69933	3.31101	1.94842	0.962307		1.48411	0.5696
Ca21chr7_C_albicans_SC5314	737848	738804	-	orf19.1341	PRR2	1.42067	3.89907	2.74453	1.45656	2.10841	2.13495	1.01259	0.0180493		1.48409	0.569582
Ca21chr1_C_albicans_SC5314	1380462	1381178	+	orf19.6264		2.5177	6.54223	2.59849	1.37767	3.73512	6.27251	1.67933	0.747889		1.48354	0.569046
Ca21chr1_C_albicans_SC5314	2445609	2446145	+	orf19.2306		3.29854	5.54745	1.68179	0.749997	4.89312	3.89418	0.795847	-0.329437		1.48342	0.568926
Ca21chr2_C_albicans_SC5314	1485748	1486119	-	orf19.2287	RPA12	6.00568	9.32242	1.55227	0.634377	8.90701	8.87397	0.99629	-0.00536185		1.4831	0.568615
Ca21chrR_C_albicans_SC5314	2098932	2099576	-	orf19.7556		1.04823	5.80016	5.53328	2.46813	1.55431	3.4579	2.22473	1.15363		1.48279	0.568311
Ca21chr1_C_albicans_SC5314	2163561	2164013	-	orf19.4855	BUD31	1.90799	3.05641	1.6019	0.679785	2.82897	1.90892	0.674777	-0.567517		1.4827	0.568224
Ca21chr7_C_albicans_SC5314	904235	907312	-	orf19.7153		2.53131	3.41259	1.34816	0.430988	3.75204	2.87154	0.765328	-0.38585		1.48225	0.567793
Ca21chr3_C_albicans_SC5314	577760	578515	+	orf19.259		1.39241	3.51249	2.5226	1.33491	2.06355	1.5476	0.749969	-0.415097		1.482	0.567548
Ca21chr1_C_albicans_SC5314	697600	699468	-	orf19.3034	RLI1	7.5694	5.15814	0.681447	-0.553326	11.2175	6.90551	0.6156	-0.699934		1.48196	0.567504
Ca21chr7_C_albicans_SC5314	571910	573118	-	orf19.3695		2.63155	3.97284	1.50969	0.594257	3.89798	3.18631	0.817427	-0.290838		1.48125	0.566811
Ca21chr5_C_albicans_SC5314	777343	778356	-	orf19.2637		4.12285	5.20117	1.26155	0.335197	6.10639	8.32009	1.36252	0.446281		1.48111	0.566679
Ca21chr1_C_albicans_SC5314	2412665	2414218	+	orf19.2325		1.68181	3.26342	1.94042	0.956373	2.49001	3.63617	1.4603	0.546269		1.48056	0.56614
Ca21chr3_C_albicans_SC5314	511399	512532	+	orf19.1610		0.971307	2.23228	2.29822	1.20052	1.43793	1.31999	0.917982	-0.123462		1.4804	0.565991
Ca21chr5_C_albicans_SC5314	889368	889682	-	orf19.3209	FGR42	0.516675	1.94852	3.77126	1.91505	0.764875	1.49414	1.95345	0.966021		1.48038	0.565969
Ca21chr5_C_albicans_SC5314	1059086	1059844	+	orf19.3971		1.13244	3.16698	2.79659	1.48367	1.67558	1.83488	1.09507	0.131029		1.47961	0.565219
Ca21chr1_C_albicans_SC5314	3099412	3104868	+	orf19.7215		2.70619	4.60416	1.70134	0.766674	4.00385	3.86984	0.966531	-0.0491121		1.47952	0.565124
Ca21chr3_C_albicans_SC5314	883131	884207	+	orf19.5867	WSC1	2.64676	5.63005	2.12715	1.08892	3.91558	4.60163	1.17521	0.232919		1.47938	0.564996
Ca21chrR_C_albicans_SC5314	647412	649544	-	orf19.2842	GZF3	2.6902	4.09444	1.52198	0.605952	3.97873	2.93917	0.73872	-0.436901		1.47897	0.564592
Ca21chr1_C_albicans_SC5314	1294913	1296667	+	orf19.2663		1.11509	2.76281	2.47765	1.30897	1.64915	2.95409	1.79128	0.840988		1.47894	0.564562
Ca21chr5_C_albicans_SC5314	211610	211966	-	orf19.1976	TRX2	1.13295	2.81331	2.48318	1.31219	1.67451	3.30493	1.97367	0.980883		1.47801	0.563655
Ca21chr4_C_albicans_SC5314	592522	594915	+	orf19.2711		1.81643	2.62191	1.44344	0.529511	2.68433	2.30721	0.859513	-0.218409		1.4778	0.563455
Ca21chrR_C_albicans_SC5314	1563333	1564181	+	orf19.732		2.41425	3.83269	1.58753	0.666783	3.56747	6.78983	1.90326	0.928473		1.47767	0.563325
Ca21chr2_C_albicans_SC5314	1044839	1045705	-	orf19.3535		2.81531	5.40905	1.9213	0.942081	4.1582	6.01837	1.44735	0.533414		1.47699	0.562665
Ca21chr2_C_albicans_SC5314	19691	21205	+	orf19.2119	NDT80	6.1199	2.63706	0.4309	-1.21458	9.03797	1.45693	0.161201	-2.63307		1.47682	0.562491
Ca21chr5_C_albicans_SC5314	358670	359455	-	orf19.6296	VPS22	1.29057	3.68108	2.8523	1.51213	1.90496	2.18951	1.14937	0.200847		1.47607	0.561759
Ca21chr2_C_albicans_SC5314	2188145	2189791	+	orf19.5340		9.38491	4.93995	0.526372	-0.925846	13.8443	5.50879	0.397911	-1.32948		1.47516	0.560875
Ca21chr7_C_albicans_SC5314	836280	837017	+	orf19.5502		1.51092	5.57852	3.69213	1.88445	2.22859	3.57389	1.60365	0.681363		1.47499	0.560701
Ca21chr5_C_albicans_SC5314	910882	911547	-	orf19.1281		1.71303	5.99498	3.49963	1.8072	2.52635	5.13139	2.03115	1.02229		1.47478	0.560502
Ca21chrR_C_albicans_SC5314	2272930	2273334	-	orf19.7664		6.56816	6.75228	1.02803	0.0398872	9.68406	4.81995	0.49772	-1.00659		1.4744	0.560124
Ca21chr2_C_albicans_SC5314	1095735	1097237	-	orf19.3563		1.82653	4.49508	2.461	1.29924	2.69253	3.38675	1.25783	0.330941		1.47413	0.55986
Ca21chrR_C_albicans_SC5314	1198889	1200535	-	orf19.6653	MTG2	1.56695	2.56172	1.63485	0.709154	2.30987	1.40814	0.609618	-0.714023		1.47412	0.559856
Ca21chr3_C_albicans_SC5314	1073190	1074422	+	orf19.5967	FGR44	2.90971	5.06424	1.74047	0.799473	4.28686	4.07726	0.951107	-0.0723211		1.4733	0.559048
Ca21chr3_C_albicans_SC5314	442964	445489	+	orf19.1646		2.03796	4.97508	2.44121	1.2876	3.00192	5.20675	1.73447	0.794497		1.47301	0.558764
Ca21chr1_C_albicans_SC5314	607210	607584	-	orf19.2978		1.70022	6.29881	3.70469	1.88935	2.50383	4.22777	1.68852	0.755761		1.47265	0.55841
Ca21chr2_C_albicans_SC5314	1604375	1605715	+	orf19.2193	PRS5	3.03428	4.10352	1.35238	0.435505	4.46708	2.92907	0.655702	-0.608887		1.4722	0.557976
Ca21chr1_C_albicans_SC5314	1197046	1198188	-	orf19.2478		4.56668	3.45341	0.756219	-0.403124	6.72298	1.87891	0.279476	-1.8392		1.47218	0.557954
Ca21chr2_C_albicans_SC5314	622218	622886	-	orf19.5789	ADE8	4.52201	3.25239	0.719236	-0.475463	6.65671	3.30025	0.495778	-1.01223		1.47207	0.557846
Ca21chr1_C_albicans_SC5314	2434657	2435635	+	orf19.2310		6.20812	2.6817	0.431967	-1.21101	9.13301	1.63626	0.179159	-2.48069		1.47114	0.556936
Ca21chr5_C_albicans_SC5314	566673	568047	-	orf19.4266	SPR28	1.12921	2.71431	2.40372	1.26527	1.66085	1.97814	1.19104	0.25222		1.47081	0.55661
Ca21chrR_C_albicans_SC5314	105871	107460	+	orf19.7490		1.02415	2.38138	2.32522	1.21737	1.50604	2.08977	1.38759	0.472584		1.47052	0.556331
Ca21chr7_C_albicans_SC5314	639227	640747	-	orf19.5166	DBF4	3.18781	5.75453	1.80517	0.852132	4.68643	4.35166	0.928565	-0.106925		1.47011	0.555922
Ca21chr7_C_albicans_SC5314	736088	737569	-	orf19.1342	SHM1	3.42336	4.247	1.2406	0.311032	5.02774	3.57673	0.711399	-0.491269		1.46866	0.554497
Ca21chr7_C_albicans_SC5314	189687	189995	+	orf19.7024		2.39561	3.75153	1.566	0.647087	3.51661	3.52746	1.00308	0.00444241		1.46794	0.553795
Ca21chrR_C_albicans_SC5314	780330	782039	+	orf19.4394		0.633358	2.20847	3.48692	1.80195	0.929715	1.31515	1.41457	0.500365		1.46791	0.553767
Ca21chrR_C_albicans_SC5314	719192	721531	-	orf19.2404		1.40719	2.89403	2.0566	1.04026	2.06499	2.26991	1.09923	0.136496		1.46745	0.553314
Ca21chr2_C_albicans_SC5314	1168547	1169839	-	orf19.6883		5.01306	5.89532	1.17599	0.233877	7.3554	4.4502	0.605024	-0.724935		1.46725	0.553112
Ca21chrR_C_albicans_SC5314	417585	417839	-	orf19.2583.2		1.13902	1.94852	1.71069	0.774577	1.67089	1.15843	0.693298	-0.528452		1.46695	0.552819
Ca21chr4_C_albicans_SC5314	35436	35975	+	orf19.5649		3.3566	5.53465	1.64889	0.721494	4.92394	5.95596	1.20959	0.274519		1.46695	0.552815
Ca21chr1_C_albicans_SC5314	263488	264681	-	orf19.3324	TIF	12.042	6.23101	0.517438	-0.950543	17.6647	6.38437	0.361419	-1.46825		1.46692	0.552791
Ca21chr3_C_albicans_SC5314	1323800	1324795	+	orf19.7370		1.90209	3.01579	1.58551	0.664949	2.79	2.84665	1.02031	0.0290014		1.4668	0.552675
Ca21chrR_C_albicans_SC5314	1205251	1207530	+	orf19.6648	SDA1	2.50235	3.00357	1.2003	0.263393	3.67009	2.18702	0.595905	-0.746846		1.46665	0.552528
Ca21chr4_C_albicans_SC5314	168468	169394	+	orf19.4701		0.666088	2.33149	3.50027	1.80747	0.97536	1.59666	1.63699	0.711049		1.46431	0.550222
Ca21chr3_C_albicans_SC5314	1298893	1300311	+	orf19.7361		1.34389	3.05744	2.27506	1.1859	1.96627	2.11911	1.07773	0.107998		1.46311	0.549042
Ca21chr1_C_albicans_SC5314	2249543	2252473	-	orf19.4890	CLA4	1.6834	3.46344	2.0574	1.04082	2.46269	3.2666	1.32643	0.407551		1.46292	0.548856
Ca21chr2_C_albicans_SC5314	2114501	2116780	+	orf19.1753	PUS7	1.83676	3.07282	1.67296	0.742399	2.68696	2.28443	0.850193	-0.234137		1.46288	0.548807
Ca21chr4_C_albicans_SC5314	548009	549178	-	orf19.2735	SEN2	14.3151	12.3695	0.864085	-0.210755	20.9402	15.7868	0.753899	-0.407556		1.4628	0.548731
Ca21chr7_C_albicans_SC5314	853153	854634	+	orf19.7196		2.40117	11.2806	4.69797	2.23204	3.51223	10.2695	2.92393	1.54791		1.46272	0.548652
Ca21chr2_C_albicans_SC5314	1323221	1324126	-	orf19.28		1.33534	3.56116	2.66686	1.41514	1.95276	3.23872	1.65853	0.729904		1.46237	0.548312
Ca21chrR_C_albicans_SC5314	43351	44739	-	orf19.7517	CHT1	2.45602	2.51847	1.02543	0.0362237	3.59144	2.05994	0.573571	-0.801956		1.4623	0.548237
Ca21chr1_C_albicans_SC5314	490289	492214	-	orf19.3693	PGA5	0.936194	2.28963	2.44568	1.29024	1.36895	1.82685	1.33449	0.416284		1.46225	0.548191
Ca21chrR_C_albicans_SC5314	186242	189010	-	orf19.3276	PWP2	2.11291	5.1226	2.42443	1.27765	3.088	3.97315	1.28664	0.363611		1.46149	0.547443
Ca21chr1_C_albicans_SC5314	2448714	2449415	+	orf19.2303	FGR16	1.81637	3.04091	1.67417	0.743445	2.6544	3.5849	1.35055	0.433544		1.46138	0.547331
Ca21chr7_C_albicans_SC5314	517537	518040	+	orf19.6474		1.45691	3.48254	2.39036	1.25723	2.12843	2.18819	1.02808	0.0399521		1.46092	0.54688
Ca21chr6_C_albicans_SC5314	475750	478131	-	orf19.3470		1.71821	3.2669	1.90134	0.927015	2.51008	2.02737	0.80769	-0.308126		1.46087	0.546828
Ca21chr3_C_albicans_SC5314	1378422	1380059	-	orf19.7388	PBS2	4.75461	5.81698	1.22344	0.290943	6.94072	6.67704	0.962009	-0.0558775		1.45979	0.545758
Ca21chr2_C_albicans_SC5314	1872707	1875991	-	orf19.4076	MET10	0.828514	1.97937	2.38906	1.25644	1.20933	1.02006	0.843494	-0.24555		1.45963	0.545604
Ca21chr2_C_albicans_SC5314	1392837	1393616	-	orf19.2231		2.37212	6.18823	2.60873	1.38335	3.46217	6.39198	1.84623	0.884586		1.45953	0.545501
Ca21chr5_C_albicans_SC5314	882434	883072	-	orf19.3210		1.43126	3.17932	2.22135	1.15144	2.08761	2.43	1.16401	0.219108		1.45858	0.544567
Ca21chr7_C_albicans_SC5314	212898	214127	+	orf19.7013		3.78159	2.47964	0.655713	-0.608863	5.51249	1.44507	0.262145	-1.93156		1.45772	0.54371
Ca21chr3_C_albicans_SC5314	885307	886870	+	orf19.5869		1.7501	5.00655	2.86072	1.51638	2.55066	5.18099	2.03124	1.02236		1.45744	0.543433
Ca21chr4_C_albicans_SC5314	1497965	1498915	+	orf19.3138	NOP1	13.6027	8.34991	0.61384	-0.704066	19.8247	9.1568	0.461888	-1.11438		1.4574	0.543401
Ca21chrR_C_albicans_SC5314	787653	789011	+	orf19.4399	NCS2	2.43187	3.89847	1.60307	0.680841	3.54404	2.66551	0.752111	-0.410983		1.45733	0.543329
Ca21chr7_C_albicans_SC5314	88681	91080	-	orf19.7064	GLN4	2.16258	2.66246	1.23115	0.300005	3.15062	2.13244	0.676831	-0.563133		1.45688	0.542883
Ca21chr3_C_albicans_SC5314	24430	24810	+	orf19.5451		1.7051	3.56886	2.09305	1.06561	2.48385	3.08124	1.24051	0.310934		1.45672	0.542721
Ca21chr4_C_albicans_SC5314	1056086	1056829	-	orf19.3788	SPC34	9.56356	5.20828	0.544596	-0.876741	13.9185	6.36958	0.457635	-1.12773		1.45537	0.541381
Ca21chr2_C_albicans_SC5314	474686	475228	+	orf19.1562		0.847015	1.94852	2.30045	1.20192	1.23265	1.84728	1.49863	0.58364		1.45529	0.541306
Ca21chrR_C_albicans_SC5314	1764569	1765972	-	orf19.6369	RIO2	5.69225	4.09147	0.718779	-0.47638	8.27955	3.44783	0.416427	-1.26386		1.45453	0.540555
Ca21chr7_C_albicans_SC5314	745845	749033	-	orf19.1335		1.87724	2.83904	1.51235	0.596789	2.73037	2.0258	0.741951	-0.430604		1.45446	0.540485
Ca21chr1_C_albicans_SC5314	1767426	1768532	+	orf19.5083	DRG1	4.48054	4.14897	0.925997	-0.11092	6.51564	4.58579	0.703813	-0.506736		1.45421	0.540235
Ca21chr5_C_albicans_SC5314	43421	44635	+	orf19.969		4.92059	3.75418	0.762954	-0.390331	7.15329	4.2253	0.59068	-0.759552		1.45375	0.539776
Ca21chrR_C_albicans_SC5314	789310	790125	+	orf19.4400		2.13607	3.58384	1.67777	0.746547	3.10526	2.70499	0.871099	-0.199092		1.45373	0.539758
Ca21chr7_C_albicans_SC5314	777712	778878	+	orf19.6707		1.15231	2.89604	2.51324	1.32955	1.67299	1.79534	1.07313	0.10183		1.45186	0.537898
Ca21chr4_C_albicans_SC5314	111285	112454	+	orf19.4177	HIS5	1.87205	3.03362	1.62048	0.696421	2.71702	2.30559	0.848573	-0.236889		1.45136	0.537409
Ca21chr3_C_albicans_SC5314	993572	994594	-	orf19.5929		9.44352	2.66157	0.281841	-1.82704	13.7005	1.62617	0.118695	-3.07467		1.45078	0.53683
Ca21chr4_C_albicans_SC5314	1069672	1071231	+	orf19.3778		1.93566	2.39971	1.23974	0.310039	2.80811	2.08912	0.743959	-0.426704		1.45073	0.536776
Ca21chr1_C_albicans_SC5314	2167701	2168519	-	orf19.4857		1.73034	2.56309	1.48126	0.566824	2.50953	1.7003	0.677536	-0.561631		1.45031	0.536361
Ca21chr7_C_albicans_SC5314	483239	483631	+	orf19.6493		0.6791	2.74383	4.04039	2.01449	0.984879	2.10068	2.13293	1.09284		1.45027	0.536322
Ca21chr1_C_albicans_SC5314	607869	610046	-	orf19.2980		1.51422	2.5124	1.6592	0.730491	2.19548	2.03111	0.925131	-0.11227		1.44991	0.535963
Ca21chr6_C_albicans_SC5314	1023473	1025158	-	orf19.2158	NAG3	2.35877	2.07919	0.881472	-0.182014	3.41781	1.26283	0.369484	-1.43642		1.44898	0.535039
Ca21chrR_C_albicans_SC5314	1135448	1136506	-	orf19.1007	KCS1	1.3478	2.53049	1.87751	0.908817	1.95209	2.58546	1.32446	0.405401		1.44836	0.534419
Ca21chr1_C_albicans_SC5314	1297270	1298319	+	orf19.1828	BUD16	1.08308	3.04073	2.80747	1.48927	1.56836	1.70928	1.08985	0.124135		1.44805	0.534114
Ca21chrR_C_albicans_SC5314	511782	512291	+	orf19.3738	PGA22	0.672993	2.6682	3.96468	1.9872	0.974436	1.63456	1.67744	0.746259		1.44791	0.533976
Ca21chrR_C_albicans_SC5314	2074035	2076212	-	orf19.7549	PMT5	1.59428	3.2347	2.02894	1.02073	2.30652	2.48692	1.07821	0.108641		1.44675	0.532815
Ca21chr1_C_albicans_SC5314	803076	804068	-	orf19.1026		1.5681	3.27634	2.08937	1.06307	2.26848	3.01482	1.329	0.410345		1.44664	0.532707
Ca21chr4_C_albicans_SC5314	374323	374601	+	orf19.4600.1		3.1546	13.2261	4.19264	2.06786	4.56304	10.7477	2.35538	1.23596		1.44647	0.53254
Ca21chrR_C_albicans_SC5314	1655397	1656647	+	orf19.6287	AAT21	2.73561	4.02641	1.47185	0.557634	3.95664	2.576	0.651058	-0.619142		1.44635	0.532414
Ca21chr2_C_albicans_SC5314	481408	484236	+	orf19.1566	UTP21	3.01864	2.51695	0.833802	-0.262224	4.36415	1.76002	0.40329	-1.31011		1.44573	0.531801
Ca21chrR_C_albicans_SC5314	1467679	1469568	-	orf19.1847	ARO10	1.53874	4.76144	3.09437	1.62965	2.22353	2.80162	1.25999	0.333409		1.44503	0.531102
Ca21chr1_C_albicans_SC5314	2158787	2159971	-	orf19.4851	TFA1	2.14656	4.32821	2.01635	1.01174	3.10184	4.68988	1.51197	0.596426		1.44503	0.531099
Ca21chr3_C_albicans_SC5314	1743533	1745413	-	orf19.6723		1.64256	3.01709	1.83683	0.877215	2.37233	3.0851	1.30045	0.37901		1.44429	0.530362
Ca21chr2_C_albicans_SC5314	1185853	1187214	-	orf19.6893		2.10949	4.05022	1.92	0.941104	3.0462	4.79712	1.57479	0.655157		1.44404	0.530115
Ca21chr5_C_albicans_SC5314	742856	744115	+	orf19.2651	CAM1-1	4.30706	3.01486	0.69998	-0.514614	6.21876	1.62501	0.261307	-1.93618		1.44385	0.529921
Ca21chr1_C_albicans_SC5314	931252	932691	+	orf19.6845		1.1344	2.8395	2.50308	1.3237	1.63775	2.12231	1.29587	0.373921		1.44371	0.529786
Ca21chr2_C_albicans_SC5314	582058	582321	+	orf19.5814.1		1.37506	7.66812	5.57658	2.47938	1.98405	9.91011	4.99489	2.32045		1.44288	0.528954
Ca21chr4_C_albicans_SC5314	951367	953871	-	orf19.3841		0.867553	2.96402	3.41653	1.77253	1.25174	2.60657	2.08236	1.05822		1.44284	0.528907
Ca21chr1_C_albicans_SC5314	202538	203629	-	orf19.3289		2.65319	5.1508	1.94136	0.957069	3.82732	6.27	1.63822	0.712131		1.44254	0.528609
Ca21chr2_C_albicans_SC5314	782312	783436	+	orf19.850		0.838769	1.95372	2.32927	1.21988	1.20932	1.46813	1.21402	0.279788		1.44178	0.527849
Ca21chr7_C_albicans_SC5314	33810	34454	+	orf19.7098		2.20722	3.69129	1.67237	0.741897	3.18028	4.10575	1.291	0.36849		1.44086	0.526927
Ca21chr2_C_albicans_SC5314	1441294	1442382	+	orf19.2260		1.58809	3.55676	2.23965	1.16327	2.28763	4.34832	1.9008	0.926608		1.44049	0.526563
Ca21chr5_C_albicans_SC5314	480271	482298	+	orf19.4222	SST2	1.08088	2.42627	2.24473	1.16654	1.55575	1.26239	0.811436	-0.301451		1.43934	0.525412
Ca21chr5_C_albicans_SC5314	1002133	1003563	+	orf19.3945		1.34877	2.85464	2.11647	1.08166	1.94074	1.47496	0.759998	-0.395933		1.43889	0.524961
Ca21chr4_C_albicans_SC5314	659593	660489	-	orf19.2676		2.15262	4.25803	1.97807	0.984092	3.09739	4.0757	1.31585	0.395992		1.43889	0.524961
Ca21chr1_C_albicans_SC5314	1418596	1421211	+	orf19.6247		1.89291	3.65561	1.93122	0.949509	2.72315	3.32377	1.22056	0.287545		1.43861	0.524671
Ca21chrR_C_albicans_SC5314	1463555	1464400	-	orf19.1850	SIW14	1.43134	4.48735	3.13506	1.64849	2.05717	4.84377	2.35458	1.23547		1.43723	0.523288
Ca21chr4_C_albicans_SC5314	394930	396564	-	orf19.4592	HSX11	0.841331	1.98548	2.35993	1.23874	1.2089	0.90757	0.750739	-0.413616		1.43689	0.522952
Ca21chr3_C_albicans_SC5314	768456	770033	+	orf19.6956	DAL9	0.766635	2.46005	3.20889	1.68207	1.10105	1.80792	1.642	0.715454		1.43621	0.522263
Ca21chr6_C_albicans_SC5314	454319	455539	-	orf19.3459		1.20506	2.72633	2.26241	1.17786	1.72975	1.82765	1.0566	0.0794243		1.43541	0.521465
Ca21chrR_C_albicans_SC5314	430303	431051	-	orf19.2598	VMA4	2.44626	3.98039	1.62714	0.702335	3.51101	2.74762	0.782572	-0.353705		1.43526	0.52131
Ca21chr2_C_albicans_SC5314	836207	837304	+	orf19.825	GCD7	3.3241	3.58975	1.07991	0.110918	4.76663	2.62821	0.551377	-0.85889		1.43396	0.520007
Ca21chr3_C_albicans_SC5314	355041	355601	+	orf19.1681		2.1867	2.92277	1.33661	0.418581	3.13345	3.36129	1.07271	0.101264		1.43296	0.518996
Ca21chr1_C_albicans_SC5314	49998	50744	+	orf19.6074	HBR1	4.68344	10.5915	2.26147	1.17726	6.70998	9.86984	1.47092	0.556718		1.4327	0.51874
Ca21chr5_C_albicans_SC5314	158188	159330	-	orf19.567	TFB3	1.47253	4.04718	2.74846	1.45862	2.10855	2.52714	1.19852	0.26125		1.43193	0.517958
Ca21chr3_C_albicans_SC5314	1525350	1526234	-	orf19.7457		0.767054	3.52232	4.59201	2.19913	1.09825	5.2214	4.75428	2.24923		1.43178	0.517808
Ca21chr4_C_albicans_SC5314	383204	384532	-	orf19.4596		1.60366	3.39376	2.11626	1.08152	2.29599	3.25168	1.41624	0.502068		1.43172	0.517749
Ca21chr1_C_albicans_SC5314	1972258	1972938	-	orf19.4763		1.0341	4.12627	3.9902	1.99646	1.48007	2.41957	1.63477	0.709085		1.43126	0.517289
Ca21chr3_C_albicans_SC5314	71714	72883	-	orf19.5413		1.53992	3.85036	2.50037	1.32214	2.20373	3.19367	1.44921	0.535265		1.43107	0.517096
Ca21chr3_C_albicans_SC5314	1279189	1279764	+	orf19.7350	RCT1	7.2232	25.3205	3.50545	1.8096	10.3347	25.3701	2.45484	1.29563		1.43077	0.516791
Ca21chr2_C_albicans_SC5314	614063	614950	+	orf19.5797	PLC2	1.15405	3.04689	2.64017	1.40063	1.65018	3.46733	2.10118	1.0712		1.42991	0.51592
Ca21chr2_C_albicans_SC5314	1466424	1467170	+	orf19.2274		2.37336	2.5127	1.05871	0.0823033	3.39196	3.10099	0.914218	-0.12939		1.42918	0.515184
Ca21chr1_C_albicans_SC5314	2465127	2467031	-	orf19.681	HAP43	2.04631	2.46021	1.20227	0.265756	2.92403	2.19145	0.749464	-0.416069		1.42893	0.514933
Ca21chr3_C_albicans_SC5314	628183	630027	-	orf19.288	MET13	2.08538	2.98089	1.42942	0.515434	2.97865	1.928	0.647272	-0.627555		1.42835	0.51435
Ca21chr6_C_albicans_SC5314	64485	66035	-	orf19.1199	NOP5	7.02476	3.83921	0.546525	-0.871642	10.0305	2.80978	0.280122	-1.83587		1.42788	0.513879
Ca21chrR_C_albicans_SC5314	1891387	1893173	+	RDN18	RDN18	31.4025	6.40087	0.203833	-2.29454	44.8366	43.6901	0.974428	-0.0373726		1.4278	0.513798
Ca21chrR_C_albicans_SC5314	363830	366790	-	orf19.2547		1.23652	2.51991	2.0379	1.02708	1.76536	1.47435	0.835156	-0.259882		1.42769	0.51368
Ca21chr1_C_albicans_SC5314	331372	332055	+	orf19.3353		8.46666	8.73837	1.03209	0.0455712	12.0875	7.14424	0.591043	-0.758666		1.42766	0.513654
Ca21chr4_C_albicans_SC5314	812074	816396	+	orf19.5038		1.18295	2.06754	1.74779	0.80553	1.68808	0.877898	0.520058	-0.943256		1.42701	0.512999
Ca21chrR_C_albicans_SC5314	358529	359125	+	orf19.2544		2.80972	2.77239	0.986711	-0.0193002	4.00543	2.6959	0.67306	-0.571192		1.42556	0.511529
Ca21chr3_C_albicans_SC5314	1643770	1645824	-	orf19.6782	BMT1	1.53838	2.14109	1.39178	0.476935	2.19288	2.04801	0.933936	-0.098604		1.42545	0.511418
Ca21chr7_C_albicans_SC5314	467312	467773	-	orf19.6503		3.29804	4.33661	1.31491	0.39496	4.70068	3.5241	0.7497	-0.415614		1.4253	0.511262
Ca21chr1_C_albicans_SC5314	2539345	2540436	-	orf19.1163		2.33506	3.54698	1.51901	0.603129	3.3261	3.59051	1.0795	0.11036		1.42441	0.510368
Ca21chr6_C_albicans_SC5314	471082	472911	-	orf19.3468	ALG11	0.919699	2.30008	2.50091	1.32245	1.30992	2.08117	1.58877	0.667915		1.42429	0.510244
Ca21chr2_C_albicans_SC5314	988715	990196	-	orf19.156	FGR51	0.876697	2.57215	2.9339	1.55282	1.24822	2.22079	1.77917	0.831205		1.42377	0.50972
Ca21chr3_C_albicans_SC5314	109085	112744	+	orf19.5391		1.23325	2.39584	1.9427	0.958064	1.75556	1.39801	0.796332	-0.328558		1.42352	0.509464
Ca21chr6_C_albicans_SC5314	266178	266917	-	orf19.3450.1		0.898527	2.48113	2.76133	1.46536	1.27881	1.1835	0.92547	-0.111742		1.42322	0.509163
Ca21chr4_C_albicans_SC5314	1434188	1434862	-	orf19.2888		1.3645	4.50125	3.29883	1.72195	1.94186	2.99148	1.54052	0.623418		1.42313	0.50907
Ca21chr5_C_albicans_SC5314	360974	362542	+	orf19.6295	MAS2	1.76502	3.96538	2.24665	1.16777	2.51184	3.23359	1.28734	0.36439		1.42312	0.509061
Ca21chr2_C_albicans_SC5314	698222	700558	+	orf19.891		2.51849	4.38333	1.74046	0.79947	3.58321	3.41514	0.953094	-0.0693099		1.42276	0.508697
Ca21chr1_C_albicans_SC5314	3081048	3083072	-	orf19.7205	DUR7	1.07677	2.75045	2.55435	1.35296	1.53197	1.46138	0.953919	-0.0680617		1.42274	0.508677
Ca21chr5_C_albicans_SC5314	424411	424746	+	orf19.3186		0.898103	3.54223	3.94412	1.9797	1.27739	1.60038	1.25285	0.325208		1.42232	0.508249
Ca21chr1_C_albicans_SC5314	1465246	1468296	-	orf19.6222	SPO22	1.22325	2.02135	1.65244	0.724594	1.73931	0.951681	0.547162	-0.869961		1.42187	0.507789
Ca21chrR_C_albicans_SC5314	1171860	1174652	+	orf19.5851	STE13	1.30517	3.13284	2.40034	1.26324	1.85464	2.77378	1.49559	0.580718		1.421	0.506902
Ca21chr5_C_albicans_SC5314	268278	269390	+	orf19.1953		2.51275	4.12132	1.64017	0.713843	3.56896	3.95666	1.10863	0.148777		1.42034	0.50624
Ca21chrR_C_albicans_SC5314	680607	681188	-	orf19.2852		4.16433	8.62914	2.07216	1.05113	5.9044	4.49088	0.760599	-0.394792		1.41785	0.503706
Ca21chr2_C_albicans_SC5314	812380	813492	+	orf19.836		1.23176	3.16459	2.56917	1.3613	1.74614	2.77378	1.58852	0.667687		1.4176	0.503453
Ca21chr6_C_albicans_SC5314	601481	602320	+	orf19.5567	POP4	2.22104	3.73214	1.68036	0.748769	3.14838	4.07203	1.29337	0.371139		1.41752	0.503374
Ca21chr4_C_albicans_SC5314	897198	898541	-	orf19.5290		0.929757	2.68991	2.89313	1.53263	1.31765	2.12715	1.61436	0.690962		1.41719	0.503037
Ca21chrR_C_albicans_SC5314	1062991	1064145	+	orf19.1803	CDC43	1.29617	3.47829	2.6835	1.42412	1.83614	3.45534	1.88185	0.912154		1.41658	0.502415
Ca21chrR_C_albicans_SC5314	1911800	1913122	+	orf19.7288		1.62196	2.65894	1.63934	0.713119	2.29546	4.87694	2.1246	1.08719		1.41524	0.501051
Ca21chr1_C_albicans_SC5314	2584210	2584884	+	orf19.1137		4.56373	6.40351	1.40313	0.48865	6.45875	11.3108	1.75123	0.808371		1.41524	0.501042
Ca21chr5_C_albicans_SC5314	286755	288638	+	orf19.1942	SGE1	1.06057	4.05122	3.81984	1.93351	1.50086	2.67541	1.78259	0.833973		1.41514	0.500944
Ca21chr7_C_albicans_SC5314	261262	262554	-	orf19.6908		1.53327	3.62557	2.3646	1.2416	2.16953	4.43606	2.04471	1.03189		1.41497	0.500773
Ca21chr3_C_albicans_SC5314	1241554	1241877	-	orf19.6989		2.92659	6.94951	2.37461	1.24769	4.14046	4.67794	1.12981	0.176082		1.41477	0.500572
Ca21chr3_C_albicans_SC5314	52683	53342	-	orf19.5430	BUD21	4.83833	7.65214	1.58157	0.661353	6.84378	6.85262	1.00129	0.00186249		1.41449	0.500283
Ca21chr5_C_albicans_SC5314	947849	949897	-	orf19.3912	GLN3	2.48024	3.11686	1.25668	0.329614	3.50801	2.81557	0.802614	-0.317222		1.41438	0.500169
Ca21chr1_C_albicans_SC5314	694214	695803	-	orf19.3030		1.00645	4.32132	4.29361	2.10219	1.42309	3.44831	2.42312	1.27687		1.41396	0.499743
Ca21chr1_C_albicans_SC5314	908635	910860	-	orf19.5198	NOP4	2.94279	3.19119	1.08441	0.116911	4.16086	2.46756	0.59304	-0.753799		1.41392	0.499701
Ca21chr2_C_albicans_SC5314	133198	134379	+	orf19.2046	POT1-2	1.36478	2.90215	2.12645	1.08845	1.92863	2.6674	1.38305	0.467856		1.41314	0.498903
Ca21chr1_C_albicans_SC5314	288046	289341	+	orf19.3333		3.66178	4.75619	1.29887	0.377259	5.17385	4.38849	0.848205	-0.237515		1.41293	0.498694
Ca21chr3_C_albicans_SC5314	899620	900480	+	orf19.5875	VAM3	1.30417	4.21876	3.23482	1.69369	1.84254	4.9254	2.67316	1.41855		1.4128	0.498559
Ca21chr1_C_albicans_SC5314	232874	234943	-	orf19.3303		1.99819	2.41187	1.20703	0.271457	2.82167	1.47275	0.521941	-0.93804		1.41211	0.497856
Ca21chr5_C_albicans_SC5314	1119088	1121145	+	orf19.4000	GRF10	1.74613	2.38805	1.36762	0.451669	2.46561	1.16644	0.473086	-1.07982		1.41204	0.497781
Ca21chr4_C_albicans_SC5314	944205	946259	-	orf19.3846	LYS4	1.43298	2.17619	1.51864	0.602783	2.0232	1.27168	0.62855	-0.6699		1.41188	0.497619
Ca21chr2_C_albicans_SC5314	1842962	1844473	+	orf19.203	STB3	1.45897	3.33866	2.28837	1.19432	2.05986	3.09154	1.50085	0.585782		1.41186	0.497597
Ca21chr2_C_albicans_SC5314	1438852	1440036	-	orf19.2258		1.35708	3.57283	2.63272	1.39656	1.91548	2.20509	1.15119	0.203127		1.41147	0.497199
Ca21chr2_C_albicans_SC5314	1641445	1641981	+	orf19.2177		1.62022	1.98123	1.22282	0.290208	2.28638	1.76726	0.772952	-0.37155		1.41115	0.496871
Ca21chr1_C_albicans_SC5314	1444504	1446027	+	orf19.6233		1.44846	3.17162	2.18965	1.1307	2.04286	2.92328	1.43098	0.517001		1.41036	0.496067
Ca21chr1_C_albicans_SC5314	158729	160528	+	orf19.6023		0.880871	3.25366	3.69369	1.88506	1.24175	2.85944	2.30275	1.20336		1.40968	0.495368
Ca21chr3_C_albicans_SC5314	619782	621209	-	orf19.278		0.592385	2.2298	3.76411	1.91231	0.834945	1.38591	1.65989	0.731085		1.40946	0.495145
Ca21chr5_C_albicans_SC5314	794542	796920	+	orf19.6665		5.49823	2.68925	0.489111	-1.03177	7.74848	2.2605	0.291734	-1.77727		1.40927	0.494945
Ca21chr3_C_albicans_SC5314	782738	783676	+	orf19.6948	CCC1	5.56361	10.3346	1.85754	0.893391	7.83859	6.45766	0.82383	-0.279581		1.4089	0.494571
Ca21chr5_C_albicans_SC5314	78890	79492	+	orf19.946	MET14	2.13927	2.80302	1.31027	0.38986	3.0136	2.10745	0.699311	-0.515995		1.40871	0.494371
Ca21chr3_C_albicans_SC5314	5971	7002	+	orf19.5472		10.9137	10.4948	0.961614	-0.0564705	15.3716	15.8836	1.03331	0.0472673		1.40847	0.494129
Ca21chr2_C_albicans_SC5314	519117	520844	+	orf19.1582		1.01183	2.92447	2.89028	1.53121	1.42511	1.87461	1.31541	0.395518		1.40845	0.49411
Ca21chr5_C_albicans_SC5314	580957	582426	+	orf19.4274	PUT1	1.22475	2.21645	1.80972	0.855764	1.72466	1.63306	0.946889	-0.0787332		1.40817	0.493825
Ca21chr6_C_albicans_SC5314	2	346	+	orf19.6339	NRG2	0.713994	2.23173	3.1257	1.64418	1.00518	2.63448	2.62089	1.39006		1.40783	0.493476
Ca21chr5_C_albicans_SC5314	311136	311744	-	orf19.1927	SNM1	1.68858	4.23674	2.50906	1.32714	2.37718	3.2074	1.34925	0.432152		1.4078	0.493444
Ca21chr6_C_albicans_SC5314	416316	417449	-	orf19.3508		1.0214	2.96491	2.90278	1.53744	1.43793	2.04679	1.42343	0.509375		1.4078	0.49344
Ca21chr4_C_albicans_SC5314	603321	604889	+	orf19.2703		1.27716	5.91141	4.62857	2.21057	1.79713	4.80496	2.67368	1.41883		1.40713	0.492759
Ca21chr6_C_albicans_SC5314	499269	500660	+	orf19.3482		1.32159	3.58185	2.71025	1.43843	1.85962	3.5228	1.89437	0.921717		1.4071	0.492726
Ca21chr5_C_albicans_SC5314	377678	379759	-	orf19.3207	CCN1	1.83388	2.37268	1.2938	0.371615	2.58021	1.231	0.477093	-1.06766		1.40697	0.492589
Ca21chrR_C_albicans_SC5314	1274197	1276674	+	orf19.451	SOK1	4.5422	4.54444	1.00049	0.000711442	6.38944	4.39126	0.687268	-0.541055		1.40668	0.492298
Ca21chr1_C_albicans_SC5314	3084440	3086875	-	orf19.7207	DOA4	1.13389	4.75966	4.19764	2.06958	1.59499	3.34079	2.09455	1.06664		1.40665	0.492268
Ca21chrR_C_albicans_SC5314	359341	361143	-	orf19.2545	DOT6	3.31916	3.112	0.937587	-0.0929749	4.66871	3.38552	0.725151	-0.463646		1.40659	0.492207
Ca21chrR_C_albicans_SC5314	1940490	1941773	-	orf19.7305		0.80294	2.86279	3.56538	1.83405	1.12896	4.50071	3.98659	1.99516		1.40603	0.491631
Ca21chr2_C_albicans_SC5314	2125441	2127438	-	orf19.1747	KIP2	1.21281	2.38466	1.96623	0.97543	1.70468	1.24661	0.731285	-0.451494		1.40556	0.491146
Ca21chr4_C_albicans_SC5314	257073	258350	-	orf19.4659		2.61562	2.88692	1.10372	0.142376	3.67603	3.065	0.83378	-0.262261		1.40541	0.490993
Ca21chr3_C_albicans_SC5314	1103543	1104970	+	orf19.5989		6.84288	6.43679	0.940656	-0.088261	9.61612	6.1301	0.637482	-0.649544		1.40527	0.490852
Ca21chr2_C_albicans_SC5314	1612254	1613291	+	orf19.2191		2.05513	5.75536	2.80049	1.48568	2.88785	3.71839	1.28759	0.364679		1.4052	0.490771
Ca21chrR_C_albicans_SC5314	2092669	2095287	-	orf19.7552		1.68392	2.5417	1.5094	0.593975	2.36592	1.5434	0.652347	-0.616288		1.40501	0.490581
Ca21chrR_C_albicans_SC5314	1342384	1342935	-	orf19.3887		4.83864	6.09663	1.25999	0.333409	6.79734	5.46017	0.80328	-0.316025		1.4048	0.490369
Ca21chrR_C_albicans_SC5314	2216559	2217305	+	orf19.7615		1.84954	3.77688	2.04206	1.03003	2.59811	4.10092	1.57843	0.658487		1.40473	0.490293
Ca21chr5_C_albicans_SC5314	159627	160775	-	orf19.568	SPE2	3.85503	4.20594	1.09103	0.125688	5.41522	3.94217	0.727981	-0.458028		1.40472	0.490278
Ca21chr1_C_albicans_SC5314	2790349	2791263	+	orf19.6341		1.80963	6.50856	3.59662	1.84664	2.54167	3.78895	1.49073	0.576023		1.40452	0.490082
Ca21chr4_C_albicans_SC5314	699814	700899	+	orf19.1439	IPK1	0.949468	3.65279	3.8472	1.94381	1.33318	2.89817	2.17388	1.12027		1.40414	0.489682
Ca21chr1_C_albicans_SC5314	618441	619706	+	orf19.2988		2.42443	11.9576	4.93211	2.3022	3.40261	8.68291	2.55184	1.35154		1.40346	0.488993
Ca21chr4_C_albicans_SC5314	379777	381579	+	orf19.4599	PHO89	0.861287	2.18965	2.5423	1.34613	1.20864	1.39682	1.1557	0.208765		1.40329	0.488817
Ca21chr1_C_albicans_SC5314	2424161	2425723	-	orf19.2315		3.11785	4.46587	1.43235	0.518388	4.37461	3.81789	0.872738	-0.19638		1.40308	0.4886
Ca21chr1_C_albicans_SC5314	2489908	2491386	-	orf19.668	TOS4	2.65072	2.87268	1.08373	0.11601	3.71732	1.51685	0.40805	-1.29318		1.40238	0.487878
Ca21chr1_C_albicans_SC5314	1514154	1516388	-	orf19.6195		2.17257	3.41208	1.57053	0.651253	3.04574	2.62257	0.861062	-0.215811		1.40191	0.487394
Ca21chr4_C_albicans_SC5314	1583217	1583801	+	orf19.3089		5.08385	6.61962	1.30209	0.380828	7.12657	5.89731	0.82751	-0.273151		1.40181	0.487288
Ca21chr1_C_albicans_SC5314	1910244	1911296	+	orf19.4735		0.654585	2.33007	3.55961	1.83172	0.917287	1.37225	1.49598	0.581094		1.40133	0.486794
Ca21chr4_C_albicans_SC5314	1397234	1398286	-	orf19.2909	ERG26	1.86492	4.07299	2.184	1.12697	2.6128	3.91034	1.49661	0.581698		1.40102	0.486481
Ca21chr5_C_albicans_SC5314	382508	384157	-	orf19.3206	CCT7	2.97407	6.25912	2.10456	1.07352	4.16563	6.94446	1.66709	0.737329		1.40065	0.486095
Ca21chrR_C_albicans_SC5314	954313	954759	-	orf19.515		3.43374	3.73538	1.08785	0.121478	4.80879	4.18679	0.870655	-0.199828		1.40045	0.485894
Ca21chr1_C_albicans_SC5314	259001	259354	+	orf19.3320		1.56233	4.36622	2.79469	1.48269	2.18738	4.06308	1.85751	0.89337		1.40008	0.485508
Ca21chrR_C_albicans_SC5314	2254323	2255753	+	orf19.7648		2.20932	3.39968	1.53879	0.621798	3.09316	3.90863	1.26364	0.337585		1.40005	0.485476
Ca21chrR_C_albicans_SC5314	2257300	2258307	+	orf19.7652	CKA1	2.66402	13.8989	5.21727	2.38329	3.72901	14.0229	3.76049	1.91092		1.39977	0.485189
Ca21chr2_C_albicans_SC5314	2213416	2213751	+	orf19.5360	RPC11	3.08114	3.54804	1.15154	0.203561	4.31208	3.96035	0.918433	-0.122754		1.39951	0.484919
Ca21chr3_C_albicans_SC5314	616106	617518	-	orf19.276		3.03323	3.69004	1.21654	0.282779	4.24401	3.62993	0.855307	-0.225486		1.39917	0.484571
Ca21chr3_C_albicans_SC5314	907580	910942	-	orf19.5884		1.44693	2.62661	1.81531	0.860214	2.02374	2.38536	1.17869	0.237184		1.39865	0.48403
Ca21chr5_C_albicans_SC5314	3999	4808	+	orf19.5698		7.61799	8.78398	1.15306	0.205465	10.6522	7.26464	0.681987	-0.552183		1.39829	0.483664
Ca21chr1_C_albicans_SC5314	2452241	2452546	-	orf19.2299		3.78438	10.4837	2.77025	1.47001	5.29153	6.77966	1.28123	0.357529		1.39826	0.483629
Ca21chrR_C_albicans_SC5314	1316661	1318415	+	orf19.3869		11.1154	5.80111	0.521898	-0.938159	15.5417	7.12271	0.458296	-1.12565		1.39821	0.483585
Ca21chr3_C_albicans_SC5314	1634432	1636233	-	orf19.6786		1.63875	2.56088	1.5627	0.644043	2.29048	1.85843	0.811372	-0.301564		1.3977	0.483054
Ca21chr5_C_albicans_SC5314	384458	385090	+	orf19.3205		3.82749	5.20735	1.36051	0.444152	5.34747	3.93262	0.735416	-0.443367		1.39712	0.48246
Ca21chrR_C_albicans_SC5314	33075	34247	-	orf19.7522		1.70612	3.25861	1.90996	0.933541	2.38333	2.92855	1.22877	0.29721		1.39693	0.48226
Ca21chr2_C_albicans_SC5314	59145	62936	-	orf19.2090		1.89186	2.10734	1.1139	0.155619	2.64277	1.33584	0.505471	-0.984299		1.39692	0.482246
Ca21chr2_C_albicans_SC5314	1577496	1579523	+	orf19.2209	YVC1	1.33016	3.73746	2.80979	1.49046	1.85795	5.12646	2.7592	1.46425		1.39679	0.482116
Ca21chr2_C_albicans_SC5314	908768	910930	-	orf19.4519	SUV3	1.79166	2.87771	1.60617	0.683625	2.50182	2.13174	0.852075	-0.230947		1.39637	0.48168
Ca21chrR_C_albicans_SC5314	581337	581990	+	orf19.2819		1.12916	3.42855	3.03636	1.60234	1.57661	2.6607	1.68761	0.754979		1.39626	0.481572
Ca21chr3_C_albicans_SC5314	193074	194198	-	orf19.2499		1.20431	2.79622	2.32186	1.21528	1.68121	1.89384	1.12647	0.171811		1.396	0.481301
Ca21chr2_C_albicans_SC5314	419748	422123	-	orf19.1531		1.89935	3.84453	2.02413	1.0173	2.65114	3.36948	1.27095	0.345912		1.39582	0.481108
Ca21chr2_C_albicans_SC5314	1324614	1325585	+	orf19.29		0.874202	3.4676	3.96659	1.9879	1.2202	2.61147	2.1402	1.09774		1.39579	0.481083
Ca21chr4_C_albicans_SC5314	1080242	1082263	+	orf19.3773	CDL1	1.43327	3.67528	2.56426	1.35854	1.99992	3.33113	1.66563	0.736071		1.39535	0.480631
Ca21chr3_C_albicans_SC5314	26343	26975	-	orf19.5449		1.20801	2.36165	1.95499	0.967163	1.68532	1.42946	0.848183	-0.237553		1.39512	0.48039
Ca21chr4_C_albicans_SC5314	527495	529387	-	orf19.2746	EMP70	2.29715	3.45007	1.50189	0.586778	3.2039	3.83347	1.1965	0.258822		1.39473	0.479981
Ca21chr2_C_albicans_SC5314	959964	960251	-	orf19.4490.2	QCR8	7.60943	5.6215	0.738755	-0.436831	10.6117	4.26212	0.401643	-1.31601		1.39455	0.479795
Ca21chr1_C_albicans_SC5314	2364348	2369345	-	orf19.1839	RPA190	3.62229	2.61063	0.720712	-0.472505	5.05116	2.08447	0.412672	-1.27693		1.39446	0.479711
Ca21chr5_C_albicans_SC5314	837684	838256	+	orf19.1115	GUK1	2.21986	3.62792	1.6343	0.708675	3.09507	3.66612	1.1845	0.244281		1.39426	0.479505
Ca21chr1_C_albicans_SC5314	668832	672029	-	orf19.3012	ARO80	1.20676	2.6287	2.17832	1.12322	1.68246	2.07444	1.23298	0.30215		1.3942	0.479435
Ca21chr5_C_albicans_SC5314	296722	297168	+	orf19.1935		1.20502	2.29803	1.90705	0.931342	1.67952	1.70347	1.01426	0.0204264		1.39378	0.478998
Ca21chr1_C_albicans_SC5314	838307	838834	+	orf19.4473	SPC19	1.11035	5.05801	4.55533	2.18756	1.54756	5.22289	3.37492	1.75485		1.39376	0.478982
Ca21chr6_C_albicans_SC5314	756971	758962	+	orf19.5723	POX1	1.46496	2.35858	1.61	0.687058	2.04164	1.81195	0.887494	-0.17219		1.39365	0.478873
Ca21chrR_C_albicans_SC5314	1802855	1803757	+	orf19.6399	ATS1	17.6655	14.1321	0.799986	-0.321953	24.6117	17.1658	0.697463	-0.519811		1.39321	0.478412
Ca21chr2_C_albicans_SC5314	949405	950124	+	orf19.4497	MED8	0.994077	2.96207	2.97972	1.57518	1.38456	2.41082	1.74122	0.800099		1.39281	0.477994
Ca21chr1_C_albicans_SC5314	1545462	1546361	+	orf19.4447	YMC1	3.79139	3.793	1.00042	0.000611267	5.28041	2.83372	0.536647	-0.897956		1.39274	0.477924
Ca21chr3_C_albicans_SC5314	1504114	1505448	+	orf19.7448	LYS9	1.40856	2.1866	1.55237	0.634468	1.96136	1.34745	0.686999	-0.541619		1.39246	0.477631
Ca21chr7_C_albicans_SC5314	126561	127202	+	orf19.7051		0.868996	3.5049	4.03327	2.01195	1.20948	3.46902	2.8682	1.52015		1.39181	0.476962
Ca21chr3_C_albicans_SC5314	290331	291143	-	orf19.1716	URA3	1.03734	2.42845	2.34103	1.22714	1.44372	0.939649	0.650853	-0.619596		1.39175	0.476901
Ca21chrR_C_albicans_SC5314	1935993	1936730	+	orf19.7303		0.611321	3.7384	6.11529	2.61242	0.850781	1.91745	2.25376	1.17233		1.39171	0.476859
Ca21chrR_C_albicans_SC5314	2071769	2072857	-	orf19.7547		1.08812	4.68324	4.304	2.10568	1.5143	4.66987	3.08385	1.62473		1.39167	0.476818
Ca21chr2_C_albicans_SC5314	392667	393895	+	orf19.1517	ARO3	5.35327	3.77168	0.704556	-0.505213	7.44792	3.06336	0.411304	-1.28172		1.39129	0.476418
Ca21chr2_C_albicans_SC5314	2028114	2029865	+	orf19.1359		1.59461	7.95876	4.99104	2.31934	2.2185	5.67516	2.55811	1.35508		1.39125	0.476378
Ca21chr1_C_albicans_SC5314	1646384	1647328	-	orf19.2784		1.22483	3.5482	2.89688	1.5345	1.70386	2.35255	1.38072	0.465418		1.39109	0.476217
Ca21chr3_C_albicans_SC5314	74279	74863	+	orf19.5411		1.65649	4.55766	2.7514	1.46017	2.30408	4.15091	1.80155	0.849237		1.39094	0.476065
Ca21chr7_C_albicans_SC5314	848780	849775	+	orf19.7198		3.22114	6.13538	1.90472	0.92958	4.47964	7.10092	1.58515	0.664623		1.3907	0.475811
Ca21chrR_C_albicans_SC5314	2176858	2177499	+	orf19.7594		0.832951	5.83339	7.00328	2.80803	1.15822	3.55766	3.07167	1.61902		1.3905	0.475603
Ca21chr1_C_albicans_SC5314	1893017	1895206	+	orf19.4725	SWI6	1.35838	2.68466	1.97638	0.982857	1.88878	2.17868	1.15348	0.205998		1.39047	0.475571
Ca21chr4_C_albicans_SC5314	579492	580529	-	orf19.2721		1.28548	7.91244	6.15523	2.62181	1.78718	5.98284	3.34764	1.74315		1.39028	0.475374
Ca21chr5_C_albicans_SC5314	270302	272383	+	orf19.1949	VPS1	2.14886	5.08899	2.36823	1.24381	2.98735	3.48004	1.16493	0.220238		1.3902	0.475292
Ca21chr1_C_albicans_SC5314	3078708	3080366	-	orf19.5035	HPC2	2.0797	4.22022	2.02925	1.02094	2.89027	2.67008	0.923816	-0.114323		1.38976	0.474832
Ca21chr3_C_albicans_SC5314	1535434	1538088	+	orf19.6831	PRP5	1.56948	2.60341	1.65877	0.730116	2.18084	2.20036	1.00895	0.012852		1.38954	0.474603
Ca21chrR_C_albicans_SC5314	527711	528637	+	orf19.3732	ERG25	3.12269	3.80445	1.21832	0.284895	4.33822	2.7901	0.643144	-0.636787		1.38926	0.474311
Ca21chr1_C_albicans_SC5314	2679539	2680237	-	orf19.5235		2.11273	4.19015	1.98328	0.98789	2.9348	3.63752	1.23944	0.30969		1.3891	0.474153
Ca21chr2_C_albicans_SC5314	509452	514620	+	orf19.1578		2.45191	2.27126	0.926322	-0.110414	3.40553	1.37657	0.404217	-1.3068		1.38893	0.473971
Ca21chr2_C_albicans_SC5314	1277233	1278420	-	orf19.5491		0.91231	2.67736	2.93471	1.55322	1.26673	1.98069	1.56362	0.644893		1.38849	0.473516
Ca21chr2_C_albicans_SC5314	955166	956605	+	orf19.4494	KTR2	1.5187	2.73388	1.80014	0.848112	2.10801	2.47627	1.17469	0.232284		1.38804	0.473044
Ca21chr1_C_albicans_SC5314	2687414	2687617	-	orf19.5231.2	ATP19	7.43273	4.23298	0.569506	-0.812216	10.3165	3.84456	0.37266	-1.42407		1.38799	0.472997
Ca21chrR_C_albicans_SC5314	1179341	1181206	-	orf19.5848		1.68189	3.14061	1.86731	0.900961	2.33206	2.57436	1.1039	0.142613		1.38657	0.471518
Ca21chr1_C_albicans_SC5314	660994	661857	+	orf19.3010		2.21456	3.53804	1.59762	0.675927	3.06898	3.37282	1.099	0.136197		1.38582	0.470737
Ca21chr3_C_albicans_SC5314	454104	455045	-	orf19.1637		1.5047	4.5493	3.02339	1.59617	2.08465	3.41542	1.63837	0.712259		1.38543	0.470331
Ca21chr1_C_albicans_SC5314	1714737	1717055	-	orf19.5059	GCS1	0.933266	2.81686	3.01828	1.59373	1.29295	1.63215	1.26235	0.336109		1.3854	0.470302
Ca21chrR_C_albicans_SC5314	568822	569697	-	orf19.168		2.25308	3.37372	1.49738	0.582443	3.12077	2.36181	0.756803	-0.402011		1.38511	0.470005
Ca21chr2_C_albicans_SC5314	2020423	2021601	-	orf19.1363		0.580732	1.99152	3.42933	1.77793	0.804231	0.831335	1.0337	0.0478194		1.38486	0.469737
Ca21chr2_C_albicans_SC5314	1593351	1594358	-	orf19.2199	PHO86	1.50634	3.37266	2.23898	1.16284	2.08592	2.87882	1.38012	0.464798		1.38476	0.469638
Ca21chrR_C_albicans_SC5314	710188	710988	-	orf19.2411	SYN8	1.24314	4.58632	3.68931	1.88335	1.72109	4.79611	2.78667	1.47854		1.38448	0.469339
Ca21chr1_C_albicans_SC5314	2779648	2781210	-	orf19.6347		1.17016	2.54854	2.17794	1.12296	1.61997	2.21814	1.36924	0.453377		1.3844	0.469265
Ca21chr4_C_albicans_SC5314	374718	375425	-	orf19.4600		3.04351	7.47161	2.45493	1.29568	4.21255	6.69449	1.58918	0.668279		1.38411	0.468961
Ca21chr2_C_albicans_SC5314	1900451	1900948	-	orf19.4092		3.69685	7.66469	2.0733	1.05193	5.11575	5.88766	1.15089	0.20275		1.38381	0.468649
Ca21chr5_C_albicans_SC5314	684064	686079	-	orf19.4337		1.94655	2.22701	1.14409	0.194194	2.69326	1.24232	0.461269	-1.11632		1.38361	0.468438
Ca21chr7_C_albicans_SC5314	69078	69539	-	orf19.7078		1.7607	3.85054	2.18694	1.12891	2.43519	4.71964	1.9381	0.954642		1.38308	0.467888
Ca21chrR_C_albicans_SC5314	1034953	1035522	-	orf19.6315		1.36648	3.87991	2.83935	1.50556	1.88979	2.5806	1.36554	0.449476		1.38297	0.467766
Ca21chr1_C_albicans_SC5314	1204178	1204573	-	orf19.2475	PGA26	1.2576	2.10144	1.67099	0.740701	1.73892	1.89978	1.09251	0.127643		1.38273	0.467515
Ca21chr4_C_albicans_SC5314	35411	36235	-	orf19.5650	PRO3	3.09962	6.36342	2.05297	1.03771	4.28565	5.84047	1.3628	0.446573		1.38264	0.467423
Ca21chr1_C_albicans_SC5314	2077715	2080315	+	orf19.4805		1.37566	2.50909	1.82391	0.867037	1.90178	2.08762	1.09772	0.134511		1.38245	0.467223
Ca21chr2_C_albicans_SC5314	539988	540881	-	orf19.5837		1.62495	2.83222	1.74296	0.801538	2.2462	2.30556	1.02643	0.0376332		1.38232	0.46709
Ca21chr2_C_albicans_SC5314	1030132	1031796	-	orf19.3526	ITR1	2.09303	13.6338	6.5139	2.70352	2.89302	10.2577	3.54567	1.82606		1.38222	0.466984
Ca21chrR_C_albicans_SC5314	2184474	2186384	+	orf19.7599	UTP5	3.62455	5.29772	1.46162	0.547568	5.00887	3.35877	0.670564	-0.576553		1.38193	0.466681
Ca21chrR_C_albicans_SC5314	1302469	1305024	-	orf19.3865	RFX1	1.36903	2.52354	1.84331	0.882297	1.89164	2.13599	1.12917	0.175263		1.38174	0.466488
Ca21chr1_C_albicans_SC5314	305324	306028	-	orf19.3340	SOD2	2.59487	4.33711	1.67142	0.741074	3.58432	2.60458	0.72666	-0.460648		1.38131	0.466038
Ca21chr2_C_albicans_SC5314	914828	916060	+	orf19.4517		2.29205	3.01292	1.31451	0.394525	3.16546	2.13169	0.673423	-0.570414		1.38106	0.465774
Ca21chr7_C_albicans_SC5314	541394	542185	+	orf19.6458		0.775959	2.50277	3.22539	1.68947	1.07111	1.26218	1.17839	0.236815		1.38037	0.465053
Ca21chr5_C_albicans_SC5314	344118	344807	-	orf19.4150		4.01166	4.27033	1.06448	0.090148	5.53696	3.56133	0.643194	-0.636675		1.38021	0.464892
Ca21chr4_C_albicans_SC5314	416212	417141	+	orf19.4583		0.91805	2.2925	2.49714	1.32027	1.26653	1.51898	1.19933	0.262229		1.37958	0.464233
Ca21chr3_C_albicans_SC5314	875692	877329	-	orf19.5864	URK1	1.19019	2.71745	2.28321	1.19106	1.64181	2.32154	1.41401	0.499795		1.37946	0.4641
Ca21chrR_C_albicans_SC5314	658860	660647	-	orf19.2847		1.46102	2.9255	2.00237	1.00171	2.01533	2.04082	1.01265	0.0181382		1.3794	0.464039
Ca21chr6_C_albicans_SC5314	460187	460549	+	orf19.3461		1.16273	4.23614	3.64326	1.86523	1.60353	6.8557	4.27538	2.09605		1.37911	0.463733
Ca21chr1_C_albicans_SC5314	2325641	2326189	+	orf19.994		0.703923	2.25075	3.19744	1.67692	0.970757	1.4101	1.45258	0.538617		1.37907	0.463693
Ca21chr4_C_albicans_SC5314	876819	878564	-	orf19.5300		1.52151	4.00311	2.63101	1.39561	2.09813	3.44355	1.64125	0.714792		1.37898	0.463597
Ca21chr2_C_albicans_SC5314	136192	137649	-	orf19.2044	PGA27	0.684643	2.01271	2.9398	1.55572	0.943933	1.46768	1.55486	0.636784		1.37872	0.463334
Ca21chr2_C_albicans_SC5314	1127673	1128792	-	orf19.6866		2.12806	3.15524	1.48268	0.568209	2.93281	3.10425	1.05846	0.0819618		1.37816	0.462744
Ca21chr4_C_albicans_SC5314	1529815	1530591	+	orf19.3125		2.83567	4.53231	1.59832	0.676556	3.90755	4.10032	1.04934	0.0694754		1.378	0.462573
Ca21chr3_C_albicans_SC5314	1395705	1396022	+	orf19.7395		0.581502	2.07145	3.56224	1.83279	0.800825	1.57346	1.9648	0.974385		1.37717	0.461703
Ca21chrR_C_albicans_SC5314	355987	357231	-	orf19.2541		1.0195	3.02145	2.96368	1.56739	1.40395	2.39986	1.70935	0.773452		1.37711	0.461641
Ca21chr2_C_albicans_SC5314	2068598	2071552	-	orf19.1772		0.978031	2.14244	2.19057	1.13131	1.34681	1.1821	0.877705	-0.188192		1.37706	0.46159
Ca21chr2_C_albicans_SC5314	1889255	1889755	+	orf19.4081		0.757435	1.94852	2.57252	1.36318	1.04283	1.46349	1.40339	0.488913		1.37679	0.461305
Ca21chr4_C_albicans_SC5314	1167226	1169013	+	orf19.1793		0.726575	2.39339	3.29408	1.71987	1.00033	2.28156	2.28081	1.18955		1.37678	0.461294
Ca21chrR_C_albicans_SC5314	1114462	1115175	+	orf19.640		1.58503	4.36981	2.75693	1.46306	2.18182	4.68689	2.14816	1.1031		1.37651	0.46102
Ca21chrR_C_albicans_SC5314	231768	234404	+	orf19.3252	DAL81	1.18843	2.50883	2.11104	1.07795	1.63541	1.61801	0.989355	-0.0154394		1.37611	0.460595
Ca21chr4_C_albicans_SC5314	903172	904668	+	orf19.1427		1.49878	2.85635	1.90579	0.930387	2.06247	1.52275	0.738312	-0.437697		1.3761	0.460587
Ca21chr1_C_albicans_SC5314	2600273	2601934	+	orf19.5280	MUP1	6.22087	2.78024	0.446922	-1.16191	8.55508	1.60311	0.187387	-2.4159		1.37522	0.459664
Ca21chr4_C_albicans_SC5314	410614	411702	+	orf19.4587	HGH1	2.67435	3.99374	1.49335	0.578551	3.67717	2.64398	0.719026	-0.475883		1.37498	0.459406
Ca21chrR_C_albicans_SC5314	1985195	1988782	+	orf19.7332	ELF1	2.73389	2.41242	0.882413	-0.180474	3.75782	1.46024	0.388587	-1.36369		1.37453	0.458938
Ca21chr2_C_albicans_SC5314	173155	173527	+	orf19.2018.1		3.15679	2.73945	0.867795	-0.204574	4.33849	3.05477	0.70411	-0.506127		1.37433	0.458733
Ca21chr1_C_albicans_SC5314	635166	638321	+	orf19.2996		1.47181	2.81192	1.91052	0.933962	2.02274	2.24934	1.11203	0.153192		1.37432	0.458718
Ca21chr3_C_albicans_SC5314	1387982	1390000	-	orf19.7392	DED1	8.75154	5.93052	0.677655	-0.561378	12.0266	5.51254	0.45836	-1.12545		1.37423	0.458627
Ca21chr1_C_albicans_SC5314	85081	87249	-	orf19.6054		2.10086	4.62143	2.19979	1.13736	2.88605	3.60471	1.24901	0.320787		1.37375	0.458119
Ca21chr2_C_albicans_SC5314	1884991	1886055	+	orf19.4080		1.56726	2.9942	1.91047	0.933925	2.15137	2.06281	0.958836	-0.0606443		1.37269	0.457011
Ca21chr1_C_albicans_SC5314	532457	534217	-	orf19.2942	DIP5	4.14379	3.60254	0.869382	-0.201938	5.68801	4.15257	0.730056	-0.453921		1.37266	0.456972
Ca21chr1_C_albicans_SC5314	2319827	2321353	+	orf19.991	DJP1	1.26787	3.14623	2.4815	1.31121	1.74022	2.88908	1.66018	0.731342		1.37255	0.456856
Ca21chrR_C_albicans_SC5314	2272249	2272926	+	orf19.7663		4.98939	4.26256	0.854324	-0.227145	6.84671	4.28749	0.626212	-0.675278		1.37225	0.456545
Ca21chr2_C_albicans_SC5314	1211238	1211519	-	orf19.5213.1	COX8	9.00347	7.56524	0.840258	-0.251096	12.3528	8.65858	0.700941	-0.512634		1.372	0.456284
Ca21chrR_C_albicans_SC5314	1957893	1958690	+	orf19.7314	CDG1	0.98565	2.35924	2.39359	1.25918	1.35212	1.24097	0.917795	-0.123756		1.37181	0.456076
Ca21chr2_C_albicans_SC5314	5665	7335	+	orf19.1923	RRN3	6.83489	4.49792	0.658082	-0.60366	9.37467	5.22329	0.557171	-0.843808		1.37159	0.455849
Ca21chr4_C_albicans_SC5314	291302	291739	+	orf19.4646	UEC1	0.750544	2.67531	3.56449	1.8337	1.02936	1.76827	1.71783	0.78059		1.37149	0.455743
Ca21chr2_C_albicans_SC5314	1895305	1896546	-	orf19.4089	SGT1	1.91926	6.24907	3.25598	1.70309	2.63157	6.82159	2.59221	1.37419		1.37114	0.455372
Ca21chr2_C_albicans_SC5314	1662652	1663488	+	orf19.2165		0.830321	2.26783	2.73127	1.44957	1.13838	1.46513	1.28703	0.364047		1.37101	0.455243
Ca21chr4_C_albicans_SC5314	387911	388147	+	orf19.4593.1		2.16661	18.4944	8.53611	3.09358	2.97015	8.80829	2.96561	1.56833		1.37088	0.455097
Ca21chr3_C_albicans_SC5314	673797	674411	-	orf19.315		2.45004	6.33426	2.58537	1.37037	3.35797	4.48879	1.33676	0.418738		1.37058	0.454785
Ca21chr4_C_albicans_SC5314	758543	760858	+	orf19.1323		1.84964	3.48881	1.88621	0.91549	2.53484	2.83831	1.11972	0.163138		1.37045	0.454648
Ca21chr1_C_albicans_SC5314	168540	169541	+	orf19.6020		1.09237	2.85172	2.61059	1.38438	1.49703	2.09006	1.39614	0.481442		1.37044	0.454644
Ca21chr6_C_albicans_SC5314	218253	219563	+	orf19.118	FAD2	4.47219	2.50927	0.561083	-0.833713	6.12834	2.19995	0.358979	-1.47803		1.37032	0.454514
Ca21chrR_C_albicans_SC5314	228574	230394	-	orf19.3254		0.766664	2.21831	2.89346	1.5328	1.05054	2.37734	2.26297	1.17822		1.37027	0.454462
Ca21chr1_C_albicans_SC5314	2528538	2529344	-	orf19.1170	ARO7	1.60405	2.68828	1.67593	0.744963	2.19796	2.00054	0.910182	-0.135773		1.37026	0.454445
Ca21chr1_C_albicans_SC5314	1674241	1675356	-	orf19.1232	VRG4	4.22769	5.84555	1.38268	0.467467	5.79159	5.53956	0.956483	-0.0641888		1.36992	0.454088
Ca21chr1_C_albicans_SC5314	616001	617788	-	orf19.2987		2.08416	3.24498	1.55697	0.638746	2.85346	2.55773	0.896361	-0.157848		1.36912	0.453247
Ca21chr3_C_albicans_SC5314	1716097	1716963	-	orf19.6737		2.04681	4.17378	2.03916	1.02798	2.80224	3.45252	1.23206	0.301069		1.36908	0.453204
Ca21chr1_C_albicans_SC5314	430530	432017	-	orf19.3666		1.747	2.43728	1.39513	0.480398	2.39167	1.46127	0.610985	-0.71079		1.36902	0.45314
Ca21chr4_C_albicans_SC5314	1290702	1291043	+	orf19.1268		1.73809	4.28559	2.46569	1.30199	2.37907	2.6279	1.10459	0.143515		1.36878	0.452893
Ca21chrR_C_albicans_SC5314	1914361	1915368	+	orf19.7291		2.88099	3.20044	1.11088	0.151706	3.94343	2.59026	0.656854	-0.606356		1.36878	0.452886
Ca21chrR_C_albicans_SC5314	839137	839925	+	orf19.4375		7.15874	7.5641	1.05662	0.0794634	9.79682	3.74689	0.38246	-1.38662		1.36851	0.452608
Ca21chrR_C_albicans_SC5314	387846	390593	-	orf19.2563		1.05447	2.51598	2.386	1.2546	1.44303	2.2448	1.55562	0.637488		1.36848	0.452575
Ca21chr3_C_albicans_SC5314	1153254	1154042	-	orf19.6002	RPL8B	21.0033	2.50983	0.119497	-3.06495	28.7292	1.13462	0.0394937	-4.66223		1.36785	0.451907
Ca21chr4_C_albicans_SC5314	664111	665139	-	orf19.2674		0.848205	2.82421	3.32963	1.73536	1.16016	2.64986	2.28405	1.1916		1.36778	0.451834
Ca21chr4_C_albicans_SC5314	25876	27186	-	orf19.5641	CAR2	5.75128	4.12907	0.71794	-0.478065	7.86526	3.503	0.445376	-1.1669		1.36757	0.451612
Ca21chr5_C_albicans_SC5314	629207	629716	+	orf19.4305.1		1.95681	3.69797	1.88979	0.918228	2.67586	2.36094	0.882311	-0.180641		1.36746	0.451496
Ca21chr1_C_albicans_SC5314	395603	399427	+	orf19.4531		0.872945	2.15794	2.47203	1.30569	1.19362	1.16522	0.976205	-0.0347439		1.36735	0.451387
Ca21chr5_C_albicans_SC5314	47854	48873	+	orf19.966	DUS4	2.92839	4.11502	1.40521	0.49079	4.00409	3.83505	0.957783	-0.0622293		1.36733	0.451364
Ca21chr2_C_albicans_SC5314	360900	361937	-	orf19.1505		1.92338	5.18039	2.69337	1.42941	2.62985	3.12507	1.18831	0.24891		1.3673	0.451335
Ca21chr6_C_albicans_SC5314	328521	330002	+	orf19.3428		2.75558	3.65758	1.32734	0.408535	3.76684	2.45811	0.652565	-0.615806		1.36699	0.451001
Ca21chr1_C_albicans_SC5314	3021071	3022705	+	orf19.5013	AGM1	1.3101	3.00148	2.29102	1.19599	1.79061	3.36278	1.87801	0.909201		1.36677	0.450772
Ca21chr2_C_albicans_SC5314	1845016	1847361	+	orf19.202	CDC47	3.0111	2.7246	0.904852	-0.144246	4.11224	2.50847	0.610001	-0.713117		1.3657	0.449636
Ca21chr2_C_albicans_SC5314	1500642	1503278	+	orf19.1901	MCM3	2.54893	4.24224	1.66432	0.734934	3.47872	3.86695	1.1116	0.15264		1.36478	0.448667
Ca21chr3_C_albicans_SC5314	1006976	1008808	+	orf19.5935		0.992493	2.08891	2.10471	1.07362	1.35368	2.1132	1.56108	0.642546		1.36392	0.447758
Ca21chr7_C_albicans_SC5314	585462	587000	+	orf19.5191	FGR6-1	1.54145	2.58958	1.67996	0.748426	2.10228	2.81851	1.34069	0.422976		1.36383	0.447667
Ca21chr2_C_albicans_SC5314	138904	140403	+	orf19.2042		1.66298	3.24059	1.94867	0.962488	2.26788	3.23379	1.42591	0.511882		1.36375	0.447574
Ca21chr6_C_albicans_SC5314	294697	296325	+	orf19.3437		0.615815	2.26689	3.68111	1.88014	0.8395	0.96202	1.14594	0.196538		1.36323	0.447032
Ca21chr1_C_albicans_SC5314	593755	595524	+	orf19.2971		0.956571	2.36047	2.46764	1.30313	1.30327	1.80257	1.38312	0.467922		1.36244	0.446191
Ca21chr5_C_albicans_SC5314	821336	822235	-	orf19.1124.2		3.84782	4.01407	1.04321	0.0610262	5.24125	3.375	0.643929	-0.635025		1.36214	0.445871
Ca21chr3_C_albicans_SC5314	1286522	1287826	-	orf19.7355	SSN8	1.65397	7.20533	4.35637	2.12313	2.25276	9.5751	4.25039	2.0876		1.36203	0.445755
Ca21chr2_C_albicans_SC5314	1216115	1217011	-	orf19.5216		1.55729	2.59005	1.66318	0.733945	2.12037	2.05823	0.970693	-0.0429123		1.36158	0.445283
Ca21chr1_C_albicans_SC5314	1066173	1067288	+	orf19.4062	TRY2	2.36769	5.55371	2.34562	1.22997	3.22363	5.01942	1.55707	0.638833		1.36151	0.445207
Ca21chr1_C_albicans_SC5314	2357350	2359254	-	orf19.1835	PEA2	2.1513	3.60128	1.674	0.743298	2.92855	4.64083	1.58469	0.664196		1.36129	0.444976
Ca21chr7_C_albicans_SC5314	710719	711912	+	orf19.5126		7.89667	4.94234	0.625876	-0.676051	10.7465	3.75435	0.349356	-1.51723		1.36089	0.444552
Ca21chr5_C_albicans_SC5314	716895	719339	-	orf19.4349		1.5504	2.72984	1.76073	0.816171	2.10992	2.01795	0.956413	-0.0642946		1.36088	0.444542
Ca21chr1_C_albicans_SC5314	2875727	2879371	-	orf19.4945	MSH6	1.46893	2.65916	1.81027	0.856205	1.99894	2.47574	1.23853	0.308625		1.36082	0.444471
Ca21chr1_C_albicans_SC5314	1527013	1528836	+	orf19.4456	GAP4	7.77525	5.56337	0.715523	-0.48293	10.5801	4.26731	0.403332	-1.30996		1.36075	0.444397
Ca21chr4_C_albicans_SC5314	547141	547581	-	orf19.2736	HFL2	5.19858	10.026	1.9286	0.947557	7.07373	9.82522	1.38897	0.474018		1.36071	0.444355
Ca21chr2_C_albicans_SC5314	1445881	1447461	-	orf19.2264	OLE2	2.43923	3.30508	1.35497	0.43826	3.31865	3.41581	1.02927	0.0416284		1.36053	0.444173
Ca21chr7_C_albicans_SC5314	338749	339885	-	orf19.6569		1.13366	2.0926	1.84587	0.884303	1.54225	1.10894	0.719039	-0.475858		1.36041	0.444045
Ca21chr1_C_albicans_SC5314	1778627	1779265	-	orf19.5092		1.1502	3.4664	3.01374	1.59155	1.56463	2.2786	1.45632	0.542327		1.36031	0.443937
Ca21chr2_C_albicans_SC5314	1739765	1741000	+	orf19.3621		1.15138	2.22462	1.93214	0.950201	1.56621	1.43345	0.915232	-0.12779		1.3603	0.443923
Ca21chrR_C_albicans_SC5314	1904917	1906032	+	orf19.7282	PEX13	2.53752	3.08967	1.21759	0.284033	3.44991	1.872	0.542623	-0.881978		1.35956	0.443139
Ca21chr2_C_albicans_SC5314	350731	354165	+	orf19.1499	CTF1	1.07506	2.56303	2.38409	1.25344	1.46132	1.59515	1.09158	0.12642		1.35929	0.442857
Ca21chr7_C_albicans_SC5314	520556	521113	+	orf19.6470	AHP2	1.00546	5.91901	5.88688	2.5575	1.36659	4.73028	3.46137	1.79134		1.35918	0.442732
Ca21chr3_C_albicans_SC5314	317435	317995	+	orf19.1700	RPS7A	26.2916	4.00838	0.152459	-2.71351	35.7274	3.38304	0.0946903	-3.40064		1.35889	0.44243
Ca21chrR_C_albicans_SC5314	721751	722431	-	orf19.2402	SSU72	3.29361	7.69091	2.3351	1.22348	4.47531	7.89017	1.76305	0.81807		1.35878	0.442314
Ca21chr4_C_albicans_SC5314	641845	644280	+	orf19.2684		1.6176	3.79541	2.34631	1.2304	2.19787	3.20812	1.45965	0.54562		1.35872	0.44225
Ca21chrR_C_albicans_SC5314	701831	702329	-	orf19.2416.1	MLC1	2.67579	6.23682	2.33083	1.22084	3.63431	8.55297	2.3534	1.23474		1.35822	0.441717
Ca21chr1_C_albicans_SC5314	2787196	2788209	-	orf19.6343	FEN1	2.81087	5.1704	1.83943	0.879257	3.81697	4.57651	1.19899	0.261819		1.35793	0.441411
Ca21chrR_C_albicans_SC5314	1032794	1034479	-	orf19.6316		1.02095	2.47005	2.41936	1.27463	1.38588	1.16889	0.843428	-0.245664		1.35744	0.440891
Ca21chr1_C_albicans_SC5314	461092	462807	+	orf19.3678		1.56863	2.27346	1.44933	0.535383	2.12845	1.79212	0.841986	-0.248131		1.35688	0.440295
Ca21chrR_C_albicans_SC5314	1963423	1964703	-	orf19.7320	LIP7	0.563101	2.33518	4.14699	2.05207	0.76398	1.54096	2.01701	1.01222		1.35674	0.440142
Ca21chrR_C_albicans_SC5314	2097128	2098810	+	orf19.7554		1.20732	2.38989	1.9795	0.985135	1.63789	1.44991	0.885231	-0.175875		1.35663	0.440028
Ca21chrR_C_albicans_SC5314	1947651	1950017	-	orf19.7310		1.55693	2.93019	1.88202	0.912284	2.11186	1.75479	0.830923	-0.267214		1.35642	0.439803
Ca21chr2_C_albicans_SC5314	1053006	1055354	+	orf19.3540	MAK5	2.155	2.40494	1.11598	0.158311	2.92236	1.6106	0.551132	-0.859531		1.35608	0.439441
Ca21chr3_C_albicans_SC5314	803536	804612	+	orf19.6933		2.63463	5.64273	2.14176	1.0988	3.5724	4.75589	1.33129	0.412821		1.35594	0.439297
Ca21chr4_C_albicans_SC5314	287709	288817	+	orf19.4647	HAP3	0.562116	1.94852	3.46639	1.79344	0.762193	0.806203	1.05774	0.0809862		1.35593	0.439288
Ca21chr5_C_albicans_SC5314	39266	40126	-	orf19.972		1.52844	2.88879	1.89002	0.918401	2.07223	2.78667	1.34477	0.42736		1.35578	0.439118
Ca21chr7_C_albicans_SC5314	115894	117909	+	orf19.7053	GAC1	0.999072	5.58833	5.59351	2.48376	1.3542	7.95523	5.87448	2.55446		1.35546	0.438782
Ca21chr1_C_albicans_SC5314	2393608	2395239	-	orf19.2337	ALP1	3.06695	4.50393	1.46854	0.554381	4.15668	3.7238	0.89586	-0.158656		1.35532	0.43863
Ca21chr5_C_albicans_SC5314	797458	797964	+	orf19.6667		1.45919	5.1524	3.53101	1.82008	1.97743	5.6915	2.87823	1.52518		1.35516	0.438465
Ca21chr3_C_albicans_SC5314	787609	789657	-	orf19.6942	ORC3	1.43645	3.77049	2.62488	1.39225	1.94605	3.0504	1.56749	0.648452		1.35477	0.438043
Ca21chr6_C_albicans_SC5314	159898	161777	-	orf19.84	CAN3	2.09519	1.97237	0.94138	-0.0871506	2.83803	1.00674	0.354731	-1.4952		1.35455	0.43781
Ca21chr7_C_albicans_SC5314	939116	940339	-	orf19.7131		2.74097	4.39093	1.60196	0.679842	3.71104	5.47613	1.47563	0.561333		1.35392	0.437139
Ca21chrR_C_albicans_SC5314	1908367	1909464	-	orf19.7285		7.56485	11.4975	1.51986	0.603936	10.2407	8.85578	0.864763	-0.209623		1.35372	0.436932
Ca21chr6_C_albicans_SC5314	496121	497788	+	orf19.3481		10.6313	3.2448	0.305212	-1.71212	14.3905	2.34477	0.162939	-2.6176		1.3536	0.436796
Ca21chr2_C_albicans_SC5314	1566132	1567634	-	orf19.2215	GLE1	1.76332	3.37682	1.91503	0.937369	2.38601	3.31596	1.38975	0.474826		1.35313	0.436303
Ca21chr3_C_albicans_SC5314	862551	863513	-	orf19.5856		1.36795	2.90049	2.12032	1.08428	1.85088	2.27224	1.22765	0.295904		1.35303	0.436198
Ca21chr2_C_albicans_SC5314	1966035	1966535	-	orf19.1394		2.34564	4.03733	1.72121	0.783419	3.17307	3.75491	1.18337	0.242898		1.35275	0.4359
Ca21chr5_C_albicans_SC5314	46404	47366	-	orf19.967		3.46843	3.07469	0.886477	-0.173845	4.68942	3.55982	0.759118	-0.397605		1.35203	0.435125
Ca21chr3_C_albicans_SC5314	336918	338324	-	orf19.1690	TOS1	8.93633	3.80002	0.425233	-1.23368	12.0819	4.84276	0.400826	-1.31895		1.352	0.435096
Ca21chr2_C_albicans_SC5314	208791	211319	-	orf19.2000		1.00615	2.6214	2.60539	1.3815	1.35992	2.07949	1.52912	0.612706		1.35162	0.434686
Ca21chr2_C_albicans_SC5314	1982716	1983696	+	orf19.1382	YEA4	1.6242	3.6644	2.25612	1.17385	2.19527	2.46905	1.12471	0.169555		1.3516	0.434668
Ca21chr1_C_albicans_SC5314	2907412	2908446	-	orf19.4960		3.49992	4.75822	1.35953	0.443103	4.73021	3.28996	0.695522	-0.523833		1.35152	0.434584
Ca21chr2_C_albicans_SC5314	1434609	1436165	+	orf19.2253		1.3903	2.57966	1.85546	0.891779	1.87861	2.72226	1.44908	0.535138		1.35123	0.434269
Ca21chr6_C_albicans_SC5314	304836	306056	+	orf19.3433	OYE23	1.12971	3.9162	3.46654	1.7935	1.52648	2.8589	1.87288	0.905255		1.35121	0.434249
Ca21chrR_C_albicans_SC5314	305775	306353	-	orf19.3226		1.30436	9.7291	7.45891	2.89897	1.76089	6.88468	3.90978	1.96709		1.35	0.432961
Ca21chr2_C_albicans_SC5314	270697	271509	-	orf19.1458		3.36749	5.00807	1.48718	0.572581	4.54552	4.71774	1.03789	0.0536489		1.34983	0.432773
Ca21chr1_C_albicans_SC5314	1918970	1920976	-	orf19.4739	MSS116	3.70023	4.15055	1.1217	0.165688	4.99379	3.59902	0.720699	-0.472532		1.34959	0.432521
Ca21chr1_C_albicans_SC5314	2065935	2067767	+	orf19.4799	CEF1	1.53644	3.04722	1.98329	0.987896	2.07322	2.40784	1.1614	0.215866		1.34936	0.432279
Ca21chr2_C_albicans_SC5314	952547	954019	-	orf19.4495	NDH51	6.32249	3.44829	0.545401	-0.874612	8.53107	2.5338	0.297008	-1.75143		1.34932	0.432232
Ca21chrR_C_albicans_SC5314	449423	451924	-	orf19.2606	HDA1	1.62914	2.93018	1.7986	0.846876	2.19821	2.27152	1.03335	0.0473276		1.34931	0.432218
Ca21chr2_C_albicans_SC5314	602098	603138	-	orf19.5802		3.48117	3.86706	1.11085	0.151662	4.69615	4.52599	0.963766	-0.053245		1.34901	0.431905
Ca21chr7_C_albicans_SC5314	96928	97902	+	orf19.7060		1.1242	2.47666	2.20305	1.1395	1.51644	1.56339	1.03096	0.0439914		1.34891	0.431795
Ca21chr3_C_albicans_SC5314	157976	160696	-	orf19.1288	FOX2	0.945834	2.59181	2.74024	1.4543	1.27558	2.07281	1.625	0.700439		1.34863	0.431491
Ca21chr1_C_albicans_SC5314	1938588	1939475	+	orf19.4751		3.07143	3.49063	1.13649	0.18458	4.14177	1.6966	0.409632	-1.2876		1.34849	0.43134
Ca21chr2_C_albicans_SC5314	1943675	1945393	-	orf19.1403		2.40906	2.79575	1.16051	0.214761	3.24857	1.72049	0.529614	-0.916988		1.34848	0.431331
Ca21chr1_C_albicans_SC5314	604735	605601	+	orf19.2975	YPT7	1.50103	4.84429	3.2273	1.69033	2.02399	5.65517	2.79406	1.48236		1.3484	0.431248
Ca21chr7_C_albicans_SC5314	91359	92165	-	orf19.7063		1.90442	3.19837	1.67945	0.747986	2.56728	3.83643	1.49436	0.579524		1.34806	0.430888
Ca21chr7_C_albicans_SC5314	652139	652621	-	orf19.5161		4.5403	7.0947	1.56261	0.643954	6.12056	4.85671	0.793507	-0.333686		1.34805	0.430876
Ca21chr2_C_albicans_SC5314	958692	959747	+	orf19.4491	ERG20	2.84894	4.48436	1.57404	0.654476	3.84039	3.60609	0.93899	-0.0908184		1.34801	0.430828
Ca21chr1_C_albicans_SC5314	3156254	3156949	-	orf19.7244		2.65954	4.2587	1.60129	0.679234	3.58458	4.11046	1.1467	0.197494		1.34782	0.430626
Ca21chr3_C_albicans_SC5314	1693771	1694352	+	orf19.6754		3.83495	6.12391	1.59687	0.675245	5.16786	5.64346	1.09203	0.127012		1.34757	0.43036
Ca21chr6_C_albicans_SC5314	103992	105983	-	orf19.4201	NHX1	1.63449	3.22469	1.97291	0.980325	2.20078	2.10854	0.958087	-0.0617718		1.34647	0.429178
Ca21chr1_C_albicans_SC5314	1263887	1264819	+	orf19.2444	CHS7	2.10935	4.95074	2.34704	1.23084	2.84009	6.69389	2.35693	1.23691		1.34643	0.429137
Ca21chr4_C_albicans_SC5314	1450158	1451933	-	orf19.2882	XUT1	0.64999	2.17904	3.35243	1.74521	0.875092	0.88212	1.00803	0.0115411		1.34631	0.429016
Ca21chr1_C_albicans_SC5314	1473564	1474919	-	orf19.6219		1.24773	2.89905	2.32347	1.21628	1.67981	3.56158	2.12022	1.08422		1.3463	0.429
Ca21chr2_C_albicans_SC5314	1908860	1910923	-	orf19.564	KAR3	1.34274	3.20849	2.38952	1.25672	1.80733	2.48644	1.37575	0.460222		1.346	0.428682
Ca21chr3_C_albicans_SC5314	1755845	1757269	+	orf19.6716	ABD1	2.70892	4.06808	1.50174	0.586631	3.64568	3.50757	0.962117	-0.0557163		1.34581	0.428472
Ca21chrR_C_albicans_SC5314	1464965	1467118	+	orf19.1849		1.87007	3.15401	1.68657	0.754094	2.51627	2.52124	1.00197	0.00284324		1.34555	0.428196
Ca21chr5_C_albicans_SC5314	181916	184282	-	orf19.579	FOL1	1.21133	2.57277	2.12392	1.08673	1.62894	1.70745	1.04819	0.0679037		1.34476	0.427348
Ca21chr7_C_albicans_SC5314	863341	864801	-	orf19.7186	CLB4	2.4357	2.62516	1.07778	0.108065	3.27501	2.80591	0.856765	-0.223028		1.34458	0.42716
Ca21chr4_C_albicans_SC5314	1241271	1243508	-	orf19.1251	BRN1	1.54837	3.14707	2.0325	1.02326	2.08169	2.23589	1.07407	0.103093		1.34444	0.427
Ca21chrR_C_albicans_SC5314	39001	40227	-	orf19.7520	POT1	1.32043	3.50288	2.65284	1.40754	1.77489	2.30235	1.29718	0.375378		1.34418	0.426723
Ca21chr1_C_albicans_SC5314	857981	859468	-	orf19.1041		1.43827	4.20235	2.92182	1.54687	1.93238	2.19164	1.13417	0.181631		1.34355	0.426047
Ca21chr3_C_albicans_SC5314	548234	549451	-	orf19.242	SAP8	1.01281	2.72504	2.69057	1.42791	1.36053	1.77513	1.30473	0.383749		1.34333	0.42581
Ca21chr3_C_albicans_SC5314	969054	970364	-	orf19.5917	STP3	1.97882	2.58067	1.30414	0.383103	2.65778	2.15936	0.812467	-0.299618		1.34311	0.425581
Ca21chrR_C_albicans_SC5314	1772309	1772668	+	orf19.6375	RPS20	50.239	6.06808	0.120784	-3.0495	67.4219	4.03474	0.0598432	-4.06267		1.34202	0.424409
Ca21chr1_C_albicans_SC5314	515635	517581	-	orf19.2930		3.2488	5.36393	1.65105	0.723381	4.35942	5.40617	1.24011	0.31047		1.34185	0.424227
Ca21chr6_C_albicans_SC5314	337289	338656	+	orf19.3423	TIF3	4.53593	2.96767	0.654259	-0.612067	6.08655	2.19164	0.360079	-1.47361		1.34185	0.424225
Ca21chr5_C_albicans_SC5314	491111	491689	-	orf19.4229		0.950679	3.66105	3.85099	1.94523	1.27566	3.66036	2.86938	1.52074		1.34184	0.424216
Ca21chr4_C_albicans_SC5314	1270777	1272126	+	orf19.1261	CGT1	2.11597	3.48249	1.64581	0.718797	2.83901	3.27386	1.15317	0.205606		1.34171	0.424068
Ca21chrR_C_albicans_SC5314	1018420	1018776	-	orf19.1737		0.687105	1.96494	2.85973	1.51588	0.921858	0.95648	1.03756	0.0531903		1.34165	0.424013
Ca21chrR_C_albicans_SC5314	1893621	1896981	+	RDN25	RDN25	35.958	7.11672	0.197918	-2.33703	48.2414	57.9174	1.20057	0.263724		1.3416	0.423958
Ca21chrR_C_albicans_SC5314	1889085	1889205	-	RDN5	RDN5	35.0172	21.0927	0.602353	-0.731319	46.9748	65.1421	1.38674	0.471702		1.34148	0.423825
Ca21chr1_C_albicans_SC5314	639205	641622	-	orf19.3000	ORC1	1.86676	2.83208	1.51711	0.601324	2.50296	2.131	0.851392	-0.232104		1.3408	0.423095
Ca21chrR_C_albicans_SC5314	201475	201735	-	orf19.3265.1		3.10833	5.78559	1.86132	0.896326	4.16734	4.29419	1.03044	0.0432605		1.3407	0.422986
Ca21chr6_C_albicans_SC5314	400988	402673	+	orf19.687		4.03373	5.23266	1.29723	0.375432	5.40541	4.31765	0.798765	-0.324157		1.34005	0.42229
Ca21chr5_C_albicans_SC5314	616686	619739	-	orf19.4295		1.15147	2.5025	2.1733	1.11989	1.54272	1.70967	1.10822	0.148238		1.33978	0.421999
Ca21chr4_C_albicans_SC5314	1176382	1177569	-	orf19.1797		1.06507	5.83734	5.48073	2.45437	1.42689	6.1503	4.31029	2.10779		1.33972	0.421926
Ca21chr2_C_albicans_SC5314	237247	239103	-	orf19.1441		2.31275	2.74535	1.18705	0.247379	3.09765	1.36733	0.44141	-1.17981		1.33938	0.421563
Ca21chr5_C_albicans_SC5314	863725	865191	-	orf19.3218		1.13407	2.39511	2.11196	1.07859	1.51874	3.30991	2.17938	1.12392		1.3392	0.421369
Ca21chr6_C_albicans_SC5314	934133	935740	+	orf19.1080		0.710441	1.99095	2.80242	1.48667	0.951241	2.42726	2.55168	1.35145		1.33895	0.421097
Ca21chr1_C_albicans_SC5314	2529627	2530577	-	orf19.1169		1.01513	2.61511	2.57614	1.36521	1.35917	1.90236	1.39965	0.485065		1.33891	0.421061
Ca21chr5_C_albicans_SC5314	998281	1000623	-	orf19.3944	GRR1	5.4041	6.20663	1.1485	0.199756	7.23492	4.56865	0.631473	-0.663207		1.33878	0.420922
Ca21chr5_C_albicans_SC5314	501490	502899	-	orf19.4232	PTH1	1.7881	2.2251	1.2444	0.315445	2.39386	1.64845	0.688616	-0.538228		1.33878	0.420917
Ca21chrR_C_albicans_SC5314	853963	856674	-	orf19.4354	MCM2	1.86275	3.4011	1.82585	0.86857	2.49369	3.23616	1.29774	0.376003		1.33871	0.420848
Ca21chr4_C_albicans_SC5314	1578626	1582930	+	orf19.3091		2.13818	2.75481	1.28839	0.36557	2.86189	2.24763	0.785367	-0.348561		1.33847	0.420581
Ca21chr3_C_albicans_SC5314	436239	437483	+	orf19.1649	RNA1	2.28367	4.92455	2.15642	1.10864	3.056	3.86567	1.26495	0.339076		1.3382	0.42029
Ca21chr1_C_albicans_SC5314	3074225	3075343	+	orf19.5032	SIM1	11.5021	8.10429	0.704594	-0.505136	15.3902	3.55716	0.231132	-2.11321		1.33804	0.420118
Ca21chr2_C_albicans_SC5314	1123611	1124918	-	orf19.3581		1.97645	3.48556	1.76355	0.818483	2.64443	3.017	1.14089	0.190159		1.33797	0.420048
Ca21chr4_C_albicans_SC5314	1159049	1160197	+	orf19.1789.1	LYS1	2.54727	2.89053	1.13476	0.182381	3.40764	2.49979	0.733583	-0.446968		1.33776	0.419822
Ca21chr4_C_albicans_SC5314	880749	882641	-	orf19.5297		1.25808	2.72504	2.16602	1.11505	1.68289	1.24886	0.742095	-0.430324		1.33766	0.419711
Ca21chr2_C_albicans_SC5314	460292	461038	+	orf19.1549		2.45887	2.70598	1.1005	0.138155	3.28814	2.23325	0.679185	-0.558123		1.33725	0.419273
Ca21chr4_C_albicans_SC5314	701161	702384	-	orf19.1438		0.535134	2.64794	4.94819	2.3069	0.71547	1.61145	2.25229	1.17139		1.33699	0.418993
Ca21chr7_C_albicans_SC5314	51707	52855	-	orf19.7088		3.84759	9.39803	2.44257	1.2884	5.14366	10.7737	2.09456	1.06665		1.33685	0.418839
Ca21chr3_C_albicans_SC5314	754514	755569	-	orf19.353	ULP1	2.33333	2.96248	1.26964	0.344416	3.11851	1.87498	0.601243	-0.733981		1.33651	0.418466
Ca21chr7_C_albicans_SC5314	753848	755677	-	orf19.1333	SNG3	0.989727	2.17117	2.19371	1.13337	1.32254	1.86659	1.41137	0.497099		1.33626	0.418206
Ca21chr4_C_albicans_SC5314	935121	935405	-	orf19.1409.2		1.18318	7.3138	6.18146	2.62795	1.57978	8.62285	5.45825	2.44844		1.3352	0.417052
Ca21chr2_C_albicans_SC5314	1310784	1311518	-	orf19.22		1.90715	3.04489	1.59656	0.67497	2.54572	3.15887	1.24085	0.311334		1.33483	0.416656
Ca21chr2_C_albicans_SC5314	28566	28802	+	orf19.2111.2	RPL38	34.472	8.13258	0.235918	-2.08364	46.0041	4.97508	0.108144	-3.20897		1.33454	0.416337
Ca21chr1_C_albicans_SC5314	2443425	2445056	-	orf19.2307		2.92436	5.02839	1.71948	0.781975	3.90222	6.89171	1.7661	0.820565		1.33439	0.416175
Ca21chr5_C_albicans_SC5314	847077	847685	-	orf19.1107		1.48783	3.77205	2.53526	1.34213	1.98474	3.61793	1.82287	0.866213		1.33398	0.415737
Ca21chr1_C_albicans_SC5314	797227	798159	+	orf19.1029	RPP1	1.05306	5.55076	5.27108	2.3981	1.40473	4.50178	3.20474	1.68021		1.33395	0.415702
Ca21chr3_C_albicans_SC5314	976571	978460	+	orf19.5919	MEA1	1.16596	2.60455	2.23384	1.15952	1.55531	1.693	1.08853	0.122381		1.33394	0.415693
Ca21chr4_C_albicans_SC5314	1057101	1058219	+	orf19.3787		2.47365	3.48223	1.40773	0.49337	3.29895	4.33474	1.31397	0.393937		1.33364	0.415365
Ca21chr1_C_albicans_SC5314	2700359	2703193	-	orf19.5224	PKH2	1.88097	3.12148	1.6595	0.730749	2.50843	1.92456	0.767235	-0.38226		1.33358	0.415308
Ca21chr2_C_albicans_SC5314	1657091	1658434	+	orf19.2168		0.552394	2.00365	3.62721	1.85886	0.736588	1.28493	1.74444	0.802765		1.33345	0.415162
Ca21chr1_C_albicans_SC5314	2114226	2115617	-	orf19.4823	LIP6	1.19666	2.14883	1.7957	0.844543	1.59556	1.24672	0.781368	-0.355927		1.33335	0.415057
Ca21chr6_C_albicans_SC5314	116893	118596	+	orf19.4192	CDC14	2.29373	4.70367	2.05067	1.03609	3.05783	3.3607	1.09905	0.136254		1.33313	0.414814
Ca21chr3_C_albicans_SC5314	1541741	1541947	+	orf19.6828.1		4.88136	16.8462	3.45112	1.78706	6.50727	12.9674	1.99276	0.99477		1.33308	0.414769
Ca21chrR_C_albicans_SC5314	2118782	2120479	+	orf19.7565	GNP3	1.2813	2.15405	1.68114	0.749444	1.70777	1.3718	0.80327	-0.316043		1.33285	0.414509
Ca21chr2_C_albicans_SC5314	110767	111087	-	orf19.2061		0.569772	1.94852	3.41982	1.77392	0.759091	0.651894	0.858783	-0.219635		1.33227	0.413888
Ca21chr3_C_albicans_SC5314	939256	940908	+	orf19.5903	RAX1	3.32835	5.51647	1.65742	0.728938	4.43344	5.90446	1.3318	0.413378		1.33202	0.413618
Ca21chr5_C_albicans_SC5314	640753	641235	-	orf19.4310		0.881592	2.3932	2.71463	1.44076	1.17428	3.60633	3.07108	1.61875		1.33201	0.4136
Ca21chr1_C_albicans_SC5314	1377106	1377498	-	orf19.6265	RPS22A	50.47	6.43706	0.127542	-2.97095	67.1963	4.21585	0.0627394	-3.99449		1.33141	0.412957
Ca21chr5_C_albicans_SC5314	432444	433985	+	orf19.3178		1.3054	2.9626	2.2695	1.18237	1.738	2.8599	1.64551	0.718538		1.33139	0.412934
Ca21chr2_C_albicans_SC5314	1880524	1882158	+	orf19.4077	MIT1	2.02694	2.82499	1.39372	0.478942	2.69789	1.84122	0.682467	-0.551168		1.33101	0.412526
Ca21chr7_C_albicans_SC5314	859734	860063	+	orf19.7192		2.0885	2.62369	1.25625	0.329128	2.77972	4.24105	1.52571	0.609485		1.33096	0.412471
Ca21chr4_C_albicans_SC5314	32585	33277	+	orf19.5646		3.44481	4.99237	1.44924	0.535298	4.58423	3.19048	0.695969	-0.522905		1.33076	0.412254
Ca21chr1_C_albicans_SC5314	59350	62553	+	orf19.6070	ENA2	1.30893	2.20402	1.68383	0.751745	1.74159	2.88035	1.65386	0.72584		1.33054	0.41201
Ca21chr6_C_albicans_SC5314	142385	144532	-	orf19.3644		2.11275	3.93969	1.86472	0.898959	2.8108	3.96283	1.40986	0.495553		1.3304	0.411858
Ca21chr2_C_albicans_SC5314	487896	491423	-	orf19.1569	UTP22	4.08046	2.73024	0.669102	-0.579702	5.4263	1.63007	0.300401	-1.73504		1.32983	0.411239
Ca21chr1_C_albicans_SC5314	600742	602781	+	orf19.2973		3.72041	5.89046	1.58329	0.662921	4.94616	4.26609	0.862505	-0.213396		1.32947	0.410849
Ca21chr1_C_albicans_SC5314	2920187	2922382	-	orf19.4966	AGC1	1.20684	2.2743	1.88451	0.914191	1.60419	0.938166	0.584822	-0.773932		1.32925	0.410612
Ca21chr6_C_albicans_SC5314	737504	739369	+	orf19.5711		1.21274	2.32359	1.91599	0.938088	1.61203	1.22908	0.762441	-0.391303		1.32925	0.410611
Ca21chr4_C_albicans_SC5314	964170	964922	-	orf19.3836		5.0849	4.23129	0.832128	-0.265123	6.75788	4.44005	0.657018	-0.605995		1.32901	0.410351
Ca21chr1_C_albicans_SC5314	2173072	2173884	+	orf19.4861		1.08744	2.56043	2.35454	1.23544	1.44516	2.4106	1.66805	0.738159		1.32895	0.410292
Ca21chr5_C_albicans_SC5314	234864	236456	-	orf19.1961		1.66048	2.13088	1.28329	0.359849	2.20665	0.821129	0.372116	-1.42618		1.32892	0.410255
Ca21chr3_C_albicans_SC5314	1660334	1661032	+	orf19.6777		0.664187	2.0518	3.0892	1.62723	0.882627	1.81178	2.05272	1.03753		1.32888	0.410214
Ca21chrR_C_albicans_SC5314	929962	930882	+	orf19.499		2.10902	2.62838	1.24625	0.317599	2.80103	2.05395	0.733282	-0.447559		1.32812	0.409383
Ca21chr2_C_albicans_SC5314	249030	250508	-	orf19.1446	CLB2	4.12697	3.99064	0.966964	-0.0484653	5.48018	3.42939	0.625781	-0.67627		1.32789	0.409139
Ca21chrR_C_albicans_SC5314	2282948	2283424	-	orf19.7675		11.9555	9.03031	0.755328	-0.404825	15.8756	8.33695	0.525143	-0.929219		1.32789	0.409137
Ca21chr1_C_albicans_SC5314	1008273	1008446	-	orf19.757.1		2.38945	3.59293	1.50366	0.588482	3.17222	2.72364	0.858591	-0.219957		1.32759	0.408815
Ca21chr4_C_albicans_SC5314	782925	785510	+	orf19.1311	SPO75	1.27775	2.1739	1.70135	0.766679	1.69537	0.988794	0.583232	-0.777858		1.32684	0.407996
Ca21chr1_C_albicans_SC5314	1546472	1548214	-	orf19.4446		2.39375	3.17333	1.32567	0.406725	3.17574	2.64431	0.832657	-0.264206		1.32668	0.407822
Ca21chr4_C_albicans_SC5314	382277	383152	+	orf19.4597		1.93047	5.67631	2.94038	1.556	2.56108	3.82101	1.49195	0.577201		1.32666	0.407799
Ca21chrR_C_albicans_SC5314	528834	529241	-	orf19.3730		2.86804	7.97599	2.78099	1.4756	3.8049	4.82032	1.26687	0.341272		1.32665	0.40779
Ca21chr3_C_albicans_SC5314	1275141	1277396	+	orf19.7349	CHS4	2.87201	5.88357	2.04859	1.03463	3.80941	5.17236	1.35779	0.441256		1.32639	0.407508
Ca21chr1_C_albicans_SC5314	1182555	1183313	+	orf19.2487		2.18537	5.74272	2.6278	1.39386	2.89859	4.80754	1.65858	0.729945		1.32636	0.407473
Ca21chr1_C_albicans_SC5314	1212409	1213425	-	orf19.2469	RAD10	2.29535	6.0124	2.61938	1.38923	3.04418	4.91292	1.61388	0.690529		1.32624	0.407338
Ca21chr2_C_albicans_SC5314	150855	151811	+	orf19.2035		0.576359	1.97501	3.42671	1.77682	0.764313	0.816791	1.06866	0.0958047		1.32611	0.407195
Ca21chr1_C_albicans_SC5314	656511	657266	-	orf19.3007.2		1.95988	6.93465	3.5383	1.82306	2.59874	4.93146	1.89764	0.924204		1.32597	0.407044
Ca21chr3_C_albicans_SC5314	369944	371638	-	orf19.1673	PPT1	1.39535	2.97684	2.1334	1.09315	1.85003	1.74798	0.944835	-0.0818664		1.32586	0.406926
Ca21chr4_C_albicans_SC5314	1530629	1531744	-	orf19.3124		6.67692	5.36323	0.803248	-0.316082	8.85104	5.39979	0.610074	-0.712945		1.32562	0.406664
Ca21chr5_C_albicans_SC5314	1121602	1122867	+	orf19.4001		0.969218	2.54924	2.63021	1.39518	1.28417	1.75686	1.36809	0.452159		1.32496	0.405946
Ca21chrR_C_albicans_SC5314	72120	73049	+	orf19.7504		2.42542	39.7296	16.3805	4.0339	3.21347	22.2706	6.93037	2.79293		1.32491	0.405896
Ca21chr2_C_albicans_SC5314	24914	25825	-	orf19.2114		2.52628	3.32167	1.31485	0.394898	3.34695	2.93093	0.875701	-0.19149		1.32486	0.405836
Ca21chr3_C_albicans_SC5314	601355	602731	+	orf19.269	SES1	4.08648	4.69287	1.14839	0.199609	5.41367	3.58686	0.662557	-0.593884		1.32477	0.405746
Ca21chr1_C_albicans_SC5314	1639582	1640814	-	orf19.2787	PRY1	0.518178	1.94852	3.76032	1.91086	0.686114	1.17505	1.71262	0.776202		1.32409	0.404999
Ca21chrR_C_albicans_SC5314	622663	623532	-	orf19.2831	RPC31	1.92935	3.50688	1.81765	0.862074	2.55445	2.5271	0.98929	-0.0155348		1.324	0.404901
Ca21chr6_C_albicans_SC5314	567262	569040	-	orf19.5548	LYS14	1.11558	2.93921	2.6347	1.39764	1.47685	1.63161	1.10479	0.143772		1.32385	0.404735
Ca21chr3_C_albicans_SC5314	1661371	1662873	+	orf19.6776	GCD2	2.41709	3.21855	1.33158	0.413143	3.19932	2.44806	0.765182	-0.386125		1.32362	0.404494
Ca21chr5_C_albicans_SC5314	1148592	1149212	+	orf19.4019		3.18623	4.26788	1.33948	0.421671	4.21567	4.70457	1.11597	0.1583		1.32309	0.403914
Ca21chr4_C_albicans_SC5314	1240249	1241235	+	orf19.1250		2.38302	2.64611	1.1104	0.151082	3.15227	2.50753	0.795469	-0.330123		1.32281	0.403601
Ca21chr5_C_albicans_SC5314	30720	32849	-	orf19.978	BDF1	7.23361	6.30042	0.870992	-0.199268	9.56821	8.13584	0.850299	-0.233957		1.32274	0.403534
Ca21chr4_C_albicans_SC5314	605540	606058	+	orf19.2701		0.559487	2.27578	4.06761	2.02418	0.740028	1.74483	2.35779	1.23744		1.32269	0.403475
Ca21chr2_C_albicans_SC5314	1473350	1476115	-	orf19.2280	ZCF10	0.733707	2.65534	3.61907	1.85562	0.970467	2.405	2.47819	1.30929		1.32269	0.403475
Ca21chr1_C_albicans_SC5314	2690877	2693891	+	orf19.5229		1.64965	2.50579	1.51898	0.603104	2.18187	1.87345	0.858644	-0.219867		1.32262	0.403401
Ca21chr4_C_albicans_SC5314	597582	598349	-	orf19.2708		3.24025	3.50326	1.08117	0.112595	4.2854	3.75106	0.875311	-0.192132		1.32255	0.403323
Ca21chr1_C_albicans_SC5314	1033908	1035890	-	orf19.50		1.23872	3.18133	2.56825	1.36079	1.63805	2.9894	1.82497	0.867877		1.32238	0.403131
Ca21chr6_C_albicans_SC5314	798023	803695	+	orf19.5742	ALS9	1.3013	2.14227	1.64625	0.719185	1.71994	1.40594	0.81744	-0.290815		1.32171	0.402401
Ca21chr2_C_albicans_SC5314	1223378	1224856	+	orf19.4120	LAS1	2.40264	3.34069	1.39042	0.475524	3.17558	2.35793	0.74252	-0.429498		1.3217	0.402396
Ca21chr2_C_albicans_SC5314	254580	256196	-	orf19.1447		1.18732	2.29337	1.93155	0.949762	1.56923	1.66257	1.05948	0.08336		1.32166	0.402353
Ca21chr1_C_albicans_SC5314	1409842	1411044	-	orf19.6252		6.83341	4.07859	0.596861	-0.744534	9.0308	3.8927	0.431047	-1.21408		1.32157	0.402249
Ca21chr5_C_albicans_SC5314	690642	691099	-	orf19.4340.1		2.3828	5.75601	2.41565	1.27241	3.14895	5.38793	1.71102	0.77486		1.32153	0.402213
Ca21chrR_C_albicans_SC5314	2177557	2178885	-	orf19.7595		1.02498	3.68135	3.59163	1.84464	1.35432	3.00016	2.21524	1.14747		1.32132	0.401978
Ca21chr5_C_albicans_SC5314	1080849	1083059	-	orf19.3983		1.39592	3.3019	2.36538	1.24207	1.84446	2.7471	1.48938	0.57471		1.32132	0.401978
Ca21chrR_C_albicans_SC5314	1611848	1614199	+	orf19.6124	ACE2	2.75153	6.78624	2.46635	1.30238	3.63456	10.7573	2.95973	1.56547		1.32092	0.401547
Ca21chr5_C_albicans_SC5314	206349	207953	-	orf19.1978	GIT2	1.94116	2.8098	1.44748	0.533548	2.56399	2.39967	0.935913	-0.0955537		1.32085	0.401469
Ca21chrR_C_albicans_SC5314	235399	237207	-	orf19.3250		1.01789	2.43026	2.38754	1.25553	1.34439	1.72396	1.28234	0.358774		1.32076	0.401367
Ca21chr5_C_albicans_SC5314	1003703	1004587	-	orf19.3946		1.97048	2.62962	1.33451	0.416308	2.60138	1.98471	0.762946	-0.390348		1.32018	0.400731
Ca21chr3_C_albicans_SC5314	696997	698364	-	orf19.329		2.70245	9.44467	3.49485	1.80523	3.56735	7.49231	2.10025	1.07056		1.32004	0.400582
Ca21chr1_C_albicans_SC5314	1677134	1678759	-	orf19.1233	ADE4	6.28389	6.46308	1.02852	0.0405647	8.29062	4.85545	0.585655	-0.771876		1.31935	0.399823
Ca21chr2_C_albicans_SC5314	115265	116176	+	orf19.2059		1.01613	2.19449	2.15964	1.11079	1.3405	1.19661	0.892658	-0.163821		1.31921	0.399679
Ca21chr1_C_albicans_SC5314	3157230	3158501	+	orf19.7245		4.48375	4.83373	1.07806	0.108431	5.91476	4.08658	0.690913	-0.533425		1.31915	0.399614
Ca21chr3_C_albicans_SC5314	1376656	1378299	+	orf19.7387	ELP3	2.90086	2.72531	0.939484	-0.0900595	3.82611	1.76642	0.461674	-1.11505		1.31896	0.399396
Ca21chr7_C_albicans_SC5314	900108	902348	+	orf19.7156	FAA2-3	1.0947	2.33561	2.13357	1.09327	1.44344	1.33586	0.925467	-0.111747		1.31858	0.398981
Ca21chr3_C_albicans_SC5314	1490992	1491918	-	orf19.7441		0.817965	2.36305	2.88894	1.53054	1.07843	1.71368	1.58905	0.668165		1.31843	0.398822
Ca21chr1_C_albicans_SC5314	2296938	2299136	-	orf19.4909	CBK1	2.90307	3.99189	1.37506	0.459493	3.8274	2.79847	0.731167	-0.451727		1.3184	0.398788
Ca21chr2_C_albicans_SC5314	84527	84835	+	orf19.2074		1.92757	4.77007	2.47465	1.30722	2.54126	4.01895	1.58148	0.661278		1.31837	0.398756
Ca21chr2_C_albicans_SC5314	1086748	1089594	+	orf19.3556		2.1856	2.36273	1.08105	0.112427	2.88049	1.43801	0.499223	-1.00224		1.31794	0.398288
Ca21chrR_C_albicans_SC5314	1742933	1743292	-	orf19.599		0.808682	2.35016	2.90616	1.53912	1.06561	3.55202	3.33334	1.73697		1.31771	0.398029
Ca21chr2_C_albicans_SC5314	1979774	1980226	+	orf19.1386		2.26581	12.6998	5.605	2.48671	2.98474	13.9766	4.68269	2.22734		1.3173	0.397581
Ca21chr2_C_albicans_SC5314	53363	55237	-	orf19.2093	RFA1	2.55079	6.13772	2.4062	1.26676	3.36012	4.50678	1.34126	0.423586		1.31728	0.397567
Ca21chr3_C_albicans_SC5314	1004392	1006281	-	orf19.5934		0.962013	2.19711	2.28387	1.19148	1.26686	1.79463	1.41659	0.502425		1.31689	0.397132
Ca21chr7_C_albicans_SC5314	633447	635168	+	orf19.5169		0.795006	2.13306	2.68308	1.42389	1.04688	1.60924	1.53719	0.620294		1.31681	0.397052
Ca21chr2_C_albicans_SC5314	2025656	2026312	-	orf19.1361	TIM23	4.51514	4.08119	0.90389	-0.145781	5.94548	3.16512	0.532358	-0.909532		1.31679	0.397021
Ca21chr1_C_albicans_SC5314	154638	155291	-	orf19.6026	ERG2	2.3014	2.09771	0.911493	-0.133696	3.03042	2.92795	0.966185	-0.0496286		1.31677	0.397006
Ca21chr4_C_albicans_SC5314	1495160	1495489	+	orf19.3140		0.784714	3.47061	4.42277	2.14495	1.03318	2.75706	2.66851	1.41604		1.31663	0.396852
Ca21chr1_C_albicans_SC5314	73581	73901	+	orf19.6062		4.23326	6.16827	1.4571	0.543096	5.57155	5.00969	0.899155	-0.153358		1.31614	0.39631
Ca21chr4_C_albicans_SC5314	1511767	1513065	-	orf19.3131	OYE32	0.699629	2.27727	3.25497	1.70264	0.920637	1.85633	2.01636	1.01175		1.31589	0.396042
Ca21chr2_C_albicans_SC5314	282314	282859	+	orf19.1465		1.83493	3.48945	1.90168	0.927278	2.41441	2.74562	1.13718	0.18546		1.31581	0.395949
Ca21chr6_C_albicans_SC5314	937757	938440	-	orf19.1083		6.09867	5.01251	0.821902	-0.282962	8.02418	4.73292	0.589832	-0.761623		1.31573	0.395858
Ca21chr6_C_albicans_SC5314	113378	114469	-	orf19.4194		3.59237	3.46482	0.964495	-0.0521545	4.72652	2.52549	0.534322	-0.904217		1.31571	0.395842
Ca21chrR_C_albicans_SC5314	760303	761082	+	orf19.2376		1.47975	2.70891	1.83065	0.872357	1.94625	2.91075	1.49557	0.580696		1.31525	0.395339
Ca21chr1_C_albicans_SC5314	2604401	2605624	-	orf19.5277		1.35775	3.6214	2.66721	1.41533	1.78532	2.88375	1.61526	0.691764		1.31491	0.39496
Ca21chr1_C_albicans_SC5314	3167578	3167799	+	orf19.7255	RPC10	13.3251	11.9732	0.898545	-0.154338	17.5207	12.3609	0.705505	-0.503272		1.31486	0.394908
Ca21chr1_C_albicans_SC5314	528083	528814	+	orf19.2940		1.66556	6.64255	3.98818	1.99573	2.18963	8.16083	3.72704	1.89803		1.31465	0.394681
Ca21chr5_C_albicans_SC5314	845545	845937	+	orf19.1109		5.80439	10.2695	1.76926	0.823147	7.63057	7.68731	1.00744	0.0106875		1.31462	0.394647
Ca21chr1_C_albicans_SC5314	87901	89811	+	orf19.6053	CIS2	1.049	2.68712	2.5616	1.35705	1.37888	1.73006	1.25468	0.327324		1.31448	0.394487
Ca21chrR_C_albicans_SC5314	1326372	1328222	+	orf19.3874		1.17017	2.21183	1.89017	0.918519	1.53799	1.40424	0.913033	-0.131261		1.31433	0.394325
Ca21chr1_C_albicans_SC5314	2602277	2602699	+	orf19.5279		5.77858	5.75782	0.996408	-0.00519206	7.59421	4.5807	0.603184	-0.729331		1.3142	0.394185
Ca21chr5_C_albicans_SC5314	839369	840136	-	orf19.1113		1.23376	2.54044	2.05911	1.04202	1.62124	1.89061	1.16615	0.221753		1.31407	0.394038
Ca21chrR_C_albicans_SC5314	1532346	1535813	-	orf19.1816	ALS3	1.15059	2.0598	1.79021	0.840129	1.51172	1.18137	0.781478	-0.355723		1.31386	0.393815
Ca21chr3_C_albicans_SC5314	1772314	1773321	+	orf19.6173	STD1	3.55535	2.97986	0.838133	-0.254749	4.67059	3.0219	0.647006	-0.628149		1.31368	0.393612
Ca21chr3_C_albicans_SC5314	441623	442730	-	orf19.1647		0.775877	2.37272	3.05811	1.61264	1.01906	1.95079	1.9143	0.936817		1.31343	0.393339
Ca21chr1_C_albicans_SC5314	1962576	1964405	+	orf19.4757	NAR1	1.3676	2.88069	2.10638	1.07477	1.79475	2.59352	1.44506	0.531132		1.31233	0.392133
Ca21chr7_C_albicans_SC5314	249862	250770	+	orf19.6901		1.34642	2.97213	2.20744	1.14237	1.76667	1.92733	1.09094	0.125572		1.31213	0.391911
Ca21chr3_C_albicans_SC5314	994831	995931	+	orf19.5930		2.5881	3.95372	1.52765	0.611315	3.39561	3.44196	1.01365	0.0195631		1.31201	0.391774
Ca21chr2_C_albicans_SC5314	1660762	1661928	+	orf19.2166	VMA5	1.44093	3.87531	2.68946	1.42731	1.89037	3.24296	1.71551	0.77864		1.31191	0.391674
Ca21chr1_C_albicans_SC5314	1337672	1340068	+	orf19.177		1.28001	2.59585	2.02799	1.02005	1.67907	1.4513	0.864345	-0.210321		1.31176	0.391507
Ca21chrR_C_albicans_SC5314	678890	679969	-	orf19.2851		0.89237	2.17605	2.43851	1.286	1.17057	1.08778	0.92927	-0.10583		1.31176	0.391502
Ca21chr7_C_albicans_SC5314	309231	310167	-	orf19.6582	PRE10	2.73141	17.4492	6.38836	2.67545	3.58227	18.0594	5.04133	2.3338		1.31151	0.391231
Ca21chr2_C_albicans_SC5314	831684	832408	+	orf19.827.1	RPL39	24.7802	3.82437	0.154332	-2.6959	32.4974	3.05339	0.093958	-3.41184		1.31143	0.391137
Ca21chr2_C_albicans_SC5314	904041	905822	+	orf19.1590		0.873417	2.38505	2.73071	1.44927	1.14536	1.90368	1.66208	0.73299		1.31136	0.39106
Ca21chrR_C_albicans_SC5314	248136	250682	+	orf19.3245		1.09333	3.45544	3.16047	1.66014	1.43343	2.76634	1.92988	0.94851		1.31106	0.390735
Ca21chr2_C_albicans_SC5314	26038	27426	-	orf19.2113		2.76	4.81093	1.74309	0.801648	3.61736	3.15059	0.870962	-0.199317		1.31064	0.390273
Ca21chrR_C_albicans_SC5314	836038	836568	-	orf19.4373		2.33038	5.55511	2.38378	1.25325	3.05398	5.39855	1.76771	0.82188		1.31051	0.390126
Ca21chr3_C_albicans_SC5314	277546	280140	+	orf19.1720		0.689132	2.61104	3.78889	1.92177	0.903101	1.6489	1.82582	0.868541		1.31049	0.390108
Ca21chr4_C_albicans_SC5314	1071964	1076415	-	orf19.3775	SSK2	2.02435	2.95276	1.45862	0.544609	2.65268	2.65329	1.00023	0.000328103		1.31039	0.389997
Ca21chrR_C_albicans_SC5314	2227458	2229053	-	orf19.7624		7.7058	4.14503	0.53791	-0.894563	10.0933	3.15493	0.312575	-1.67772		1.30984	0.389388
Ca21chr3_C_albicans_SC5314	1069007	1072234	-	orf19.5965		1.94888	3.51904	1.80568	0.852541	2.5524	2.99022	1.17153	0.228396		1.30968	0.389215
Ca21chrR_C_albicans_SC5314	168760	170088	-	orf19.3286		1.1687	2.84061	2.43056	1.28129	1.53017	2.8168	1.84084	0.880364		1.30929	0.388781
Ca21chr6_C_albicans_SC5314	25968	26861	-	orf19.1182		1.79819	4.61491	2.56642	1.35976	2.35396	3.84306	1.6326	0.707169		1.30907	0.388542
Ca21chr1_C_albicans_SC5314	1398250	1404630	+	orf19.6257	GLT1	2.38692	2.49215	1.04408	0.0622367	3.12295	1.68376	0.539158	-0.89122		1.30836	0.387756
Ca21chr6_C_albicans_SC5314	107927	109498	+	orf19.4199	SLY41	2.03309	2.98541	1.46841	0.554254	2.65992	2.68129	1.00803	0.0115409		1.30831	0.387709
Ca21chr2_C_albicans_SC5314	975366	976175	-	orf19.145	RPB4	1.85762	4.17402	2.24697	1.16798	2.42963	4.95245	2.03836	1.02741		1.30792	0.387278
Ca21chr1_C_albicans_SC5314	1119972	1122299	-	orf19.431	ZCF2	1.84442	3.24809	1.76103	0.816422	2.41234	3.74751	1.55348	0.635503		1.30791	0.387263
Ca21chr1_C_albicans_SC5314	916866	917234	+	orf19.6833.2		1.95179	4.28356	2.19469	1.13401	2.55209	5.33889	2.09197	1.06486		1.30757	0.386885
Ca21chrR_C_albicans_SC5314	1899537	1900436	-	orf19.7279	NIT2	1.22525	2.1826	1.78136	0.832976	1.60205	1.00988	0.630368	-0.665734		1.30753	0.386848
Ca21chr1_C_albicans_SC5314	1177591	1180920	-	orf19.2489		3.7827	2.67548	0.707293	-0.49962	4.9457	1.71934	0.347644	-1.52432		1.30745	0.386757
Ca21chr7_C_albicans_SC5314	369532	369888	+	orf19.6555		2.20946	3.81493	1.72664	0.787964	2.88863	2.48867	0.861539	-0.215012		1.30739	0.386694
Ca21chr5_C_albicans_SC5314	474370	476853	-	orf19.4219	RIX7	2.7244	2.98909	1.09715	0.133766	3.56169	2.18174	0.612557	-0.707083		1.30733	0.386626
Ca21chr1_C_albicans_SC5314	680313	681533	-	orf19.3018	SPP1	1.80902	5.3153	2.93821	1.55494	2.36394	4.55914	1.92862	0.947569		1.30675	0.385981
Ca21chr3_C_albicans_SC5314	168890	171340	-	orf19.6160		2.651	4.89197	1.84533	0.883877	3.46406	3.87113	1.11751	0.160291		1.3067	0.385926
Ca21chr4_C_albicans_SC5314	1543882	1544625	+	orf19.3114		2.49922	3.30697	1.3232	0.404031	3.26561	3.07199	0.940709	-0.0881792		1.30665	0.385875
Ca21chr1_C_albicans_SC5314	2007337	2008476	+	orf19.4774	AOX1	0.697633	3.48133	4.9902	2.3191	0.911442	1.83719	2.01569	1.01127		1.30648	0.385683
Ca21chr1_C_albicans_SC5314	1922090	1922673	-	orf19.4741		1.67139	3.01803	1.8057	0.852559	2.18257	2.73721	1.25413	0.326683		1.30584	0.384979
Ca21chrR_C_albicans_SC5314	1115396	1115671	+	orf19.639.1		6.07483	8.39633	1.38215	0.466917	7.93126	8.41803	1.06137	0.0859338		1.30559	0.384707
Ca21chr1_C_albicans_SC5314	2634590	2635021	+	orf19.5262		0.927641	2.32375	2.50501	1.32482	1.21068	1.2166	1.00489	0.00703773		1.30512	0.384183
Ca21chr2_C_albicans_SC5314	1180514	1181854	-	orf19.6889	MKK2	1.22533	3.31102	2.70214	1.4341	1.59908	3.10868	1.94405	0.959062		1.30501	0.384064
Ca21chr2_C_albicans_SC5314	1692342	1694489	-	orf19.1434		3.45536	2.81251	0.813956	-0.296977	4.50897	2.21203	0.490585	-1.02742		1.30492	0.383965
Ca21chr1_C_albicans_SC5314	2721027	2721529	+	orf19.68.2		1.02357	3.10132	3.02992	1.59928	1.33555	1.43179	1.07206	0.100387		1.3048	0.383825
Ca21chr5_C_albicans_SC5314	918498	919520	-	orf19.3894		2.06956	2.84079	1.37265	0.456967	2.70021	1.73141	0.641212	-0.641128		1.30473	0.383748
Ca21chr1_C_albicans_SC5314	1605439	1606830	-	orf19.4426	PEX3	1.12191	2.91227	2.59581	1.37619	1.4634	2.00823	1.37231	0.456607		1.30438	0.383363
Ca21chr3_C_albicans_SC5314	733615	734430	-	orf19.344		0.744481	1.94852	2.61728	1.38807	0.970935	2.17316	2.23821	1.16235		1.30418	0.38314
Ca21chr7_C_albicans_SC5314	837047	837811	-	orf19.5501	YAF9	2.0124	5.20284	2.58539	1.37038	2.62444	5.12729	1.95367	0.966185		1.30414	0.383095
Ca21chr6_C_albicans_SC5314	194298	195350	-	orf19.100		0.642649	2.25043	3.5018	1.8081	0.838089	1.73064	2.06499	1.04613		1.30412	0.383074
Ca21chr6_C_albicans_SC5314	588852	589919	+	orf19.5559	RAV2	1.07234	3.05152	2.84566	1.50876	1.3982	2.03609	1.45622	0.542233		1.30387	0.382802
Ca21chr2_C_albicans_SC5314	1302340	1304152	-	orf19.18	IMH3	12.0303	7.33167	0.609435	-0.714457	15.6847	5.44827	0.347361	-1.52549		1.30377	0.382691
Ca21chr6_C_albicans_SC5314	754024	755643	-	orf19.5722		1.44665	3.13881	2.16971	1.1175	1.88597	2.46968	1.30951	0.389023		1.30368	0.382589
Ca21chr1_C_albicans_SC5314	489369	490175	+	orf19.3691	TIM21	2.16553	3.29024	1.51937	0.603472	2.82255	3.52121	1.24753	0.319075		1.3034	0.382279
Ca21chr6_C_albicans_SC5314	957611	959170	+	orf19.1092		1.10733	3.17087	2.86352	1.51779	1.44319	2.68657	1.86154	0.896498		1.30331	0.382178
Ca21chr3_C_albicans_SC5314	250059	257564	+	orf19.3159	UTP20	1.53588	2.36262	1.53829	0.621325	2.00165	1.26475	0.631855	-0.662335		1.30326	0.382127
Ca21chrR_C_albicans_SC5314	210190	210642	+	orf19.3263	ATO10	0.850095	1.94852	2.29212	1.19668	1.1077	0.979603	0.884355	-0.177302		1.30304	0.381877
Ca21chr1_C_albicans_SC5314	2674566	2676383	-	orf19.5238		1.54415	2.45682	1.59105	0.66998	2.01198	2.09647	1.042	0.0593518		1.30296	0.381798
Ca21chrR_C_albicans_SC5314	1777201	1777998	-	orf19.6378	TRM9	3.07606	4.00216	1.30107	0.379695	4.00777	4.49743	1.12218	0.166301		1.30289	0.381717
Ca21chr2_C_albicans_SC5314	417866	418894	-	orf19.1529		0.696251	2.2044	3.1661	1.66271	0.907121	1.19109	1.31305	0.392921		1.30286	0.381687
Ca21chr2_C_albicans_SC5314	1638871	1639848	-	orf19.2178	MRS4	3.84446	3.22492	0.83885	-0.253515	5.00738	2.79441	0.558059	-0.84151		1.30249	0.381276
Ca21chrR_C_albicans_SC5314	1453958	1454635	-	orf19.1857		2.56184	2.58459	1.00888	0.0127548	3.33611	3.49257	1.0469	0.0661249		1.30223	0.380985
Ca21chr2_C_albicans_SC5314	751901	755005	-	orf19.864		2.14957	2.41305	1.12257	0.166808	2.79897	2.09776	0.749474	-0.41605		1.30211	0.380849
Ca21chr3_C_albicans_SC5314	804618	806087	-	orf19.6931		2.90049	3.89305	1.3422	0.424604	3.77658	3.48825	0.923655	-0.114575		1.30205	0.380781
Ca21chr4_C_albicans_SC5314	571922	573418	+	orf19.2724		2.92805	10.9747	3.74813	1.90617	3.81196	6.97837	1.83065	0.872357		1.30187	0.380591
Ca21chr3_C_albicans_SC5314	1008939	1014995	-	orf19.5938	SEN1	2.01616	3.38352	1.6782	0.746913	2.62417	2.97363	1.13317	0.180366		1.30157	0.380248
Ca21chr7_C_albicans_SC5314	132567	134273	+	orf19.7047	RTF1	2.37478	3.39563	1.42987	0.515884	3.09051	3.13403	1.01408	0.0201703		1.30139	0.380053
Ca21chrR_C_albicans_SC5314	2053092	2054267	+	orf19.6597		1.18709	3.19723	2.69334	1.4294	1.54466	2.05204	1.32848	0.409771		1.30122	0.379862
Ca21chrR_C_albicans_SC5314	862765	864429	-	orf19.4357		1.54758	5.90995	3.81883	1.93313	2.01362	3.61142	1.7935	0.842776		1.30114	0.379771
Ca21chrR_C_albicans_SC5314	1036065	1036511	+	orf19.6314	RPB8	3.64884	5.07226	1.3901	0.475192	4.74739	4.27324	0.900123	-0.151806		1.30107	0.379699
Ca21chr3_C_albicans_SC5314	1093296	1094510	+	orf19.5978		0.651638	2.38669	3.66261	1.87287	0.847723	1.10923	1.30848	0.387893		1.30091	0.379524
Ca21chr2_C_albicans_SC5314	28906	30051	-	orf19.2111		16.1773	6.33395	0.391533	-1.35279	21.0405	3.99787	0.190008	-2.39587		1.30062	0.3792
Ca21chr6_C_albicans_SC5314	451305	452456	-	orf19.3457	SWD3	1.14813	3.99014	3.47535	1.79716	1.49326	3.43896	2.30298	1.2035		1.30061	0.379188
Ca21chr6_C_albicans_SC5314	703444	704853	-	orf19.5623	ARP4	1.86224	4.18329	2.24637	1.1676	2.4219	3.09096	1.27625	0.351913		1.30053	0.379099
Ca21chr3_C_albicans_SC5314	1037367	1038683	-	orf19.5952		8.97574	3.79339	0.422627	-1.24254	11.669	4.69902	0.402691	-1.31225		1.30007	0.378584
Ca21chr5_C_albicans_SC5314	362691	368537	-	orf19.6294	MYO1	1.10216	2.10817	1.91276	0.935659	1.43282	1.1157	0.778676	-0.360904		1.30001	0.378522
Ca21chrR_C_albicans_SC5314	239887	240888	+	orf19.3248		1.09939	3.97879	3.61908	1.85562	1.42904	4.48947	3.14161	1.6515		1.29984	0.378336
Ca21chr3_C_albicans_SC5314	623047	624144	+	orf19.281		1.10071	2.2114	2.00907	1.00653	1.43056	3.03591	2.12218	1.08555		1.29967	0.378149
Ca21chr4_C_albicans_SC5314	690280	690462	-	orf19.1440.2		0.84173	2.63371	3.12892	1.64567	1.09395	2.91007	2.66014	1.4115		1.29965	0.378121
Ca21chr6_C_albicans_SC5314	69088	70422	-	orf19.1202		1.24176	2.98558	2.40431	1.26562	1.6136	2.69582	1.67069	0.740442		1.29944	0.377891
Ca21chrR_C_albicans_SC5314	999220	999645	-	orf19.544	RPR2	2.9203	4.27298	1.4632	0.549125	3.79469	5.4546	1.43743	0.523492		1.29942	0.377864
Ca21chrR_C_albicans_SC5314	21385	24462	+	orf19.7534	MIS12	8.74734	3.99835	0.457093	-1.12944	11.3624	3.6103	0.317741	-1.65408		1.29895	0.37735
Ca21chr3_C_albicans_SC5314	1696344	1697225	+	orf19.6751		4.35859	3.14505	0.721576	-0.470777	5.65558	2.28353	0.403766	-1.30841		1.29757	0.375815
Ca21chr3_C_albicans_SC5314	728992	730947	-	orf19.342	BMT7	1.65688	2.32526	1.4034	0.488929	2.14987	1.77452	0.82541	-0.276816		1.29754	0.375783
Ca21chr3_C_albicans_SC5314	1246888	1248654	-	orf19.6993	GAP2	0.612631	2.0754	3.38768	1.7603	0.794719	1.13504	1.42823	0.514229		1.29722	0.375426
Ca21chr2_C_albicans_SC5314	870747	872579	+	orf19.808		1.954	3.36204	1.72059	0.782904	2.53463	3.14998	1.24278	0.313569		1.29714	0.375339
Ca21chr2_C_albicans_SC5314	1913346	1914692	-	orf19.1598	ERG24	2.59311	3.19059	1.23041	0.299137	3.36349	3.12045	0.927741	-0.108206		1.29709	0.375275
Ca21chr2_C_albicans_SC5314	595394	597148	-	orf19.5805	DLD1	1.53175	2.41843	1.57887	0.65889	1.98679	1.54218	0.776217	-0.365468		1.29707	0.375259
Ca21chr2_C_albicans_SC5314	2090562	2091410	-	orf19.1764		1.38126	11.6222	8.41415	3.07282	1.79158	11.0981	6.19462	2.63102		1.29706	0.37524
Ca21chr1_C_albicans_SC5314	643289	644059	+	orf19.3002	RPS1	44.2514	4.10707	0.0928122	-3.42954	57.3783	2.96849	0.0517355	-4.2727		1.29664	0.374783
Ca21chr5_C_albicans_SC5314	464440	465402	-	orf19.3161		3.51334	3.9821	1.13343	0.180689	4.55321	3.63703	0.798783	-0.324124		1.29598	0.374041
Ca21chr5_C_albicans_SC5314	297649	299112	+	orf19.1934	HST3	2.39466	3.75319	1.56732	0.648296	3.10279	3.55804	1.14672	0.197515		1.29571	0.373746
Ca21chr5_C_albicans_SC5314	435999	437588	-	orf19.3176	RIM21	2.1738	3.09874	1.4255	0.511464	2.81639	2.14494	0.761594	-0.392905		1.29561	0.373626
Ca21chr7_C_albicans_SC5314	891606	892013	+	orf19.7163		5.161	9.23989	1.79033	0.840226	6.68428	7.97537	1.19315	0.254779		1.29515	0.373122
Ca21chr1_C_albicans_SC5314	483733	484098	+	orf19.3687		1.13529	3.95576	3.48437	1.8009	1.47032	2.82537	1.9216	0.942306		1.29511	0.373079
Ca21chr3_C_albicans_SC5314	726477	728408	-	orf19.341		2.95644	3.41772	1.15603	0.209173	3.82873	3.58034	0.935124	-0.0967703		1.29505	0.373002
Ca21chr1_C_albicans_SC5314	1272208	1272642	-	orf19.2439		3.46734	3.77132	1.08767	0.121241	4.4893	4.73085	1.0538	0.0756072		1.29474	0.372662
Ca21chr5_C_albicans_SC5314	962440	963291	-	orf19.3921		2.93753	7.23538	2.46308	1.30047	3.80264	4.75239	1.24976	0.32165		1.2945	0.372399
Ca21chr3_C_albicans_SC5314	1517874	1518695	+	orf19.7453		1.13731	2.42081	2.12853	1.08986	1.4722	1.6669	1.13225	0.179188		1.29445	0.372344
Ca21chr1_C_albicans_SC5314	31842	32444	+	orf19.6085	RPL16A	42.0954	4.13979	0.098343	-3.34603	54.4905	2.81802	0.0517158	-4.27325		1.29445	0.372342
Ca21chr1_C_albicans_SC5314	2955762	2957732	+	orf19.4980	HSP70	1.97036	53.8987	27.3548	4.77372	2.55047	15.6371	6.13108	2.61614		1.29442	0.372304
Ca21chr1_C_albicans_SC5314	1455604	1456596	+	orf19.6227		6.0881	4.39202	0.721411	-0.471107	7.88033	4.90946	0.623001	-0.682693		1.29438	0.372265
Ca21chr5_C_albicans_SC5314	778743	780239	-	orf19.6654		1.4464	2.20511	1.52455	0.608381	1.87212	2.15702	1.15218	0.204367		1.29433	0.372206
Ca21chr1_C_albicans_SC5314	487383	488232	-	orf19.3690.2		22.0523	2.88491	0.130821	-2.93433	28.5393	1.53926	0.0539347	-4.21264		1.29416	0.372021
Ca21chr4_C_albicans_SC5314	1053028	1053975	+	orf19.3791	FGR10	9.18845	2.94026	0.319995	-1.64388	11.8896	2.35924	0.198428	-2.33331		1.29397	0.37181
Ca21chr2_C_albicans_SC5314	546917	547558	-	orf19.5832	HPT1	7.0507	6.78485	0.962295	-0.0554496	9.12234	6.66642	0.73078	-0.45249		1.29382	0.371637
Ca21chr3_C_albicans_SC5314	1460760	1461974	-	orf19.7427		2.52049	3.67393	1.45762	0.543619	3.26008	4.50178	1.38088	0.465588		1.29343	0.371201
Ca21chr2_C_albicans_SC5314	1617552	1618595	+	orf19.2186	SEH1	4.44441	3.28987	0.740226	-0.433962	5.74848	3.2036	0.557294	-0.843489		1.29342	0.371188
Ca21chr2_C_albicans_SC5314	1898915	1899227	+	orf19.4090.1		3.10865	5.16482	1.66143	0.732429	4.02065	4.34986	1.08188	0.113541		1.29337	0.371141
Ca21chr1_C_albicans_SC5314	389287	390816	-	orf19.4534		1.76668	4.62852	2.6199	1.38951	2.28478	3.08116	1.34856	0.431416		1.29326	0.371016
Ca21chr1_C_albicans_SC5314	1901579	1902363	+	orf19.4730		2.28203	4.2425	1.85909	0.894593	2.95115	3.16034	1.07088	0.0988035		1.29321	0.370955
Ca21chr1_C_albicans_SC5314	550994	552433	-	orf19.2952	EXG2	0.676452	2.08257	3.07866	1.6223	0.874736	1.53907	1.75946	0.815134		1.29312	0.37086
Ca21chr4_C_albicans_SC5314	1352822	1355224	-	orf19.4420		1.88407	3.53199	1.87466	0.906632	2.43602	2.44337	1.00302	0.00434392		1.29296	0.370679
Ca21chr3_C_albicans_SC5314	652873	654390	+	orf19.304		1.77502	2.50854	1.41324	0.499008	2.29486	2.1705	0.945809	-0.0803795		1.29286	0.370568
Ca21chr5_C_albicans_SC5314	873713	875197	+	orf19.3214		0.62514	2.10214	3.36267	1.74961	0.808147	0.954728	1.18138	0.240473		1.29275	0.370438
Ca21chr1_C_albicans_SC5314	1123222	1123881	+	orf19.430	YPT53	2.93974	3.489	1.18684	0.247125	3.79999	3.77334	0.992988	-0.0101515		1.29263	0.370308
Ca21chrR_C_albicans_SC5314	2096717	2097154	-	orf19.7555		0.999959	2.90271	2.90283	1.53746	1.29252	1.89829	1.46867	0.554515		1.29257	0.370248
Ca21chrR_C_albicans_SC5314	979270	979776	-	orf19.532	RBR2	0.854667	5.137	6.01053	2.58749	1.10467	5.63456	5.10066	2.35068		1.29252	0.370185
Ca21chr2_C_albicans_SC5314	1957934	1958644	-	orf19.1397		1.96525	3.89703	1.98297	0.987662	2.53977	3.41084	1.34297	0.425429		1.29234	0.369985
Ca21chrR_C_albicans_SC5314	2029141	2031915	-	orf19.6610		1.34587	2.66709	1.98169	0.986733	1.73878	1.94717	1.11985	0.163303		1.29194	0.369538
Ca21chr1_C_albicans_SC5314	3105892	3106557	+	orf19.7216	YPT52	4.72368	8.23065	1.74242	0.801095	6.10265	7.80389	1.27877	0.354757		1.29193	0.369525
Ca21chr3_C_albicans_SC5314	1598017	1599129	+	orf19.6803	HUT1	1.65318	6.8128	4.12102	2.043	2.13554	5.34063	2.50083	1.32241		1.29178	0.369355
Ca21chr1_C_albicans_SC5314	2638423	2639142	-	orf19.5259		1.34896	5.14094	3.81105	1.93019	1.74253	2.58975	1.4862	0.571632		1.29176	0.36934
Ca21chr2_C_albicans_SC5314	769797	771101	+	orf19.854	UGA11	1.13359	2.0561	1.81379	0.859011	1.46414	1.86335	1.27266	0.347847		1.29159	0.369154
Ca21chr2_C_albicans_SC5314	461669	462172	+	orf19.1551		2.91481	9.06079	3.10854	1.63624	3.7646	6.26927	1.66532	0.7358		1.29154	0.369095
Ca21chr3_C_albicans_SC5314	322944	324005	-	orf19.1697		4.54465	3.11101	0.684545	-0.546783	5.86884	2.27252	0.387218	-1.36878		1.29137	0.368908
Ca21chr1_C_albicans_SC5314	1953369	1954892	-	orf19.4754	ZWF1	4.83843	6.42	1.32688	0.408035	6.24697	4.52189	0.723854	-0.466229		1.29112	0.368618
Ca21chr3_C_albicans_SC5314	1458032	1459099	-	orf19.7425		1.63629	3.84773	2.3515	1.23358	2.11196	3.43355	1.62576	0.701118		1.2907	0.368156
Ca21chr2_C_albicans_SC5314	1219153	1220133	-	orf19.4122		2.07113	3.60078	1.73856	0.797892	2.67225	2.65706	0.994319	-0.00821958		1.29024	0.367636
Ca21chr2_C_albicans_SC5314	1591892	1593202	+	orf19.2200		1.80322	3.67541	2.03825	1.02733	2.32605	2.97818	1.28036	0.356554		1.28994	0.367306
Ca21chr1_C_albicans_SC5314	2633019	2634410	+	orf19.5263	SER33	4.02834	2.6111	0.648182	-0.625528	5.19585	1.95455	0.376175	-1.41052		1.28982	0.367175
Ca21chr2_C_albicans_SC5314	961440	961997	-	orf19.4490	RPL17B	36.1027	6.45774	0.178871	-2.48301	46.5562	4.19037	0.0900066	-3.47382		1.28955	0.366867
Ca21chr3_C_albicans_SC5314	1438509	1441679	-	orf19.7401	ISW2	1.73167	2.52016	1.45534	0.541352	2.23268	2.183	0.977748	-0.0324647		1.28932	0.366614
Ca21chrR_C_albicans_SC5314	1479657	1484333	+	orf19.1842	BUD5	1.02174	2.27813	2.22965	1.15682	1.31719	1.2573	0.954531	-0.0671358		1.28916	0.366429
Ca21chr4_C_albicans_SC5314	785501	787132	-	orf19.1310		1.12774	2.35471	2.08799	1.06211	1.45383	1.10283	0.75857	-0.398646		1.28916	0.366426
Ca21chr1_C_albicans_SC5314	1794223	1795185	+	orf19.5098	NTG1	1.62797	2.13081	1.30888	0.388332	2.09851	1.62128	0.772589	-0.372227		1.28904	0.366294
Ca21chr2_C_albicans_SC5314	1321872	1323179	+	orf19.27		0.838155	2.45391	2.92775	1.54979	1.0801	1.64855	1.52629	0.610031		1.28866	0.365874
Ca21chr1_C_albicans_SC5314	691892	693400	-	orf19.3029		0.834688	2.19014	2.62391	1.39172	1.07542	1.97891	1.84012	0.879803		1.28842	0.365598
Ca21chr3_C_albicans_SC5314	806308	807024	-	orf19.6930	SOL1	4.10451	6.3354	1.54352	0.626226	5.28664	6.27025	1.18605	0.246171		1.28801	0.365141
Ca21chr2_C_albicans_SC5314	1055480	1056790	-	orf19.3541	ERF1	4.92846	4.08147	0.828144	-0.272047	6.34631	3.4209	0.539037	-0.891543		1.28769	0.364781
Ca21chr5_C_albicans_SC5314	661063	664494	-	orf19.4325		0.841034	2.48917	2.95966	1.56543	1.08284	1.46642	1.35424	0.437486		1.28751	0.364581
Ca21chrR_C_albicans_SC5314	947461	948189	+	orf19.511		2.08639	3.4902	1.67284	0.742304	2.68599	2.29349	0.853873	-0.227907		1.28739	0.364446
Ca21chr3_C_albicans_SC5314	15901	16308	+	orf19.5466	RPS24	52.6109	7.77492	0.147782	-2.75846	67.7184	4.18213	0.0617578	-4.01724		1.28716	0.364186
Ca21chrR_C_albicans_SC5314	1831193	1831363	-	orf19.6415.1		27.1171	6.81981	0.251495	-1.9914	34.9028	14.6082	0.418538	-1.25657		1.28711	0.364139
Ca21chr7_C_albicans_SC5314	278055	279503	+	orf19.6918		0.812386	2.95642	3.63918	1.86361	1.04543	2.76666	2.64644	1.40405		1.28686	0.363857
Ca21chr1_C_albicans_SC5314	236094	238310	-	orf19.3305	ZCF17	1.31055	2.08129	1.58811	0.667309	1.68643	1.63182	0.967619	-0.0474891		1.28681	0.363801
Ca21chr5_C_albicans_SC5314	621387	622586	+	orf19.4299	MSW1	2.68985	4.17818	1.55331	0.635349	3.46105	2.39887	0.693106	-0.528851		1.28671	0.363683
Ca21chr1_C_albicans_SC5314	2386378	2386841	-	orf19.2343.1		2.04817	5.12169	2.50062	1.32229	2.63503	6.35946	2.41343	1.27108		1.28653	0.363489
Ca21chr1_C_albicans_SC5314	2283444	2284784	-	orf19.4904		1.14474	3.21651	2.8098	1.49047	1.47239	2.22883	1.51376	0.598132		1.28622	0.363133
Ca21chr3_C_albicans_SC5314	978637	979047	-	orf19.5920		3.35301	7.02892	2.0963	1.06784	4.31228	4.43959	1.02952	0.0419755		1.28609	0.362992
Ca21chrR_C_albicans_SC5314	1976856	1977431	-	orf19.7327	PHO88	6.20466	9.20377	1.48336	0.568873	7.97962	5.27038	0.660481	-0.598412		1.28607	0.362967
Ca21chr3_C_albicans_SC5314	1126576	1127130	+	orf19.5994	RHB1	1.88762	4.05179	2.1465	1.10199	2.42744	2.81017	1.15767	0.211224		1.28598	0.362864
Ca21chr7_C_albicans_SC5314	815457	817115	+	orf19.6702	DED81	5.14365	3.02032	0.587193	-0.768093	6.61382	2.46667	0.372956	-1.42292		1.28582	0.362691
Ca21chr6_C_albicans_SC5314	119503	121029	+	orf19.3660		1.20139	2.97385	2.47535	1.30763	1.54464	1.73217	1.12141	0.165312		1.28571	0.362569
Ca21chr1_C_albicans_SC5314	1484830	1485732	+	orf19.6213	SUI2	7.37937	4.43277	0.600697	-0.73529	9.48753	3.9748	0.418949	-1.25515		1.28568	0.362535
Ca21chr1_C_albicans_SC5314	3001746	3003092	-	orf19.5003		1.00194	3.43958	3.43291	1.77943	1.28797	2.13477	1.65747	0.728982		1.28547	0.3623
Ca21chr4_C_albicans_SC5314	250043	250645	-	orf19.4665		1.24902	24.7513	19.8166	4.30864	1.60557	25.1842	15.6855	3.97136		1.28546	0.362285
Ca21chr6_C_albicans_SC5314	112970	113368	+	orf19.4195		2.57575	3.59839	1.39702	0.482358	3.30912	2.17404	0.656986	-0.606066		1.28472	0.361452
Ca21chr1_C_albicans_SC5314	1490523	1492802	+	orf19.6208	MEF2	1.554	2.27085	1.46129	0.547245	1.99595	1.66863	0.836005	-0.258416		1.2844	0.361092
Ca21chr4_C_albicans_SC5314	908945	910660	+	orf19.1424		0.798373	2.67452	3.34997	1.74415	1.02499	1.48543	1.44921	0.535265		1.28385	0.360479
Ca21chr7_C_albicans_SC5314	379041	379388	+	orf19.6547		0.502278	2.05521	4.09177	2.03273	0.64479	1.35673	2.10414	1.07323		1.28373	0.360344
Ca21chr4_C_albicans_SC5314	861382	861810	-	orf19.5308		0.590294	2.08054	3.52459	1.81745	0.75764	1.08289	1.4293	0.515309		1.2835	0.360078
Ca21chr3_C_albicans_SC5314	923827	925531	-	orf19.5894		1.3341	2.15778	1.6174	0.693676	1.71223	1.15014	0.67172	-0.574067		1.28343	0.36001
Ca21chr5_C_albicans_SC5314	764191	764706	-	orf19.2642		2.53187	3.81758	1.50781	0.592454	3.24927	3.51473	1.0817	0.113298		1.28335	0.359911
Ca21chr1_C_albicans_SC5314	155448	156329	+	orf19.6025		0.893382	2.21171	2.47566	1.30781	1.14639	2.3577	2.05663	1.04028		1.2832	0.359748
Ca21chr2_C_albicans_SC5314	1007761	1008429	+	orf19.183	HIS3	2.27529	4.17706	1.83584	0.876437	2.91904	3.32152	1.13788	0.186346		1.28293	0.359446
Ca21chr5_C_albicans_SC5314	768150	768671	-	orf19.2639		5.48457	4.37201	0.797147	-0.327082	7.03558	3.56773	0.507097	-0.979665		1.2828	0.359292
Ca21chrR_C_albicans_SC5314	1436356	1439673	-	orf19.702		1.85208	3.0012	1.62044	0.696388	2.3756	1.99572	0.840089	-0.251386		1.28266	0.359144
Ca21chr3_C_albicans_SC5314	1623865	1626528	-	orf19.6790		1.27559	2.39485	1.87744	0.908768	1.63602	3.22515	1.97134	0.979176		1.28255	0.359019
Ca21chr3_C_albicans_SC5314	59698	60243	-	orf19.5424		2.25334	3.66464	1.62632	0.701607	2.88883	2.70541	0.936508	-0.0946371		1.28202	0.358419
Ca21chr1_C_albicans_SC5314	2147062	2147583	-	orf19.4845	TVP18	2.67239	9.02451	3.37694	1.75572	3.42582	7.96663	2.32546	1.21752		1.28193	0.35832
Ca21chr2_C_albicans_SC5314	562032	563093	-	orf19.5824		1.43156	3.05041	2.13082	1.09141	1.83487	3.70963	2.02175	1.0156		1.28172	0.358083
Ca21chr4_C_albicans_SC5314	1553891	1554649	+	orf19.3106	MET16	2.69892	2.34439	0.868641	-0.203168	3.4585	1.38192	0.399572	-1.32347		1.28144	0.357764
Ca21chr5_C_albicans_SC5314	338769	340319	-	orf19.4147	GLR1	2.99098	5.62304	1.88	0.91073	3.83183	4.10902	1.07234	0.10076		1.28113	0.357414
Ca21chr1_C_albicans_SC5314	50807	51682	-	orf19.6073	HMX1	3.96714	7.55802	1.90516	0.92991	5.08148	7.82661	1.54022	0.623141		1.28089	0.35715
Ca21chr1_C_albicans_SC5314	2696598	2697872	-	orf19.5226	WRS1	3.11854	3.53914	1.13487	0.182529	3.99448	3.25475	0.814813	-0.295459		1.28088	0.357136
Ca21chrR_C_albicans_SC5314	1974889	1976628	+	orf19.7326		2.01576	4.61302	2.28848	1.19439	2.58155	3.59732	1.39347	0.478686		1.28069	0.356918
Ca21chr5_C_albicans_SC5314	315402	317987	-	orf19.4131		1.4567	3.1018	2.12933	1.0904	1.86515	2.1415	1.14816	0.199329		1.28039	0.356584
Ca21chr2_C_albicans_SC5314	655606	656946	+	orf19.910	PRP3	1.05816	3.1249	2.95315	1.56225	1.35475	2.28608	1.68746	0.754849		1.28029	0.356471
Ca21chr2_C_albicans_SC5314	834090	835946	-	orf19.826	MED1	11.4027	5.89594	0.517064	-0.951587	14.5984	6.06149	0.415214	-1.26807		1.28026	0.356434
Ca21chr6_C_albicans_SC5314	807460	808842	-	orf19.5747		2.41653	2.86356	1.18499	0.244871	3.09303	3.12139	1.00917	0.0131668		1.27995	0.356085
Ca21chrR_C_albicans_SC5314	67399	67866	-	orf19.7507		2.74156	5.87476	2.14285	1.09953	3.50786	3.24592	0.925328	-0.111963		1.27951	0.355594
Ca21chrR_C_albicans_SC5314	1810357	1811814	+	orf19.6404	GSH2	2.37729	2.71749	1.14311	0.192958	3.04094	2.06991	0.680682	-0.554947		1.27916	0.355199
Ca21chr4_C_albicans_SC5314	1340790	1341383	+	orf19.4415	MED3	1.97523	2.84556	1.44062	0.526689	2.52636	3.14687	1.24561	0.316852		1.27902	0.355041
Ca21chr5_C_albicans_SC5314	535579	537678	+	orf19.4251	ZCF22	0.64059	2.53706	3.96051	1.98569	0.819214	1.4952	1.82517	0.868027		1.27884	0.354839
Ca21chr3_C_albicans_SC5314	1368781	1369887	+	orf19.7383	MNN9	2.12628	4.36038	2.05071	1.03612	2.71901	3.72419	1.36969	0.453848		1.27876	0.354748
Ca21chrR_C_albicans_SC5314	24474	25163	-	orf19.7531		7.45325	12.7771	1.71429	0.777614	9.52745	9.30271	0.976411	-0.0344391		1.27829	0.354219
Ca21chr4_C_albicans_SC5314	539120	541600	-	orf19.2738	SUL2	0.813164	2.50871	3.08513	1.62533	1.03941	1.916	1.84336	0.882335		1.27823	0.354143
Ca21chr3_C_albicans_SC5314	280483	282177	-	orf19.1719	SGA1	0.726435	2.75944	3.7986	1.92547	0.928249	1.73264	1.86657	0.90039		1.27781	0.353678
Ca21chr1_C_albicans_SC5314	942016	943413	-	orf19.6851	CHL4	0.871526	2.03639	2.33658	1.2244	1.11355	1.38604	1.2447	0.315801		1.27771	0.353555
Ca21chrR_C_albicans_SC5314	1202470	1203045	-	orf19.6650		2.48606	3.48361	1.40126	0.486722	3.1762	2.71036	0.853334	-0.228817		1.27761	0.353442
Ca21chrR_C_albicans_SC5314	1127012	1128907	-	orf19.558	GUT1	2.79659	3.20194	1.14495	0.195279	3.57244	2.10399	0.58895	-0.763783		1.27743	0.35324
Ca21chr5_C_albicans_SC5314	683005	683682	+	orf19.4336	RPS5	41.4131	4.39208	0.106055	-3.23711	52.893	3.59569	0.0679804	-3.87874		1.2772	0.352989
Ca21chr1_C_albicans_SC5314	261368	261847	-	orf19.3322	DUT1	5.03327	6.43946	1.27938	0.355445	6.42838	4.92441	0.766042	-0.384505		1.27718	0.35296
Ca21chr3_C_albicans_SC5314	307639	307956	-	orf19.1707		1.30719	2.99346	2.29	1.19535	1.66952	1.62083	0.97084	-0.0426941		1.27718	0.35296
Ca21chr7_C_albicans_SC5314	856073	856999	-	orf19.7194		1.75146	4.72189	2.69597	1.4308	2.2367	3.36162	1.50294	0.587786		1.27704	0.352808
Ca21chr5_C_albicans_SC5314	1122956	1124644	-	orf19.4002	DUN1	1.44703	3.20559	2.21529	1.1475	1.8478	2.58079	1.39668	0.482003		1.27697	0.352721
Ca21chr1_C_albicans_SC5314	524895	526916	-	orf19.2938		1.39177	4.24991	3.05361	1.61052	1.77715	4.46313	2.5114	1.32849		1.2769	0.352646
Ca21chr1_C_albicans_SC5314	2027363	2028376	-	orf19.4781	GRP1	0.981252	2.52172	2.5699	1.36171	1.25263	1.52043	1.21379	0.279516		1.27656	0.352267
Ca21chr6_C_albicans_SC5314	509926	510906	-	orf19.5515		2.2459	3.79563	1.69003	0.757045	2.86663	3.16189	1.103	0.141433		1.27638	0.352061
Ca21chr7_C_albicans_SC5314	202217	203082	+	orf19.7018	RPS18	26.6747	5.21482	0.195496	-2.35479	34.0425	2.2765	0.0668725	-3.90244		1.27621	0.351862
Ca21chr1_C_albicans_SC5314	253167	254450	+	orf19.3315	CTA9	2.7087	4.6488	1.71625	0.779257	3.4567	3.34706	0.968283	-0.0464999		1.27615	0.351795
Ca21chr6_C_albicans_SC5314	552719	553561	+	orf19.5539		1.77408	5.74141	3.23628	1.69433	2.26286	8.10926	3.58363	1.84142		1.27551	0.351078
Ca21chr1_C_albicans_SC5314	3017916	3020192	+	orf19.5011	KAR9	1.0712	2.8774	2.68614	1.42553	1.36613	2.22967	1.63211	0.706735		1.27532	0.350864
Ca21chrR_C_albicans_SC5314	2191147	2191473	+	orf19.7603		3.1246	11.4341	3.65937	1.8716	3.98477	9.72418	2.44034	1.28708		1.27529	0.350824
Ca21chr1_C_albicans_SC5314	3022829	3023536	-	orf19.5014		1.18145	2.77808	2.35141	1.23353	1.50654	4.98614	3.30967	1.72669		1.27516	0.350673
Ca21chr2_C_albicans_SC5314	1390478	1392124	-	orf19.2229		1.07657	3.70408	3.44062	1.78267	1.37214	2.97063	2.16496	1.11434		1.27455	0.349985
Ca21chrR_C_albicans_SC5314	714287	715114	+	orf19.2408		2.43729	5.25416	2.15574	1.10818	3.10561	3.38616	1.09034	0.124772		1.27421	0.349598
Ca21chr7_C_albicans_SC5314	302677	303045	+	orf19.6585		2.36535	5.21546	2.20494	1.14074	3.0134	2.75051	0.912757	-0.131697		1.27398	0.349341
Ca21chr2_C_albicans_SC5314	415515	416069	-	orf19.1527		1.49595	3.81965	2.55332	1.35238	1.90495	3.63872	1.91014	0.933675		1.2734	0.348689
Ca21chr1_C_albicans_SC5314	1136581	1137135	-	orf19.424	TRP99	3.78884	9.18335	2.42379	1.27726	4.82451	9.00119	1.86572	0.899732		1.27335	0.348626
Ca21chr1_C_albicans_SC5314	2216488	2217342	-	orf19.4882		2.93897	4.84619	1.64894	0.721539	3.74165	4.39447	1.17448	0.232016		1.27311	0.348362
Ca21chr2_C_albicans_SC5314	1534338	1535696	-	orf19.1876		2.28466	3.75355	1.64293	0.716274	2.90862	3.42969	1.17914	0.237741		1.27311	0.348356
Ca21chr4_C_albicans_SC5314	897198	899744	-	orf19.1430		0.741975	2.3396	3.1532	1.65682	0.944555	1.50846	1.59701	0.675371		1.27303	0.348265
Ca21chr7_C_albicans_SC5314	653625	656210	+	orf19.5160		2.42279	2.78144	1.14803	0.199165	3.08417	1.55918	0.505543	-0.984094		1.27298	0.348214
Ca21chr6_C_albicans_SC5314	520904	521713	+	orf19.5521	ISA1	6.52651	12.2354	1.87473	0.906681	8.30715	8.64071	1.04015	0.0567965		1.27283	0.348041
Ca21chr5_C_albicans_SC5314	451382	453568	-	orf19.3170		1.59828	3.28378	2.05456	1.03883	2.03363	2.47575	1.21741	0.28381		1.27238	0.347532
Ca21chr6_C_albicans_SC5314	275605	276219	-	orf19.3446		1.9543	5.79795	2.96676	1.56889	2.48646	5.07112	2.03949	1.02821		1.2723	0.347441
Ca21chr3_C_albicans_SC5314	872168	872458	+	orf19.5861.1		0.699725	2.15009	3.07276	1.61953	0.890221	2.34552	2.63477	1.39767		1.27224	0.347375
Ca21chr1_C_albicans_SC5314	1647638	1648912	-	orf19.2783	PIR32	1.33809	4.0561	3.03125	1.59991	1.70218	5.07119	2.97923	1.57494		1.27209	0.347205
Ca21chr1_C_albicans_SC5314	2508271	2511975	-	orf19.658	GIN1	1.06653	2.2368	2.09727	1.06851	1.35649	1.36875	1.00904	0.0129879		1.27187	0.346953
Ca21chr6_C_albicans_SC5314	712332	713438	+	orf19.5627		5.49054	4.19125	0.763357	-0.389569	6.98319	3.53044	0.505563	-0.984038		1.27186	0.346938
Ca21chr4_C_albicans_SC5314	1115505	1117262	+	orf19.745	VAC8	2.30328	2.78581	1.2095	0.274411	2.92934	2.06204	0.703927	-0.506503		1.27182	0.34689
Ca21chrR_C_albicans_SC5314	561933	564684	+	orf19.171	DBP2	6.83105	5.74568	0.841112	-0.249631	8.68623	3.34607	0.385216	-1.37626		1.27158	0.346622
Ca21chr3_C_albicans_SC5314	1163925	1166750	-	orf19.6008		1.32833	2.15061	1.61904	0.695137	1.68897	0.77377	0.458131	-1.12617		1.2715	0.346536
Ca21chrR_C_albicans_SC5314	234564	235166	-	orf19.3251	ARC19	2.48636	6.3699	2.56194	1.35724	3.1611	5.28749	1.67267	0.742156		1.27138	0.346392
Ca21chr4_C_albicans_SC5314	1239206	1240045	-	orf19.1249		2.76103	5.58079	2.02127	1.01526	3.51016	5.64657	1.60863	0.685836		1.27132	0.34633
Ca21chr1_C_albicans_SC5314	844844	845857	-	orf19.4477	CSH1	0.908861	4.3933	4.83385	2.27317	1.15532	3.21914	2.78635	1.47838		1.27118	0.346168
Ca21chrR_C_albicans_SC5314	197965	198468	-	orf19.3268	TMA19	25.9487	21.8327	0.841378	-0.249173	32.984	19.7091	0.597534	-0.742908		1.27112	0.346104
Ca21chrR_C_albicans_SC5314	1553265	1554425	-	orf19.9		1.16866	2.43565	2.08413	1.05945	1.48539	1.28122	0.86255	-0.21332		1.27102	0.345981
Ca21chr1_C_albicans_SC5314	798251	799429	-	orf19.1028	ELA1	1.53412	8.26383	5.38668	2.4294	1.94981	4.35512	2.23361	1.15938		1.27096	0.345921
Ca21chr2_C_albicans_SC5314	1615542	1617026	-	orf19.2187	ALG7	2.23791	4.5496	2.03297	1.02359	2.8438	3.53258	1.2422	0.3129		1.27074	0.345667
Ca21chr4_C_albicans_SC5314	307274	307948	-	orf19.4639		1.72369	3.82765	2.22061	1.15096	2.19025	2.64163	1.20608	0.270331		1.27067	0.345594
Ca21chrR_C_albicans_SC5314	4884	6890	-	orf19.7545		5.8766	4.52064	0.76926	-0.378457	7.46593	4.36823	0.585089	-0.773272		1.27045	0.345339
Ca21chr2_C_albicans_SC5314	98618	99589	-	orf19.2066		2.47363	3.89101	1.573	0.653516	3.14175	3.39475	1.08053	0.111736		1.2701	0.344939
Ca21chr6_C_albicans_SC5314	1021235	1021981	-	orf19.2156	NAG1	1.88927	2.7974	1.48068	0.566261	2.39886	2.2017	0.917813	-0.123729		1.26973	0.344521
Ca21chr7_C_albicans_SC5314	470409	471728	-	orf19.6500	ECM42	0.595575	2.47738	4.15964	2.05646	0.756219	1.6157	2.13655	1.09529		1.26973	0.344521
Ca21chr1_C_albicans_SC5314	194682	197804	-	orf19.6009	SET1	1.30267	2.72368	2.09084	1.06408	1.65334	1.62443	0.982518	-0.025444		1.26919	0.343906
Ca21chr1_C_albicans_SC5314	630252	630572	+	orf19.2992	RPP1A	50.2043	3.8605	0.0768958	-3.70095	63.7	2.27021	0.0356391	-4.81039		1.26882	0.343485
Ca21chr1_C_albicans_SC5314	898013	899623	+	orf19.1069	RPN4	3.06889	9.52837	3.10483	1.63451	3.89287	8.92488	2.29262	1.197		1.2685	0.343118
Ca21chr2_C_albicans_SC5314	1064025	1065287	+	orf19.3546	PEX2	2.10981	3.40604	1.61439	0.690986	2.67611	2.55794	0.95584	-0.0651582		1.26842	0.343029
Ca21chr2_C_albicans_SC5314	310886	311644	+	orf19.1484		1.24045	4.16952	3.36128	1.74901	1.5734	3.74044	2.37729	1.24932		1.26841	0.34302
Ca21chr2_C_albicans_SC5314	920896	922086	+	orf19.4513		3.64553	3.46803	0.951312	-0.0720099	4.62355	2.8614	0.618875	-0.692279		1.26828	0.342874
Ca21chr1_C_albicans_SC5314	2610835	2613900	+	orf19.5274		1.55419	2.51177	1.61613	0.69254	1.97072	1.565	0.794125	-0.332561		1.268	0.342556
Ca21chr2_C_albicans_SC5314	1764507	1767620	+	orf19.3608	MSH3	1.1459	2.79227	2.43675	1.28496	1.45293	2.04632	1.40841	0.494072		1.26794	0.342483
Ca21chr4_C_albicans_SC5314	321845	324742	-	orf19.4629		0.865506	2.71259	3.1341	1.64805	1.09732	1.73379	1.58002	0.659941		1.26784	0.342369
Ca21chr3_C_albicans_SC5314	1694719	1695376	+	orf19.6753		3.55264	10.6827	3.00698	1.58832	4.50338	7.19779	1.59831	0.676547		1.26761	0.342114
Ca21chr6_C_albicans_SC5314	529703	532213	+	orf19.5530	NAB3	3.05069	4.38455	1.43723	0.523294	3.86701	4.19786	1.08556	0.118438		1.26759	0.342083
Ca21chr2_C_albicans_SC5314	1093604	1095574	+	orf19.3561	CDC7	1.62692	4.02067	2.47134	1.30529	2.06222	3.44971	1.67282	0.742281		1.26756	0.34205
Ca21chr5_C_albicans_SC5314	244214	245611	-	orf19.1960	CLN3	4.2095	2.67241	0.634852	-0.655507	5.33509	1.70532	0.319642	-1.64547		1.26739	0.341864
Ca21chr3_C_albicans_SC5314	70068	71693	+	orf19.5416	ESA1	2.0836	3.63084	1.74257	0.80122	2.64062	3.8899	1.4731	0.558859		1.26733	0.341793
Ca21chr4_C_albicans_SC5314	1104396	1104710	-	orf19.741		0.540669	1.94852	3.6039	1.84956	0.685149	0.718636	1.04888	0.0688436		1.26723	0.341673
Ca21chr6_C_albicans_SC5314	109741	110646	-	orf19.4197	YHM2	3.234	3.30064	1.0206	0.0294222	4.09786	2.03956	0.497712	-1.00662		1.26712	0.34155
Ca21chrR_C_albicans_SC5314	1651031	1654324	+	orf19.6291		1.72831	2.49999	1.4465	0.532566	2.18956	1.99523	0.911247	-0.134087		1.26688	0.34128
Ca21chr1_C_albicans_SC5314	1216806	1218017	+	orf19.2465	POL32	1.5902	3.37732	2.12383	1.08667	2.01425	3.35034	1.66332	0.734065		1.26666	0.341035
Ca21chr7_C_albicans_SC5314	275788	276747	-	orf19.6916		1.70743	3.31796	1.94325	0.958471	2.16258	3.0026	1.38843	0.473456		1.26657	0.340929
Ca21chr5_C_albicans_SC5314	390739	393300	+	orf19.3202		1.01868	2.60741	2.5596	1.35592	1.29016	1.46223	1.13337	0.180613		1.26651	0.340857
Ca21chr5_C_albicans_SC5314	809408	810307	+	orf19.6676		3.5193	2.98455	0.848051	-0.237776	4.4572	3.24904	0.728943	-0.456121		1.2665	0.340849
Ca21chr6_C_albicans_SC5314	357012	357849	+	orf19.3415.1	RPL32	26.9604	4.39056	0.162852	-2.61836	34.1438	3.18569	0.0933021	-3.42195		1.26644	0.340783
Ca21chr1_C_albicans_SC5314	965238	970679	+	orf19.780	DUR1,2	0.95046	2.68051	2.82022	1.49581	1.2036	2.45366	2.03861	1.02759		1.26633	0.340652
Ca21chr7_C_albicans_SC5314	290113	291141	-	orf19.6588	NBP2	1.37736	2.32381	1.68716	0.754593	1.74385	1.79513	1.02941	0.041813		1.26608	0.340373
Ca21chr1_C_albicans_SC5314	2070537	2071934	+	orf19.4801		1.01822	2.8356	2.78486	1.47761	1.28911	1.43659	1.1144	0.156273		1.26605	0.340331
Ca21chr2_C_albicans_SC5314	1157113	1160064	+	orf19.6877	PNG2	1.37595	2.56523	1.86434	0.898663	1.74185	1.8312	1.0513	0.0721677		1.26593	0.340198
Ca21chr4_C_albicans_SC5314	890369	893170	-	orf19.5292	AXL2	1.8219	2.54469	1.39672	0.482044	2.30617	2.19848	0.953303	-0.0689929		1.2658	0.340054
Ca21chr5_C_albicans_SC5314	514042	515226	-	orf19.4240		1.90942	3.17128	1.66086	0.731929	2.41665	3.55117	1.46946	0.555285		1.26565	0.339877
Ca21chrR_C_albicans_SC5314	1682156	1682431	+	orf19.3704.1		4.84379	5.28579	1.09125	0.125985	6.12482	3.14791	0.513959	-0.960274		1.26447	0.338532
Ca21chr2_C_albicans_SC5314	272857	275001	-	orf19.1460		1.6563	2.45746	1.4837	0.569203	2.09426	1.97738	0.944187	-0.082856		1.26442	0.338479
Ca21chrR_C_albicans_SC5314	1571767	1574889	-	orf19.6148		0.802004	2.48339	3.09648	1.63063	1.01348	2.24426	2.21441	1.14692		1.26368	0.337632
Ca21chr4_C_albicans_SC5314	1188936	1189820	-	orf19.1801	CBR1	2.43923	4.40841	1.80729	0.853832	3.08236	3.44879	1.11888	0.162057		1.26366	0.337609
Ca21chr4_C_albicans_SC5314	1407229	1409982	+	orf19.2903	AGO1	1.02736	2.65842	2.58762	1.37162	1.29822	2.90109	2.23466	1.16005		1.26365	0.337594
Ca21chr6_C_albicans_SC5314	611882	613501	-	orf19.5575		1.36133	3.34341	2.45598	1.2963	1.71998	2.45765	1.42888	0.514886		1.26346	0.337375
Ca21chr3_C_albicans_SC5314	1300373	1302586	-	orf19.7362	SKN1	2.22201	2.39756	1.07901	0.109706	2.80704	3.50977	1.25035	0.322329		1.26329	0.337185
Ca21chr1_C_albicans_SC5314	1529021	1530826	-	orf19.4455		2.3013	2.31231	1.00479	0.00688893	2.90692	1.8334	0.630702	-0.664969		1.26317	0.337045
Ca21chr6_C_albicans_SC5314	224427	226331	+	orf19.122	CDC20	2.19245	2.22176	1.01337	0.0191554	2.76933	1.4047	0.507233	-0.97928		1.26312	0.336991
Ca21chrR_C_albicans_SC5314	1054484	1055989	-	orf19.6306		0.673153	2.17379	3.22927	1.69121	0.850151	2.19913	2.58676	1.37114		1.26294	0.336785
Ca21chr2_C_albicans_SC5314	455598	456395	+	orf19.1544		3.81089	5.00453	1.31322	0.393109	4.81266	4.61761	0.95947	-0.05969		1.26287	0.33671
Ca21chr1_C_albicans_SC5314	615529	615906	+	orf19.2986		2.39415	5.00826	2.09187	1.0648	3.02343	3.93038	1.29997	0.378481		1.26284	0.336675
Ca21chr3_C_albicans_SC5314	42951	43340	-	orf19.5438		5.67742	10.6993	1.88454	0.91421	7.16955	12.9798	1.81041	0.856319		1.26282	0.336647
Ca21chr2_C_albicans_SC5314	1679200	1679940	-	orf19.1351		2.57655	3.41517	1.32548	0.406516	3.25295	2.71699	0.835238	-0.25974		1.26252	0.336309
Ca21chrR_C_albicans_SC5314	1807379	1808623	+	orf19.6403		7.49501	8.88267	1.18514	0.245063	9.46168	6.00975	0.635168	-0.65479		1.2624	0.336167
Ca21chr6_C_albicans_SC5314	397098	398012	+	orf19.685	YHM1	3.31591	3.28093	0.989448	-0.0153037	4.18547	2.37115	0.566519	-0.819804		1.26224	0.335984
Ca21chr1_C_albicans_SC5314	306633	308501	-	orf19.3341		3.06691	2.65887	0.866954	-0.205972	3.87116	1.69509	0.437876	-1.1914		1.26224	0.335983
Ca21chr5_C_albicans_SC5314	785599	787305	+	orf19.6659	GAP6	6.62854	12.2519	1.84836	0.886242	8.36449	8.27279	0.989036	-0.0159044		1.26189	0.335587
Ca21chr6_C_albicans_SC5314	809008	809625	+	orf19.5748		2.64815	12.7017	4.79643	2.26196	3.34164	9.65156	2.88827	1.53021		1.26188	0.33557
Ca21chr1_C_albicans_SC5314	317966	318487	-	orf19.3347	RPB7	4.53689	5.87921	1.29587	0.373918	5.72472	4.32022	0.754661	-0.406099		1.26182	0.3355
Ca21chr1_C_albicans_SC5314	482414	483625	-	orf19.3686		1.35503	3.98553	2.94128	1.55645	1.70966	3.5149	2.0559	1.03977		1.26171	0.335384
Ca21chr4_C_albicans_SC5314	411817	413643	-	orf19.4585	TFG1	2.78866	4.37616	1.56927	0.650092	3.51828	3.67108	1.04343	0.0613365		1.26164	0.335297
Ca21chr2_C_albicans_SC5314	1371756	1373771	+	orf19.3152	AMO2	0.618936	1.993	3.22004	1.68708	0.780568	1.10496	1.41558	0.501391		1.26115	0.334734
Ca21chr6_C_albicans_SC5314	479519	481168	+	orf19.3473		1.7435	3.45037	1.97899	0.984762	2.19869	2.96547	1.34875	0.431618		1.26108	0.334654
Ca21chr3_C_albicans_SC5314	635042	635962	-	orf19.291		2.34324	6.18654	2.64017	1.40063	2.95494	6.69738	2.2665	1.18047		1.26105	0.334627
Ca21chr4_C_albicans_SC5314	1156891	1158354	+	orf19.1789		1.27132	2.94608	2.31735	1.21247	1.60313	1.83311	1.14346	0.193404		1.261	0.33457
Ca21chr5_C_albicans_SC5314	838594	839178	+	orf19.1114		2.0891	3.70018	1.77118	0.824715	2.63429	2.92225	1.10931	0.149666		1.26097	0.334532
Ca21chr1_C_albicans_SC5314	64697	66325	-	orf19.6066		1.21898	2.3399	1.91955	0.940769	1.537	1.63212	1.06189	0.0866288		1.26089	0.334442
Ca21chr6_C_albicans_SC5314	100601	101506	+	orf19.4204		4.07484	4.60754	1.13073	0.177255	5.13778	4.07418	0.792984	-0.334636		1.26086	0.334404
Ca21chr3_C_albicans_SC5314	474903	477388	-	orf19.1624		1.39708	2.99766	2.14566	1.10142	1.76139	2.32371	1.31925	0.399713		1.26076	0.334299
Ca21chr1_C_albicans_SC5314	2107090	2108712	+	orf19.4820		1.77408	2.9492	1.66239	0.733257	2.23626	1.73474	0.775734	-0.366366		1.26052	0.334017
Ca21chr5_C_albicans_SC5314	266976	268136	+	orf19.1954	PUS4	1.97014	3.52077	1.78706	0.83759	2.48284	2.45888	0.99035	-0.0139892		1.26023	0.333692
Ca21chr4_C_albicans_SC5314	93729	96782	-	orf19.4188	NMD5	1.57659	2.1936	1.39135	0.47649	1.98679	1.08142	0.544304	-0.877515		1.26018	0.333635
Ca21chr2_C_albicans_SC5314	2190842	2192530	+	orf19.5342		5.85951	3.21367	0.548453	-0.866561	7.3838	2.50193	0.338841	-1.56132		1.26014	0.333582
Ca21chr4_C_albicans_SC5314	56584	58407	+	orf19.5664	HOF1	2.17305	3.01095	1.38559	0.470501	2.73832	2.7156	0.991703	-0.0120195		1.26013	0.33357
Ca21chr5_C_albicans_SC5314	1031080	1032504	-	orf19.3960	HYS2	1.86838	2.671	1.42958	0.515595	2.35326	2.41258	1.0252	0.0359103		1.25952	0.332879
Ca21chr5_C_albicans_SC5314	1132855	1133376	-	orf19.4009	CNB1	2.14119	4.82454	2.25321	1.17198	2.69681	5.93193	2.19961	1.13725		1.25949	0.332842
Ca21chr7_C_albicans_SC5314	731818	732486	+	orf19.1344		0.59326	2.48232	4.1842	2.06495	0.747182	1.11305	1.48966	0.574982		1.25945	0.332796
Ca21chr3_C_albicans_SC5314	1067946	1068748	+	orf19.5964.2	RPL35	24.0592	4.91016	0.204086	-2.29275	30.2874	3.09396	0.102153	-3.29119		1.25887	0.332127
Ca21chr1_C_albicans_SC5314	63203	64351	+	orf19.6068	SVF1	2.89816	3.87497	1.33704	0.419046	3.64819	2.35979	0.646838	-0.628524		1.2588	0.332044
Ca21chrR_C_albicans_SC5314	706386	707915	+	orf19.2415		1.37412	6.80005	4.94866	2.30704	1.72964	4.76215	2.75326	1.46114		1.25872	0.331963
Ca21chr1_C_albicans_SC5314	107126	111028	-	orf19.6041	RPO41	3.18448	2.7435	0.861522	-0.215041	4.00831	2.35739	0.588126	-0.765802		1.2587	0.331936
Ca21chrR_C_albicans_SC5314	428531	429937	-	orf19.2597	MRS2	1.84478	3.31359	1.79619	0.844943	2.32135	1.96805	0.847802	-0.2382		1.25833	0.331515
Ca21chr2_C_albicans_SC5314	633143	633763	+	orf19.5783		2.7358	4.13903	1.51292	0.597331	3.44219	3.58587	1.04174	0.058996		1.2582	0.331366
Ca21chr3_C_albicans_SC5314	1462394	1463578	+	orf19.7428	APN1	2.19068	7.93395	3.62169	1.85666	2.75594	6.58235	2.38842	1.25606		1.25803	0.331169
Ca21chr3_C_albicans_SC5314	716904	717413	-	orf19.336	YAH1	4.43959	6.68774	1.50639	0.591093	5.5838	5.79032	1.03699	0.0523959		1.25773	0.330821
Ca21chr5_C_albicans_SC5314	1053870	1056014	+	orf19.3969	SFL2	1.19197	2.77555	2.32853	1.21942	1.49895	2.23065	1.48814	0.573512		1.25754	0.330602
Ca21chr6_C_albicans_SC5314	314089	317775	-	orf19.3431		1.52019	2.2234	1.46258	0.548519	1.91164	1.14928	0.6012	-0.734083		1.2575	0.330563
Ca21chrR_C_albicans_SC5314	1255743	1258160	-	orf19.454	SFL1	2.1951	2.48301	1.13116	0.1778	2.75947	1.6553	0.599861	-0.737299		1.2571	0.330101
Ca21chr7_C_albicans_SC5314	885221	886021	-	orf19.7167		0.538693	1.94852	3.61712	1.85484	0.677192	1.49149	2.20247	1.13912		1.2571	0.330101
Ca21chrR_C_albicans_SC5314	1893804	1894073	-	orf19.6834.10	TAR1	36.5879	5.72965	0.1566	-2.67485	45.9879	51.5654	1.12128	0.165147		1.25692	0.32989
Ca21chr7_C_albicans_SC5314	779738	780472	+	orf19.6684	PNC1	1.47399	4.66157	3.16256	1.66109	1.8524	4.08337	2.20436	1.14036		1.25673	0.329674
Ca21chr7_C_albicans_SC5314	780500	781300	-	orf19.6685	ISY1	1.60541	5.32432	3.31649	1.72966	2.0174	3.2336	1.60286	0.680646		1.25663	0.329556
Ca21chrR_C_albicans_SC5314	722595	723935	-	orf19.2401		0.851624	3.91739	4.59991	2.2016	1.07014	4.30411	4.02202	2.00792		1.25659	0.329508
Ca21chr4_C_albicans_SC5314	1277083	1279299	-	orf19.1264	CFL2	0.759537	1.99512	2.62676	1.39328	0.954418	1.03257	1.08188	0.113545		1.25658	0.329501
Ca21chr5_C_albicans_SC5314	1155795	1157042	+	orf19.4029		4.56843	5.56585	1.21833	0.284902	5.74001	5.01111	0.873013	-0.195925		1.25645	0.329354
Ca21chr7_C_albicans_SC5314	82584	83879	+	orf19.7068	MAC1	2.03122	3.38545	1.66671	0.737002	2.55204	1.79482	0.703289	-0.507811		1.25641	0.329304
Ca21chrR_C_albicans_SC5314	2265749	2266495	+	orf19.7657	POP3	4.21483	3.09778	0.734971	-0.444241	5.29374	2.56892	0.485276	-1.04312		1.25598	0.328814
Ca21chr5_C_albicans_SC5314	180051	181865	+	orf19.578		1.22911	2.90129	2.36047	1.23908	1.5435	2.43196	1.57561	0.655914		1.25578	0.328586
Ca21chr3_C_albicans_SC5314	59837	62410	+	orf19.5425		1.50195	2.39456	1.5943	0.672921	1.88601	1.54752	0.820528	-0.285376		1.2557	0.328497
Ca21chrR_C_albicans_SC5314	664679	666964	+	orf19.2848		0.941909	2.79955	2.97221	1.57154	1.18272	2.12107	1.79339	0.842686		1.25566	0.328446
Ca21chr5_C_albicans_SC5314	223546	223869	+	orf19.1968		31.2019	13.5733	0.435014	-1.20087	39.1775	19.2558	0.491501	-1.02473		1.25561	0.328394
Ca21chrR_C_albicans_SC5314	458814	459418	-	orf19.2610		3.7621	11.9395	3.17363	1.66613	4.72368	9.63756	2.04026	1.02876		1.2556	0.328376
Ca21chr2_C_albicans_SC5314	1067541	1068212	+	orf19.3548		2.27185	9.46381	4.16568	2.05855	2.85236	6.11797	2.14488	1.1009		1.25552	0.328287
Ca21chr2_C_albicans_SC5314	880878	883538	+	orf19.801	TBF1	2.70626	3.09858	1.14497	0.195307	3.39719	2.308	0.679384	-0.557702		1.25531	0.328042
Ca21chr5_C_albicans_SC5314	902168	909145	-	orf19.1283	MEC1	1.0448	2.50875	2.40118	1.26374	1.31145	1.5191	1.15834	0.212054		1.25521	0.327934
Ca21chr4_C_albicans_SC5314	113653	115878	+	orf19.4175	TOK1	1.81836	2.88468	1.58642	0.665774	2.28155	2.20563	0.966723	-0.0488249		1.25473	0.327376
Ca21chr1_C_albicans_SC5314	1991586	1993130	+	orf19.4769	IPT1	1.27066	2.34983	1.8493	0.886979	1.59377	1.25908	0.790001	-0.340073		1.25428	0.326862
Ca21chr3_C_albicans_SC5314	1773323	1773946	-	orf19.6175		6.03862	7.72526	1.27931	0.355363	7.57389	7.7489	1.02311	0.0329569		1.25424	0.326816
Ca21chr1_C_albicans_SC5314	40485	41771	-	orf19.6080		2.44265	3.53642	1.44778	0.533843	3.06356	4.72028	1.54078	0.623661		1.2542	0.326763
Ca21chr7_C_albicans_SC5314	869448	870254	-	orf19.7182		4.01324	8.65228	2.15593	1.10831	5.03312	7.55905	1.50186	0.586752		1.25413	0.326687
Ca21chr1_C_albicans_SC5314	418042	420516	-	orf19.3661		0.804579	2.24465	2.78985	1.48019	1.00904	1.46411	1.45099	0.537034		1.25412	0.32668
Ca21chr3_C_albicans_SC5314	4903	8097	-	orf19.5469		11.1965	10.9725	0.979987	-0.0291648	14.0404	16.2503	1.1574	0.210884		1.254	0.326534
Ca21chr2_C_albicans_SC5314	1057098	1058417	+	orf19.3542	LEM3	2.0034	3.08306	1.53891	0.621911	2.51183	2.57478	1.02506	0.0357112		1.25378	0.326289
Ca21chr3_C_albicans_SC5314	739197	740759	-	orf19.346	ALT1	0.940566	2.53482	2.69499	1.43028	1.17898	1.56649	1.32868	0.409995		1.25348	0.325942
Ca21chr4_C_albicans_SC5314	591485	592276	-	orf19.2711.1	MED20	1.40841	2.5816	1.83299	0.874197	1.7654	3.56028	2.0167	1.01199		1.25347	0.325929
Ca21chr1_C_albicans_SC5314	1722918	1723493	+	orf19.5063	COI1	1.8117	2.39244	1.32055	0.401142	2.27076	0.802521	0.353416	-1.50056		1.25339	0.325832
Ca21chr3_C_albicans_SC5314	1483160	1486225	+	orf19.7438	UBA1	3.18213	6.11637	1.9221	0.942682	3.98828	5.34515	1.34021	0.422464		1.25334	0.325772
Ca21chrR_C_albicans_SC5314	130650	133373	+	orf19.7479	NTH1	1.1654	3.45194	2.96202	1.56658	1.46063	2.68996	1.84164	0.880993		1.25332	0.325761
Ca21chr2_C_albicans_SC5314	548198	549514	-	orf19.5831		0.855705	2.91241	3.40352	1.76703	1.07241	4.68453	4.36821	2.12704		1.25325	0.325677
Ca21chr2_C_albicans_SC5314	763501	765159	+	orf19.857	FMO2	0.701614	2.30108	3.2797	1.71356	0.879279	2.28822	2.60238	1.37983		1.25322	0.325644
Ca21chrR_C_albicans_SC5314	1660910	1661902	+	orf19.6285	GLC7	8.50126	8.2262	0.967644	-0.0474511	10.6516	7.31795	0.687031	-0.541552		1.25294	0.325316
Ca21chr5_C_albicans_SC5314	253350	254321	+	orf19.1959		2.74779	2.22544	0.809904	-0.304178	3.44227	1.29905	0.377382	-1.4059		1.25274	0.32509
Ca21chr4_C_albicans_SC5314	1082395	1083762	-	orf19.3770	ARG8	0.545635	2.14522	3.9316	1.97512	0.68331	1.94314	2.84372	1.50778		1.25232	0.324604
Ca21chr6_C_albicans_SC5314	101853	103841	+	orf19.4203		1.85651	3.19231	1.71952	0.78201	2.32491	2.77643	1.19421	0.256055		1.2523	0.324583
Ca21chr1_C_albicans_SC5314	1149163	1150212	+	orf19.417	MTM1	1.71512	3.44566	2.00899	1.00647	2.14783	2.2312	1.03882	0.0549425		1.25229	0.324568
Ca21chr7_C_albicans_SC5314	19179	19871	+	orf19.7108		4.87108	5.36687	1.10178	0.139838	6.09969	4.66257	0.764394	-0.387611		1.25222	0.324493
Ca21chr7_C_albicans_SC5314	359158	360897	+	orf19.6557		0.686264	2.15805	3.14463	1.65289	0.859243	2.02831	2.36058	1.23914		1.25206	0.324302
Ca21chr4_C_albicans_SC5314	219462	222368	+	orf19.4681	RAT1	1.67397	2.0672	1.23491	0.304401	2.09591	1.17579	0.560991	-0.83395		1.25206	0.324302
Ca21chr6_C_albicans_SC5314	727952	730537	-	orf19.5705	NAM2	1.40016	2.77918	1.9849	0.989067	1.75302	1.73816	0.991523	-0.0122822		1.25202	0.324252
Ca21chr1_C_albicans_SC5314	598075	599790	+	orf19.2972	PDE2	1.46554	3.0006	2.04744	1.03382	1.83445	3.51514	1.91618	0.938236		1.25172	0.323916
Ca21chrR_C_albicans_SC5314	510509	511357	+	orf19.3740	PGA23	0.577501	1.97609	3.42179	1.77475	0.722812	1.69327	2.34261	1.22812		1.25162	0.323795
Ca21chr1_C_albicans_SC5314	1621508	1623502	-	orf19.2796		1.08164	2.90616	2.68682	1.4259	1.35375	2.96347	2.18908	1.13032		1.25158	0.323748
Ca21chr4_C_albicans_SC5314	1139183	1139890	+	orf19.6864		0.502278	1.97883	3.93972	1.97809	0.628508	1.27323	2.02579	1.01849		1.25132	0.323445
Ca21chr1_C_albicans_SC5314	2169829	2172714	+	orf19.4858	VPS41	1.10449	2.50707	2.26989	1.18262	1.382	1.89349	1.37011	0.45429		1.25126	0.323378
Ca21chrR_C_albicans_SC5314	508642	509367	-	orf19.3742		1.54979	11.5164	7.43096	2.89355	1.93906	5.1943	2.67877	1.42157		1.25118	0.32329
Ca21chrR_C_albicans_SC5314	2152180	2154225	-	orf19.7583	ZCF39	5.21927	17.0917	3.27473	1.71137	6.52918	12.9756	1.98733	0.990832		1.25098	0.323053
Ca21chr4_C_albicans_SC5314	1421029	1423566	+	orf19.2893		0.700061	2.62209	3.74551	1.90516	0.875749	1.57588	1.79947	0.84757		1.25096	0.323037
Ca21chr5_C_albicans_SC5314	971643	972842	+	orf19.3926	RNY11	0.623344	2.21991	3.56129	1.8324	0.779706	1.3042	1.67268	0.742162		1.25084	0.322901
Ca21chr2_C_albicans_SC5314	2192540	2193142	-	orf19.5342.1	MTR2	4.41537	7.26324	1.64499	0.718077	5.52234	7.18123	1.30039	0.37895		1.25071	0.322744
Ca21chrR_C_albicans_SC5314	490320	493304	+	orf19.3751		3.00391	2.47613	0.824304	-0.278752	3.75677	1.98871	0.529368	-0.917657		1.25063	0.322652
Ca21chr1_C_albicans_SC5314	1891789	1892559	-	orf19.4724		2.84798	5.34197	1.8757	0.907432	3.56157	7.19669	2.02065	1.01482		1.25056	0.322573
Ca21chr7_C_albicans_SC5314	79446	80990	+	orf19.7071	FGR2	0.681849	1.99521	2.92618	1.54902	0.852491	1.05878	1.24198	0.312648		1.25026	0.322232
Ca21chr6_C_albicans_SC5314	443205	444305	-	orf19.3494	CTF5	0.899991	2.48702	2.76338	1.46643	1.12511	1.84993	1.64422	0.717403		1.25014	0.322086
Ca21chr4_C_albicans_SC5314	1548772	1550850	+	orf19.3110		1.123	2.28796	2.03737	1.02671	1.40388	1.25719	0.895515	-0.15921		1.25012	0.322064
Ca21chr1_C_albicans_SC5314	1300757	1302625	-	orf19.1826	MDM34	0.97229	3.15956	3.24961	1.70026	1.21535	1.93647	1.59334	0.672054		1.24999	0.321917
Ca21chr2_C_albicans_SC5314	1449364	1451856	-	orf19.2266		1.48406	2.31054	1.55691	0.638682	1.8536	1.77648	0.958394	-0.0613099		1.24901	0.320786
Ca21chr2_C_albicans_SC5314	121294	122850	-	orf19.2054	FGR15	1.99459	2.61221	1.30965	0.389184	2.49024	1.87222	0.751825	-0.41153		1.2485	0.320194
Ca21chr2_C_albicans_SC5314	1236356	1237627	-	orf19.4116		1.14366	3.08145	2.69437	1.42995	1.42768	2.55994	1.79308	0.842439		1.24834	0.320013
Ca21chr1_C_albicans_SC5314	622281	623597	-	orf19.2990	XOG1	0.864865	2.16913	2.50806	1.32657	1.07955	1.60952	1.49092	0.5762		1.24823	0.319881
Ca21chrR_C_albicans_SC5314	352941	353276	-	orf19.2539		0.773658	2.13464	2.75916	1.46423	0.965634	2.92695	3.03112	1.59985		1.24814	0.319781
Ca21chr3_C_albicans_SC5314	699717	701822	-	orf19.332		1.65668	2.87325	1.73434	0.794387	2.06747	2.35546	1.1393	0.188145		1.24796	0.319568
Ca21chr3_C_albicans_SC5314	1740571	1741569	-	orf19.6726		4.34284	7.99126	1.8401	0.879783	5.41938	9.10434	1.67996	0.748428		1.24789	0.319487
Ca21chr2_C_albicans_SC5314	285040	286599	-	orf19.1468	CDC55	3.24822	3.23711	0.996582	-0.00494008	4.05334	2.81699	0.69498	-0.524957		1.24787	0.319463
Ca21chr4_C_albicans_SC5314	665708	666727	+	orf19.2673		0.954279	2.7784	2.91152	1.54177	1.19075	1.87949	1.57841	0.658473		1.2478	0.319384
Ca21chr3_C_albicans_SC5314	16407	17105	+	orf19.5465		22.9177	6.08004	0.265299	-1.91431	28.596	4.61318	0.161323	-2.63198		1.24777	0.319351
Ca21chr1_C_albicans_SC5314	54559	54843	+	orf19.6072.1		5.75144	9.15254	1.59135	0.670249	7.17444	6.58075	0.917249	-0.124615		1.24742	0.318944
Ca21chr2_C_albicans_SC5314	971804	974872	-	orf19.144	SNU114	1.23245	3.45944	2.80697	1.48901	1.53735	2.06178	1.34113	0.42345		1.24739	0.318917
Ca21chr2_C_albicans_SC5314	2221673	2224063	+	orf19.5367	RDH54	2.7951	5.15256	1.84342	0.882388	3.48654	3.71003	1.0641	0.0896349		1.24737	0.318895
Ca21chr1_C_albicans_SC5314	1795293	1800113	-	orf19.5100	MLT1	2.51691	2.66607	1.05926	0.0830599	3.13941	2.09888	0.668558	-0.580875		1.24732	0.318836
Ca21chr7_C_albicans_SC5314	458226	460724	+	orf19.6511	LIG1	2.03022	2.62012	1.29056	0.367995	2.53235	2.13144	0.841684	-0.24865		1.24732	0.318836
Ca21chr1_C_albicans_SC5314	750607	751158	-	orf19.3061	IMP1	4.38194	9.87696	2.25401	1.1725	5.46343	9.46415	1.73227	0.792666		1.24681	0.318236
Ca21chr4_C_albicans_SC5314	514148	515620	-	orf19.2749		0.897071	2.65009	2.95416	1.56275	1.11794	1.95177	1.74587	0.803944		1.24621	0.317542
Ca21chr4_C_albicans_SC5314	918818	919639	+	orf19.1416	COX11	3.24554	5.20712	1.60439	0.682029	4.04355	3.82565	0.946112	-0.0799172		1.24588	0.317166
Ca21chr6_C_albicans_SC5314	830292	832007	+	orf19.5758	SAL6	3.94969	5.4638	1.38335	0.468164	4.92061	5.55551	1.12903	0.175083		1.24582	0.317096
Ca21chr5_C_albicans_SC5314	498728	499921	+	orf19.4231	PTH2	0.697211	2.24088	3.21406	1.6844	0.868547	1.4635	1.685	0.75275		1.24575	0.31701
Ca21chr4_C_albicans_SC5314	81578	83551	+	orf19.5677	DUR4	1.03001	2.1253	2.06337	1.045	1.28291	1.50944	1.17657	0.234589		1.24553	0.316757
Ca21chr1_C_albicans_SC5314	1390283	1394401	-	orf19.6260		1.84238	2.8783	1.56227	0.643647	2.29451	1.99741	0.870515	-0.200059		1.24541	0.31662
Ca21chrR_C_albicans_SC5314	1965072	1966892	-	orf19.7321		1.25652	5.28883	4.2091	2.07351	1.56463	4.48306	2.86525	1.51866		1.24521	0.316385
Ca21chr7_C_albicans_SC5314	497855	499960	+	orf19.6481	YPS7	1.24317	2.98063	2.39761	1.2616	1.54791	1.67873	1.08451	0.11705		1.24513	0.316298
Ca21chr4_C_albicans_SC5314	1489718	1490917	+	orf19.3142		1.37111	2.69932	1.96872	0.977256	1.7072	1.67654	0.982041	-0.0261453		1.24512	0.316289
Ca21chr2_C_albicans_SC5314	1280747	1281391	-	orf19.5493	GSP1	10.5276	9.77889	0.928885	-0.106429	13.108	7.5	0.572168	-0.805489		1.24512	0.31628
Ca21chr3_C_albicans_SC5314	887091	888046	-	orf19.5870	CTP1	2.16111	2.66059	1.23112	0.299974	2.69059	1.30679	0.485688	-1.0419		1.245	0.316151
Ca21chr6_C_albicans_SC5314	404055	404702	-	orf19.688		10.0083	5.27334	0.526897	-0.924407	12.4596	4.41478	0.354327	-1.49685		1.24493	0.316063
Ca21chr1_C_albicans_SC5314	206484	206927	+	orf19.3292		4.89579	19.9866	4.0824	2.02942	6.09253	10.312	1.69257	0.759216		1.24444	0.315498
Ca21chr5_C_albicans_SC5314	736919	740200	-	orf19.2653		1.18566	3.26336	2.75237	1.46067	1.47534	2.71613	1.84102	0.880508		1.24432	0.315356
Ca21chrR_C_albicans_SC5314	737211	738287	+	orf19.2396	IFR2	2.59401	3.60186	1.38853	0.473555	3.22742	3.36145	1.04153	0.0587049		1.24418	0.315193
Ca21chr6_C_albicans_SC5314	954621	954968	-	orf19.1090		1.13628	3.4815	3.06395	1.61539	1.41358	2.52632	1.78718	0.837684		1.24404	0.315037
Ca21chr1_C_albicans_SC5314	3133121	3134269	-	orf19.7231	FTR2	7.32722	2.08939	0.285155	-1.81018	9.11452	1.90021	0.208481	-2.26201		1.24393	0.314901
Ca21chr1_C_albicans_SC5314	758629	759714	-	orf19.3065	DAO1	1.73321	3.39778	1.9604	0.971149	2.15587	2.66925	1.23813	0.30816		1.24386	0.314829
Ca21chr1_C_albicans_SC5314	863089	864150	-	orf19.1045		1.35961	3.25793	2.39623	1.26077	1.69108	2.83405	1.67588	0.744918		1.2438	0.31476
Ca21chr1_C_albicans_SC5314	2025952	2027325	+	orf19.4780		1.58805	2.50767	1.57909	0.659092	1.97516	2.12767	1.07722	0.107307		1.24377	0.314717
Ca21chr5_C_albicans_SC5314	1095702	1097429	+	orf19.3988		1.15347	2.24074	1.94261	0.957999	1.43462	1.79471	1.251	0.323079		1.24375	0.314697
Ca21chr1_C_albicans_SC5314	2881465	2882679	-	orf19.4948	REX3	1.3252	3.60331	2.71906	1.44311	1.64808	2.88707	1.75178	0.808819		1.24365	0.314575
Ca21chrR_C_albicans_SC5314	400733	403453	-	orf19.2574		2.66688	4.08615	1.53219	0.615593	3.31578	6.69501	2.01913	1.01374		1.24332	0.314199
Ca21chrR_C_albicans_SC5314	377252	377908	+	orf19.2555	URA5	6.83052	6.70694	0.981907	-0.0263422	8.49158	6.18919	0.728862	-0.456283		1.24318	0.314038
Ca21chrR_C_albicans_SC5314	1391278	1391937	-	orf19.714		1.39632	4.83137	3.46008	1.79081	1.73558	3.22646	1.85902	0.894538		1.24297	0.313788
Ca21chr7_C_albicans_SC5314	254406	255341	+	orf19.6904	GCN3	4.08699	7.28558	1.78263	0.834006	5.07961	6.55825	1.29109	0.368592		1.24288	0.313681
Ca21chr1_C_albicans_SC5314	1737133	1737864	-	orf19.5069		0.543505	1.96451	3.61452	1.8538	0.675296	1.74054	2.57745	1.36594		1.24248	0.313227
Ca21chr7_C_albicans_SC5314	377224	377787	-	orf19.6548	ISU1	3.41157	3.74475	1.09766	0.134436	4.23743	4.70078	1.10935	0.149711		1.24208	0.312755
Ca21chrR_C_albicans_SC5314	818425	822147	-	orf19.4367	SMC1	1.14571	2.39403	2.08955	1.06319	1.42297	1.56211	1.09779	0.134598		1.24199	0.312656
Ca21chrR_C_albicans_SC5314	746469	748211	-	orf19.2387		1.68531	2.99884	1.77939	0.831386	2.09299	2.66341	1.27254	0.347712		1.2419	0.312546
Ca21chrR_C_albicans_SC5314	1222438	1223952	+	orf19.6635		0.758725	2.22908	2.93793	1.5548	0.942241	1.43334	1.5212	0.60521		1.24187	0.312518
Ca21chr3_C_albicans_SC5314	465114	466244	-	orf19.1631	ERG6	4.59784	2.66757	0.580178	-0.785431	5.70952	1.34864	0.236209	-2.08187		1.24178	0.312412
Ca21chr7_C_albicans_SC5314	244443	245342	+	orf19.6898		2.18119	4.2915	1.9675	0.976365	2.70852	3.74608	1.38308	0.46788		1.24176	0.312385
Ca21chr6_C_albicans_SC5314	507381	508241	-	orf19.5513	PRP45	1.31001	3.62062	2.7638	1.46666	1.62649	2.15902	1.32741	0.408615		1.24158	0.312182
Ca21chr3_C_albicans_SC5314	1653429	1654769	-	orf19.6779	PRO2	2.51102	3.15689	1.25722	0.330232	3.117	2.58501	0.829326	-0.269988		1.24133	0.311888
Ca21chrR_C_albicans_SC5314	1378138	1380198	+	orf19.721		1.04723	2.34768	2.24181	1.16466	1.29975	1.62261	1.2484	0.320084		1.24113	0.311657
Ca21chr6_C_albicans_SC5314	489921	491222	+	orf19.3476	HRR25	3.95336	5.07723	1.28428	0.360959	4.90646	3.99329	0.813883	-0.297106		1.24108	0.311601
Ca21chr5_C_albicans_SC5314	144766	146292	-	orf19.925	SAM51	1.49597	3.02365	2.02119	1.01521	1.85659	2.14015	1.15273	0.205054		1.24106	0.311571
Ca21chr5_C_albicans_SC5314	1144965	1146284	-	orf19.4016		9.66971	4.37124	0.452054	-1.14543	11.9999	3.6551	0.304595	-1.71504		1.24097	0.311473
Ca21chr5_C_albicans_SC5314	293764	294402	+	orf19.1938		1.12894	5.12173	4.53674	2.18166	1.40093	3.71943	2.65496	1.40869		1.24092	0.311414
Ca21chr1_C_albicans_SC5314	2374045	2375019	+	orf19.2352		2.61659	4.48519	1.71413	0.777481	3.24613	3.20262	0.986597	-0.0194675		1.24059	0.311032
Ca21chr3_C_albicans_SC5314	1318949	1320481	-	orf19.7368		2.74417	4.55459	1.65973	0.730953	3.40425	4.90806	1.44175	0.527818		1.24054	0.310966
Ca21chr3_C_albicans_SC5314	1018162	1019199	-	orf19.5941		2.44164	4.03984	1.65456	0.726444	3.02893	4.43068	1.46279	0.54872		1.24053	0.310954
Ca21chrR_C_albicans_SC5314	1181789	1185262	-	orf19.5847		2.2651	3.05771	1.34992	0.432877	2.80985	2.3319	0.829904	-0.268984		1.2405	0.31092
Ca21chrR_C_albicans_SC5314	1101428	1103400	-	orf19.644	HGT9	0.602377	2.06709	3.43155	1.77886	0.747207	1.11711	1.49505	0.580195		1.24043	0.31084
Ca21chr1_C_albicans_SC5314	1278633	1280738	-	orf19.2435	MSI3	7.05981	13.2934	1.88297	0.913011	8.75617	5.43721	0.620958	-0.687434		1.24028	0.310671
Ca21chr3_C_albicans_SC5314	1632378	1633115	+	orf19.6788		1.58248	4.17728	2.6397	1.40037	1.96269	4.075	2.07624	1.05397		1.24026	0.310642
Ca21chr2_C_albicans_SC5314	1820685	1822064	-	orf19.210		1.46786	2.49111	1.6971	0.76307	1.82049	1.99805	1.09753	0.134266		1.24023	0.310608
Ca21chr1_C_albicans_SC5314	2841153	2843438	-	orf19.4932		4.37564	2.58381	0.590498	-0.759996	5.42485	1.86442	0.34368	-1.54086		1.23978	0.310089
Ca21chr2_C_albicans_SC5314	1251180	1252130	+	orf19.4105		1.33923	3.31863	2.47801	1.30918	1.66016	2.39237	1.44105	0.527122		1.23963	0.309913
Ca21chrR_C_albicans_SC5314	1706954	1708801	+	orf19.3714		1.34612	3.21236	2.38639	1.25483	1.66862	2.82468	1.69283	0.759436		1.23958	0.309848
Ca21chr4_C_albicans_SC5314	803782	806316	-	orf19.1298	NUP84	1.55381	2.53369	1.63063	0.705427	1.926	1.90768	0.99049	-0.0137862		1.23953	0.309794
Ca21chr3_C_albicans_SC5314	1730057	1732303	+	orf19.6734	TCC1	4.22307	2.60872	0.617731	-0.69495	5.23413	3.05181	0.58306	-0.778283		1.23941	0.309657
Ca21chr1_C_albicans_SC5314	813949	815640	-	orf19.4459		1.11683	2.55577	2.28841	1.19434	1.38374	2.34845	1.69717	0.763134		1.23899	0.30916
Ca21chr2_C_albicans_SC5314	574430	575084	+	orf19.5817		1.95919	6.26862	3.1996	1.67789	2.42709	5.91335	2.43639	1.28475		1.23882	0.30897
Ca21chr1_C_albicans_SC5314	74057	75382	-	orf19.6061		2.01139	3.21615	1.59897	0.677146	2.4916	2.58334	1.03682	0.0521644		1.23875	0.308883
Ca21chr7_C_albicans_SC5314	312572	313264	+	orf19.6580		3.77725	3.26911	0.865475	-0.208435	4.67807	2.95061	0.630733	-0.664898		1.23849	0.308577
Ca21chrR_C_albicans_SC5314	62271	62572	+	orf19.7509.2	LSM6	7.38232	12.811	1.73536	0.795238	9.14218	6.91695	0.756598	-0.402401		1.23839	0.308463
Ca21chrR_C_albicans_SC5314	969440	970225	+	orf19.527		2.11149	5.77357	2.73436	1.4512	2.61453	4.0073	1.5327	0.61608		1.23824	0.308291
Ca21chr3_C_albicans_SC5314	1453313	1453855	+	orf19.7419	HNT2	3.46683	10.8463	3.12858	1.64551	4.29263	11.9381	2.78106	1.47564		1.2382	0.308245
Ca21chr4_C_albicans_SC5314	1396431	1397141	+	orf19.2910	PGA43	1.75868	3.20545	1.82264	0.866032	2.17726	2.39451	1.09978	0.137213		1.23801	0.308021
Ca21chrR_C_albicans_SC5314	2045083	2046291	-	orf19.6601		1.44447	7.48921	5.18476	2.37428	1.78806	7.37986	4.1273	2.0452		1.23787	0.307858
Ca21chr7_C_albicans_SC5314	857150	859180	-	orf19.7193		2.70587	5.6459	2.08654	1.06111	3.34951	4.5651	1.36292	0.446697		1.23787	0.307856
Ca21chr1_C_albicans_SC5314	2300032	2300710	-	orf19.4909.1	RPL42	36.8797	6.19042	0.167855	-2.57472	45.646	4.97254	0.108937	-3.19843		1.2377	0.307664
Ca21chrR_C_albicans_SC5314	1000822	1001940	-	orf19.547		3.21494	8.68815	2.70243	1.43426	3.9784	9.17624	2.30651	1.20571		1.23747	0.307398
Ca21chr7_C_albicans_SC5314	394417	399360	+	orf19.6536	IQG1	1.54657	2.33128	1.50739	0.592056	1.91353	1.54786	0.8089	-0.305966		1.23728	0.30717
Ca21chr1_C_albicans_SC5314	2404448	2405785	-	orf19.2331	ADA2	2.42048	3.42338	1.41434	0.500132	2.9941	1.97612	0.660005	-0.59945		1.23699	0.30683
Ca21chr5_C_albicans_SC5314	981211	981480	-	orf19.3932.1		0.720741	13.6903	18.9948	4.24753	0.891374	6.70027	7.51679	2.91012		1.23675	0.306551
Ca21chrR_C_albicans_SC5314	440892	443243	-	orf19.2602	OPT1	2.74042	1.99742	0.728873	-0.456261	3.38915	0.964645	0.284628	-1.81285		1.23673	0.306527
Ca21chr3_C_albicans_SC5314	198711	201137	+	orf19.2501	FLC1	1.91739	2.10433	1.0975	0.134217	2.37065	1.49943	0.632498	-0.660867		1.23639	0.306135
Ca21chr2_C_albicans_SC5314	1994421	1994993	+	orf19.1374		2.14785	3.39968	1.58283	0.662505	2.65468	3.71507	1.39945	0.484855		1.23597	0.30564
Ca21chr5_C_albicans_SC5314	1060009	1060529	-	orf19.3972		1.87775	3.72092	1.98159	0.986655	2.32062	3.0384	1.30931	0.388802		1.23585	0.305507
Ca21chr2_C_albicans_SC5314	134610	135647	-	orf19.2045		3.77217	5.8944	1.5626	0.64395	4.66183	4.90619	1.05242	0.0737054		1.23585	0.305502
Ca21chr1_C_albicans_SC5314	2680634	2682643	-	orf19.5234	RBD1	1.64609	3.55369	2.15886	1.11027	2.03425	2.7872	1.37014	0.454318		1.23581	0.305455
Ca21chr2_C_albicans_SC5314	342834	343631	-	orf19.1495		1.48289	4.53757	3.05996	1.61351	1.83211	2.34038	1.27742	0.353234		1.2355	0.305099
Ca21chr5_C_albicans_SC5314	77777	78136	-	orf19.947	MRP17	6.17704	4.96627	0.803989	-0.314752	7.63139	5.23533	0.686026	-0.543665		1.23544	0.30503
Ca21chr2_C_albicans_SC5314	2075839	2076636	+	orf19.1769		2.207	3.94348	1.78681	0.837385	2.72583	4.70163	1.72484	0.786463		1.23509	0.304613
Ca21chr3_C_albicans_SC5314	83705	85030	-	orf19.5406		3.01632	3.31027	1.09745	0.134159	3.72471	3.49581	0.938546	-0.0915005		1.23485	0.304337
Ca21chr2_C_albicans_SC5314	2189961	2190749	+	orf19.5341	RPS4A	43.5631	5.38809	0.123685	-3.01526	53.7777	5.01542	0.093262	-3.42257		1.23448	0.303904
Ca21chr5_C_albicans_SC5314	430872	432245	-	orf19.3180		0.869567	2.87807	3.30978	1.72673	1.07319	2.33991	2.18033	1.12455		1.23417	0.303539
Ca21chr7_C_albicans_SC5314	530897	532174	-	orf19.6463		2.34698	4.53331	1.93155	0.949761	2.89647	4.39378	1.51694	0.601168		1.23413	0.303489
Ca21chr5_C_albicans_SC5314	952095	953387	-	orf19.3914		4.6764	3.61652	0.773356	-0.370795	5.77079	2.42661	0.420499	-1.24983		1.23402	0.303372
Ca21chr4_C_albicans_SC5314	15790	17454	-	orf19.5634	FRP1	0.616679	2.24712	3.6439	1.86548	0.760924	1.50364	1.97607	0.982634		1.23391	0.303233
Ca21chr4_C_albicans_SC5314	146332	147432	+	orf19.4159		2.40956	4.30799	1.78787	0.838243	2.97315	3.21063	1.07987	0.110862		1.2339	0.303222
Ca21chr4_C_albicans_SC5314	1125216	1126754	-	orf19.6858	EDC3	2.53784	3.86916	1.52459	0.608418	3.1313	3.03779	0.970139	-0.0437363		1.23384	0.303157
Ca21chr3_C_albicans_SC5314	779954	780814	+	orf19.6950		0.540825	2.09352	3.87098	1.9527	0.667242	1.35393	2.02914	1.02087		1.23375	0.303049
Ca21chr5_C_albicans_SC5314	974703	975740	+	orf19.3929		2.84221	11.5445	4.06182	2.02213	3.50646	8.46568	2.41431	1.27161		1.23371	0.303006
Ca21chrR_C_albicans_SC5314	896186	896971	+	orf19.477		3.0431	3.42045	1.124	0.168645	3.75412	2.49868	0.665584	-0.587307		1.23365	0.302932
Ca21chr1_C_albicans_SC5314	2406592	2407384	+	orf19.2329.1	RPS17B	29.2621	4.39154	0.150076	-2.73624	36.0912	2.91319	0.0807175	-3.63098		1.23338	0.302613
Ca21chr2_C_albicans_SC5314	1279836	1280288	+	orf19.5492		3.4915	6.19042	1.773	0.82619	4.3062	7.26487	1.68707	0.754522		1.23334	0.302568
Ca21chr1_C_albicans_SC5314	3051624	3053207	+	orf19.5025	MET3	0.625706	2.07407	3.31477	1.72891	0.77169	0.718631	0.931243	-0.10277		1.23331	0.302537
Ca21chr4_C_albicans_SC5314	1554827	1556386	+	orf19.3105		1.70852	3.34835	1.9598	0.970704	2.10633	2.24844	1.06747	0.0941903		1.23284	0.301986
Ca21chr1_C_albicans_SC5314	2142338	2142679	+	orf19.4842		1.28884	5.4227	4.20744	2.07294	1.58872	3.09326	1.94701	0.961261		1.23268	0.301795
Ca21chr2_C_albicans_SC5314	1591049	1591387	+	orf19.2201		3.49811	6.56615	1.87706	0.908471	4.31199	4.45112	1.03227	0.0458148		1.23266	0.301778
Ca21chrR_C_albicans_SC5314	2281481	2282476	-	orf19.7672		5.29285	12.8759	2.43269	1.28255	6.52388	11.3895	1.74581	0.803896		1.23258	0.301686
Ca21chr3_C_albicans_SC5314	996091	996981	+	orf19.5931	ARV1	1.31721	3.83354	2.91035	1.54119	1.62352	2.2007	1.35551	0.438834		1.23255	0.301644
Ca21chr4_C_albicans_SC5314	209114	214612	+	orf19.4683	MLP1	2.30264	2.46524	1.07061	0.0984377	2.83785	1.40681	0.495732	-1.01237		1.23243	0.301509
Ca21chr1_C_albicans_SC5314	2311282	2313795	+	orf19.985		2.94831	2.78592	0.944921	-0.0817341	3.63358	1.39196	0.383084	-1.38427		1.23243	0.301503
Ca21chr5_C_albicans_SC5314	402485	402787	-	orf19.3196		1.63324	2.85825	1.75006	0.807401	2.01278	1.66505	0.827241	-0.27362		1.23239	0.301456
Ca21chr1_C_albicans_SC5314	706559	708448	+	orf19.3037		11.3604	5.23283	0.46062	-1.11835	13.9997	5.3783	0.384173	-1.38017		1.23232	0.301378
Ca21chr1_C_albicans_SC5314	1494204	1497140	-	orf19.6203	PUT3	1.88012	2.63275	1.40031	0.485747	2.31684	1.62906	0.70314	-0.508116		1.23228	0.301331
Ca21chr3_C_albicans_SC5314	46161	48251	+	orf19.5436	UTP8	3.76396	2.99736	0.796331	-0.32856	4.63812	2.80463	0.60469	-0.725732		1.23224	0.301289
Ca21chr4_C_albicans_SC5314	255674	256809	+	orf19.4660	RPS6A	31.8887	5.267	0.165168	-2.59799	39.2933	2.76585	0.0703899	-3.82849		1.2322	0.301238
Ca21chr3_C_albicans_SC5314	1399182	1402451	+	orf19.7397		1.50929	2.93499	1.94462	0.959485	1.85947	1.82613	0.982074	-0.026097		1.23201	0.301015
Ca21chr6_C_albicans_SC5314	219811	220608	-	orf19.119		0.811081	3.49853	4.31341	2.10883	0.999244	1.8831	1.88452	0.914198		1.23199	0.30099
Ca21chr5_C_albicans_SC5314	345240	347570	-	orf19.4151	SPO1	1.24427	2.49628	2.00622	1.00448	1.5329	1.56313	1.01972	0.0281686		1.23197	0.300966
Ca21chr4_C_albicans_SC5314	534369	536699	-	orf19.2740		1.18219	2.81657	2.38251	1.25248	1.45635	2.46644	1.69358	0.760076		1.23191	0.3009
Ca21chr3_C_albicans_SC5314	1184713	1186365	-	orf19.6972	SMI1B	1.35785	2.65857	1.95792	0.969322	1.6726	1.58679	0.948695	-0.0759842		1.2318	0.300767
Ca21chr1_C_albicans_SC5314	1449937	1450368	-	orf19.6231	MRPL19	5.69637	8.64852	1.51825	0.60241	7.01634	6.46815	0.92187	-0.117365		1.23172	0.300675
Ca21chr1_C_albicans_SC5314	1850470	1851405	-	orf19.386	SAM4	8.74394	3.63654	0.415892	-1.26572	10.7696	3.55237	0.329851	-1.60011		1.23166	0.30061
Ca21chr3_C_albicans_SC5314	1245133	1246647	+	orf19.6992		3.43002	3.90733	1.13916	0.187965	4.22445	2.5324	0.599462	-0.73826		1.23161	0.300547
Ca21chr3_C_albicans_SC5314	1279999	1282917	-	orf19.7353		1.42593	3.7755	2.64774	1.40476	1.75605	3.30868	1.88416	0.913918		1.23151	0.300432
Ca21chr1_C_albicans_SC5314	1578967	1580490	+	orf19.4438	RME1	1.20837	2.27476	1.8825	0.912654	1.48809	2.87771	1.93382	0.951456		1.23149	0.300405
Ca21chrR_C_albicans_SC5314	1340001	1341404	-	orf19.3886		1.27306	4.56228	3.58371	1.84146	1.5677	4.01018	2.558	1.35502		1.23144	0.300349
Ca21chr2_C_albicans_SC5314	1072671	1075769	-	orf19.3552		1.84406	3.61149	1.95844	0.969703	2.27056	2.79679	1.23176	0.300725		1.23128	0.300158
Ca21chr2_C_albicans_SC5314	991714	993321	+	orf19.194		1.59341	3.63634	2.28211	1.19037	1.96187	2.66794	1.35989	0.443495		1.23124	0.300113
Ca21chr2_C_albicans_SC5314	1060401	1063781	+	orf19.3545		0.959381	2.25232	2.34768	1.23124	1.18111	1.32153	1.11889	0.162063		1.23112	0.299969
Ca21chrR_C_albicans_SC5314	119377	120258	+	orf19.7485		5.35345	6.60638	1.23404	0.30339	6.58974	9.19401	1.3952	0.480472		1.23093	0.299753
Ca21chr2_C_albicans_SC5314	65234	66292	+	orf19.2087	SAS2	2.23651	4.44218	1.9862	0.990014	2.75289	4.80343	1.74487	0.803118		1.23089	0.299697
Ca21chr7_C_albicans_SC5314	408388	409251	-	orf19.6530		1.32641	2.19462	1.65456	0.726445	1.63262	2.05887	1.26108	0.334664		1.23086	0.299662
Ca21chr4_C_albicans_SC5314	1117501	1119048	-	orf19.746		0.952932	3.12115	3.27531	1.71163	1.17271	1.78342	1.52077	0.604798		1.23064	0.299407
Ca21chr4_C_albicans_SC5314	904994	907123	-	orf19.1426		3.57611	3.3058	0.924412	-0.113392	4.40066	2.22864	0.506433	-0.981557		1.23057	0.299331
Ca21chrR_C_albicans_SC5314	911117	912970	-	orf19.488	MEX67	3.59076	3.3681	0.937992	-0.0923522	4.41842	3.02711	0.685112	-0.545589		1.2305	0.29924
Ca21chr5_C_albicans_SC5314	1024403	1025233	-	orf19.3957		2.61608	2.87817	1.10018	0.137744	3.21833	3.31573	1.03026	0.043014		1.23021	0.298906
Ca21chr4_C_albicans_SC5314	1563144	1566260	-	orf19.3100		1.02745	2.30745	2.24582	1.16724	1.26386	1.71913	1.36022	0.443842		1.2301	0.298771
[truncated: 4,207 more rows]
